# Supplementary material for: Identification of transcription factors that regulate placental sFLT1 expression
Source: Mol Hum Reprod. 2025 Jul 9;31(3):gaaf031. doi: 10.1093/molehr/gaaf031 (PMC12286775; doi:10.1093/molehr/gaaf031)
Supplement: gaaf031_Supplementary_Data [file gaaf031_supplementary_data.zip]

Archive with 5 entries (5 files):
- Supplementary information revised.pdf
- Supplementary Table S1.xlsx
- Supplementary Table S2.xlsx
- Supplementary Table S3.xlsx
- Supplementary Table S4.xlsx
