# Supplementary material for: Identification of transcription factors that regulate placental sFLT1 expression
Source: Mol Hum Reprod. 2025 Jul 9;31(3):gaaf031. doi: 10.1093/molehr/gaaf031 (PMC12286775; doi:10.1093/molehr/gaaf031)
Supplement: gaaf031_Supplementary_Data [file gaaf031_supplementary_data.zip › Supplementary Table S1.xlsx]

## Sheet: Sheet1
Supplementary Table S1: Differentially expressed genes in group EVT d3 vs CTB.
X	geneName	avgLog2CPM	avgLog2FC	P.Value	FDR	DE	chromosome	startPos	endPos	geneStrand	geneLength	exonLength	geneGC	exonGC	intronGC	geneType	diffexpressed
ENSG00000022267	FHL1	4.94289	-3.91566	7.66849e-06	0.00268406	-1	X	136146702	136211359	+	64658	5839	0.420697	0.500771	0.412748	protein_coding	DOWN
ENSG00000100097	LGALS1	7.92608	-2.59236	1.05695e-05	0.00268406	-1	22	37675636	37679802	+	4167	1061	0.566971	0.607917	0.552979	protein_coding	DOWN
ENSG00000101220	C20orf27	5.19141	-1.83682	1.4246e-05	0.00268406	-1	20	3753508	3767781	-	14274	1803	0.558187	0.647809	0.545229	protein_coding	DOWN
ENSG00000104332	SFRP1	5.59438	-2.05577	8.2153e-06	0.00268406	-1	8	41261962	41309473	-	47512	4729	0.486098	0.504546	0.484059	protein_coding	DOWN
ENSG00000105048	TNNT1	4.79429	-3.14204	1.84665e-06	0.00268406	-1	19	55132698	55149206	-	16509	2102	0.554882	0.604662	0.547619	protein_coding	DOWN
ENSG00000130635	COL5A1	7.05179	-2.05108	8.63969e-06	0.00268406	-1	9	134641803	134844843	+	203041	11090	0.559964	0.595491	0.557911	protein_coding	DOWN
ENSG00000131650	KREMEN2	4.76186	-3.3457	2.6031e-06	0.00268406	-1	16	2964216	2968383	+	4168	2335	0.669546	0.688651	0.645197	protein_coding	DOWN
ENSG00000131914	LIN28A	7.51925	-3.54229	8.93728e-07	0.00268406	-1	1	26410817	26429728	+	18912	3971	0.465549	0.483757	0.46071	protein_coding	DOWN
ENSG00000132688	NES	6.43773	-3.9625	1.27631e-05	0.00268406	-1	1	156668763	156677407	-	8645	5564	0.59012	0.592919	0.585065	protein_coding	DOWN
ENSG00000141480	ARRB2	4.62622	-2.27097	1.02956e-05	0.00268406	-1	17	4710596	4721499	+	10904	4252	0.565808	0.582785	0.554954	protein_coding	DOWN
ENSG00000143147	GPR161	2.95905	-4.96228	1.43861e-05	0.00268406	-1	1	168079542	168137667	-	58126	11405	0.468284	0.512845	0.457406	protein_coding	DOWN
ENSG00000143320	CRABP2	4.02538	-4.74979	5.61501e-06	0.00268406	-1	1	156699606	156705816	-	6211	1077	0.554267	0.549675	0.555231	protein_coding	DOWN
ENSG00000144815	NXPE3	4.30662	-2.8295	8.52566e-06	0.00268406	-1	3	101779202	101828231	+	49030	9465	0.395786	0.421236	0.389698	protein_coding	DOWN
ENSG00000145681	HAPLN1	5.50956	-3.93528	1.56114e-06	0.00268406	-1	5	83637805	83720855	-	83051	6189	0.361493	0.358539	0.361731	protein_coding	DOWN
ENSG00000154277	UCHL1	4.08314	-3.49546	1.26168e-05	0.00268406	-1	4	41256413	41268455	+	12043	2196	0.445607	0.551002	0.4221	protein_coding	DOWN
ENSG00000157613	CREB3L1	5.47148	-2.20576	1.34969e-05	0.00268406	-1	11	46277662	46321409	+	43748	4009	0.528265	0.596159	0.521415	protein_coding	DOWN
ENSG00000164434	FABP7	6.07258	-3.50173	1.03896e-06	0.00268406	-1	6	122779716	122784074	+	4359	2483	0.370124	0.392267	0.3408	protein_coding	DOWN
ENSG00000164687	FABP5	7.14468	-3.11295	5.8203e-06	0.00268406	-1	8	81280536	81284777	+	4242	1899	0.442584	0.446024	0.439795	protein_coding	DOWN
ENSG00000177606	JUN	6.11201	-2.06908	1.41729e-05	0.00268406	-1	1	58776845	58784048	-	7204	3620	0.47036	0.549724	0.390176	protein_coding	DOWN
ENSG00000182272	B4GALNT4	2.90409	-4.68616	9.81584e-06	0.00268406	-1	11	369499	382117	+	12619	4040	0.664448	0.686634	0.653999	protein_coding	DOWN
ENSG00000204262	COL5A2	6.03885	-2.44684	5.16896e-06	0.00268406	-1	2	189031898	189225312	-	193415	7264	0.349292	0.478937	0.344233	protein_coding	DOWN
ENSG00000226088	HHLA3-AS1	3.21308	-4.23356	1.1987e-05	0.00268406	-1	1	70359562	70360437	-	876	573	0.365714	0.396161	0.307947	lncRNA	DOWN
ENSG00000254726	MEX3A	3.57296	-2.98486	1.20082e-05	0.00268406	-1	1	156072013	156082465	-	10453	6589	0.539801	0.546972	0.527569	protein_coding	DOWN
ENSG00000108830	RND2	3.69805	-3.11588	1.57411e-05	0.00273571	-1	17	43025231	43032041	+	6811	4363	0.538326	0.528306	0.556191	protein_coding	DOWN
ENSG00000110492	MDK	6.34914	-1.71201	1.80517e-05	0.0027593	-1	11	46380756	46383837	+	3082	2177	0.662447	0.649518	0.693584	protein_coding	DOWN
ENSG00000159164	SV2A	3.49171	-4.59847	1.73121e-05	0.0027593	-1	1	149903318	149917844	-	14527	4773	0.521616	0.544102	0.510612	protein_coding	DOWN
ENSG00000166165	CKB	5.58134	-1.69946	1.64201e-05	0.0027593	-1	14	103519667	103522833	-	3167	2377	0.704043	0.698359	0.721166	protein_coding	DOWN
ENSG00000197457	STMN3	4.02221	-3.17805	1.7624e-05	0.0027593	-1	20	63639705	63657682	-	17978	3021	0.593814	0.63522	0.585451	protein_coding	DOWN
ENSG00000175414	ARL10	3.77579	-3.2633	1.87299e-05	0.0027956	-1	5	176365487	176401865	+	36379	11434	0.50734	0.470177	0.524375	protein_coding	DOWN
ENSG00000103522	IL21R	3.34586	-4.41373	2.04314e-05	0.0028485	-1	16	27402174	27452042	+	49869	5443	0.471044	0.564027	0.459651	protein_coding	DOWN
ENSG00000134874	DZIP1	4.81561	-1.87125	2.06801e-05	0.00285183	-1	13	95578202	95644706	-	66505	8449	0.414216	0.440289	0.410421	protein_coding	DOWN
ENSG00000096060	FKBP5	4.27334	-3.18309	2.10984e-05	0.00287232	-1	6	35573585	35728583	-	154999	10615	0.419728	0.423363	0.419461	protein_coding	DOWN
ENSG00000144283	PKP4	5.36279	-1.90307	2.14849e-05	0.00287232	-1	2	158456952	158682879	+	225928	9509	0.385934	0.488379	0.381433	protein_coding	DOWN
ENSG00000072071	ADGRL1	6.0036	-1.95205	2.60317e-05	0.00296817	-1	19	14147743	14206187	-	58445	8462	0.564232	0.615339	0.55558	protein_coding	DOWN
ENSG00000121653	MAPK8IP1	4.77102	-1.99295	2.60363e-05	0.00296817	-1	11	45885651	45906465	+	20815	3485	0.580379	0.644763	0.56743	protein_coding	DOWN
ENSG00000142552	RCN3	5.15607	-2.4949	2.52122e-05	0.00296817	-1	19	49528003	49546962	+	18960	1694	0.534997	0.619244	0.52673	protein_coding	DOWN
ENSG00000159335	PTMS	6.93822	-1.64966	2.45566e-05	0.00296817	-1	12	6765516	6770952	+	5437	1480	0.618286	0.632432	0.612993	protein_coding	DOWN
ENSG00000172927	MYEOV	3.24536	-3.20378	2.58788e-05	0.00296817	-1	11	69294151	69341682	+	47532	2651	0.51459	0.566956	0.511497	protein_coding	DOWN
ENSG00000177732	SOX12	4.40058	-2.40331	2.49577e-05	0.00296817	-1	20	325552	330224	+	4673	4672	0.622003	0.622003	0	protein_coding	DOWN
ENSG00000163704	PRRT3	3.09133	-3.62722	2.75552e-05	0.00296848	-1	3	9945542	9952408	-	6867	3949	0.593796	0.642188	0.528282	protein_coding	DOWN
ENSG00000070915	SLC12A3	4.80866	-4.04725	3.08027e-05	0.00296919	-1	16	56865207	56915850	+	50644	6153	0.528247	0.542987	0.526208	protein_coding	DOWN
ENSG00000103034	NDRG4	2.91659	-4.06121	3.08924e-05	0.00296919	-1	16	58462846	58513628	+	50783	9623	0.538498	0.604177	0.523142	protein_coding	DOWN
ENSG00000156587	UBE2L6	3.86602	-2.5315	2.91001e-05	0.00296919	-1	11	57551656	57568284	-	16629	2056	0.486529	0.564689	0.475501	protein_coding	DOWN
ENSG00000125257	ABCC4	4.19996	-2.78263	3.19287e-05	0.00302298	-1	13	95019835	95301475	-	281641	8591	0.423367	0.426609	0.423265	protein_coding	DOWN
ENSG00000174469	CNTNAP2	4.81583	-2.80078	3.23269e-05	0.00303801	-1	7	146116002	148420998	+	2304997	16329	0.375243	0.430094	0.374852	protein_coding	DOWN
ENSG00000008311	AASS	5.0744	-1.81075	4.52478e-05	0.00319631	-1	7	122064583	122144308	-	79726	10793	0.365306	0.382192	0.362662	protein_coding	DOWN
ENSG00000013297	CLDN11	3.72511	-4.44452	4.63961e-05	0.00319631	-1	3	170418868	170454733	+	35866	4314	0.431423	0.469866	0.426167	protein_coding	DOWN
ENSG00000070748	CHAT	2.16654	-4.14027	4.08818e-05	0.00319631	-1	10	49609095	49667942	+	58848	6566	0.509389	0.53975	0.505576	protein_coding	DOWN
ENSG00000105255	FSD1	4.72734	-1.93936	4.42313e-05	0.00319631	-1	19	4304598	4323843	+	19246	3101	0.547155	0.603031	0.536422	protein_coding	DOWN
ENSG00000106688	SLC1A1	2.64696	-2.87233	4.17328e-05	0.00319631	-1	9	4490468	4587469	+	97002	3961	0.421078	0.440798	0.420239	protein_coding	DOWN
ENSG00000116711	PLA2G4A	2.68166	-3.58412	4.46426e-05	0.00319631	-1	1	186828949	186988981	+	160033	2861	0.360972	0.389025	0.360461	protein_coding	DOWN
ENSG00000138031	ADCY3	5.25772	-1.53346	4.61988e-05	0.00319631	-1	2	24819169	24920237	-	101069	6431	0.511181	0.589488	0.505859	protein_coding	DOWN
ENSG00000168952	STXBP6	2.48631	-4.45713	4.14984e-05	0.00319631	-1	14	24809454	25050147	-	240694	8107	0.392068	0.449858	0.390054	protein_coding	DOWN
ENSG00000177380	PPFIA3	4.91896	-1.84204	3.94027e-05	0.00319631	-1	19	49119544	49151026	+	31483	6267	0.551426	0.630605	0.531747	protein_coding	DOWN
ENSG00000183579	ZNRF3	5.31948	-1.80087	3.72083e-05	0.00319631	-1	22	28883572	29057488	+	173917	6979	0.452931	0.532884	0.449589	protein_coding	DOWN
ENSG00000186897	C1QL4	1.52646	-4.9386	4.23645e-05	0.00319631	-1	12	49332409	49337188	-	4780	2071	0.594894	0.665862	0.54062	protein_coding	DOWN
ENSG00000187240	DYNC2H1	3.81297	-2.47007	4.65319e-05	0.00319631	-1	11	103109410	103479863	+	370454	14923	0.351013	0.374724	0.350018	protein_coding	DOWN
ENSG00000204065	TCEAL5	1.91984	-5.0524	3.98995e-05	0.00319631	-1	X	103273691	103276750	-	3060	1043	0.502125	0.489933	0.508433	protein_coding	DOWN
ENSG00000240241	ENSG00000240241	3.52354	-3.77556	4.09661e-05	0.00319631	-1	3	78266940	78294731	+	27792	1042	0.380879	0.380038	0.380911	lncRNA	DOWN
ENSG00000125841	NRSN2	5.13014	-1.53578	4.8078e-05	0.00322733	-1	20	346782	359660	+	12879	2925	0.519335	0.585641	0.499849	protein_coding	DOWN
ENSG00000198691	ABCA4	3.72423	-2.40565	4.78898e-05	0.00322733	-1	1	93992834	94121148	-	128315	8493	0.464431	0.524785	0.460153	protein_coding	DOWN
ENSG00000008300	CELSR3	3.99952	-2.18312	4.95802e-05	0.00323938	-1	3	48636463	48662886	-	26424	13819	0.598683	0.61126	0.584894	protein_coding	DOWN
ENSG00000109881	CCDC34	4.68194	-2.04414	5.02595e-05	0.00323938	-1	11	27330827	27363234	-	32408	3093	0.373191	0.377627	0.372723	protein_coding	DOWN
ENSG00000116661	FBXO2	3.94954	-2.78479	4.89689e-05	0.00323938	-1	1	11637018	11655785	-	18768	3153	0.554537	0.605772	0.544191	protein_coding	DOWN
ENSG00000128309	MPST	5.6841	-1.34284	4.99214e-05	0.00323938	-1	22	37019635	37029821	+	10187	6756	0.552818	0.548697	0.560933	protein_coding	DOWN
ENSG00000167552	TUBA1A	4.98664	-3.29139	4.94324e-05	0.00323938	-1	12	49184686	49189080	-	4395	3820	0.479062	0.470419	0.536585	protein_coding	DOWN
ENSG00000185664	PMEL	5.68524	-1.41312	5.00555e-05	0.00323938	-1	12	55954105	55973317	-	19213	3655	0.486987	0.514364	0.480555	protein_coding	DOWN
ENSG00000178773	CPNE7	2.34629	-3.82498	5.06103e-05	0.0032429	-1	16	89575758	89597246	+	21489	3038	0.603313	0.634299	0.598211	protein_coding	DOWN
ENSG00000104381	GDAP1	2.98909	-2.71215	5.41431e-05	0.00331842	-1	8	74320613	74518007	+	197395	24236	0.379252	0.395857	0.376927	protein_coding	DOWN
ENSG00000007062	PROM1	3.34639	-3.72633	5.68376e-05	0.00338008	-1	4	15963076	16084378	-	121303	7413	0.43165	0.464724	0.429497	protein_coding	DOWN
ENSG00000087303	NID2	2.96247	-4.14453	5.61652e-05	0.00338008	-1	14	52004809	52069059	-	64251	6196	0.431907	0.499193	0.424725	protein_coding	DOWN
ENSG00000128872	TMOD2	3.76168	-2.86112	5.77484e-05	0.00338008	-1	15	51751597	51816363	+	64767	11583	0.414909	0.390831	0.420153	protein_coding	DOWN
ENSG00000113196	HAND1	5.26253	-4.18193	5.82321e-05	0.00338895	-1	5	154474972	154478227	-	3256	1699	0.560061	0.573278	0.54563	protein_coding	DOWN
ENSG00000102879	CORO1A	3.19063	-3.59221	6.0378e-05	0.00338903	-1	16	30182827	30189076	+	6250	4771	0.644103	0.636764	0.667794	protein_coding	DOWN
ENSG00000159618	ADGRG5	3.47115	-2.17301	5.90599e-05	0.00338903	-1	16	57542643	57591681	+	49039	5617	0.4709	0.558305	0.459593	protein_coding	DOWN
ENSG00000175130	MARCKSL1	4.68219	-1.80987	6.03508e-05	0.00338903	-1	1	32333839	32336233	-	2395	1544	0.637427	0.580959	0.74	protein_coding	DOWN
ENSG00000187867	PALM3	7.48597	-2.20572	5.98085e-05	0.00338903	-1	19	14053363	14062076	-	8714	2788	0.574659	0.623386	0.55173	protein_coding	DOWN
ENSG00000204681	GABBR1	4.99118	-3.29265	6.04621e-05	0.00338903	-1	6	29555629	29633976	-	78348	8442	0.450062	0.535418	0.439754	protein_coding	DOWN
ENSG00000006042	TMEM98	3.53594	-2.24647	6.09488e-05	0.00339148	-1	17	32927910	32945106	+	17197	5178	0.484706	0.498648	0.478699	protein_coding	DOWN
ENSG00000068831	RASGRP2	4.67027	-1.49191	6.2965e-05	0.00346856	-1	11	64726911	64745456	-	18546	6068	0.556322	0.627719	0.5216	protein_coding	DOWN
ENSG00000164253	WDR41	4.86893	-1.43498	6.38449e-05	0.0034764	-1	5	77425970	77620611	-	194642	7120	0.373092	0.404775	0.371889	protein_coding	DOWN
ENSG00000105419	MEIS3	2.01381	-4.32421	6.48478e-05	0.00349638	-1	19	47403124	47419527	-	16404	5113	0.565141	0.613339	0.543313	protein_coding	DOWN
ENSG00000149948	HMGA2	3.36213	-5.30123	6.44975e-05	0.00349638	-1	12	65824460	65966291	+	141832	15060	0.391854	0.393758	0.391627	protein_coding	DOWN
ENSG00000182916	TCEAL7	2.52453	-3.70515	6.63006e-05	0.00354918	-1	X	103330229	103332326	+	2098	1141	0.442537	0.390885	0.504184	protein_coding	DOWN
ENSG00000198794	SCAMP5	3.14051	-2.94824	6.69053e-05	0.0035665	-1	15	74957219	75021495	+	64277	4849	0.48312	0.588163	0.474549	protein_coding	DOWN
ENSG00000081760	AACS	5.69969	-1.3462	6.9906e-05	0.00359902	-1	12	125065434	125143333	+	77900	16017	0.511983	0.520822	0.509696	protein_coding	DOWN
ENSG00000136717	BIN1	5.31475	-1.50567	7.04226e-05	0.00359902	-1	2	127048027	127107288	-	59262	6843	0.596396	0.628672	0.592182	protein_coding	DOWN
ENSG00000145703	IQGAP2	4.35923	-1.68116	7.06357e-05	0.00359902	-1	5	76403285	76708132	+	304848	10117	0.404642	0.412771	0.404363	protein_coding	DOWN
ENSG00000175093	SPSB4	3.5642	-2.38509	7.10439e-05	0.00360533	-1	3	141051347	141148611	+	97265	3788	0.470595	0.603749	0.4652	protein_coding	DOWN
ENSG00000171346	KRT15	2.98322	-2.34506	7.20062e-05	0.00363961	-1	17	41513745	41522529	-	8785	5961	0.554531	0.54974	0.564648	protein_coding	DOWN
ENSG00000135097	MSI1	2.66845	-2.68897	7.32759e-05	0.003653	-1	12	120341330	120369164	-	27835	3058	0.539987	0.594506	0.533258	protein_coding	DOWN
ENSG00000205221	VIT	1.11952	-5.17895	7.34228e-05	0.003653	-1	2	36696690	36814794	+	118105	3695	0.432881	0.468471	0.431732	protein_coding	DOWN
ENSG00000137691	CFAP300	1.74152	-5.15671	7.58228e-05	0.00372047	-1	11	102047437	102084554	+	37118	2641	0.399763	0.398334	0.399872	protein_coding	DOWN
ENSG00000138175	ARL3	4.5126	-1.95477	7.9536e-05	0.00379025	-1	10	102673731	102714397	-	40667	3828	0.445581	0.485371	0.441446	protein_coding	DOWN
ENSG00000170345	FOS	8.98345	-1.43487	7.90827e-05	0.00379025	-1	14	75278826	75282230	+	3405	3183	0.540247	0.535344	0.61086	protein_coding	DOWN
ENSG00000204516	MICB	3.86143	-2.95196	7.97665e-05	0.00379025	-1	6	31494881	31511124	+	16244	2791	0.495967	0.517736	0.491451	protein_coding	DOWN
ENSG00000088826	SMOX	5.07392	-1.40284	8.61699e-05	0.00380919	-1	20	4120980	4187747	+	66768	2934	0.49866	0.588616	0.494525	protein_coding	DOWN
ENSG00000106554	CHCHD3	5.84832	-1.24194	8.38694e-05	0.00380919	-1	7	132784870	133082090	-	297221	3413	0.390219	0.439496	0.389647	protein_coding	DOWN
ENSG00000143375	CGN	7.23004	-3.19482	8.26523e-05	0.00380919	-1	1	151510510	151538692	+	28183	6593	0.494287	0.542697	0.479503	protein_coding	DOWN
ENSG00000145506	NKD2	2.46856	-2.6987	8.43516e-05	0.00380919	-1	5	1008802	1038943	+	30142	2901	0.615773	0.672527	0.609728	protein_coding	DOWN
ENSG00000165704	HPRT1	4.21881	-2.01926	8.54794e-05	0.00380919	-1	X	134460165	134520513	+	60349	1601	0.401223	0.444722	0.400037	protein_coding	DOWN
ENSG00000155367	PPM1J	2.18369	-2.81808	8.77017e-05	0.00385109	-1	1	112709994	112715332	-	5339	2719	0.57737	0.616403	0.536846	protein_coding	DOWN
ENSG00000149328	GLB1L2	4.1232	-1.85774	8.95414e-05	0.00390382	-1	11	134331874	134378341	+	46468	7253	0.511331	0.563491	0.501683	protein_coding	DOWN
ENSG00000130475	FCHO1	3.21478	-2.479	9.03675e-05	0.00391276	-1	19	17747718	17788568	+	40851	5664	0.537528	0.604696	0.526715	protein_coding	DOWN
ENSG00000134463	ECHDC3	4.4254	-1.71039	9.1786e-05	0.00394245	-1	10	11742366	11764070	+	21705	2179	0.47512	0.596604	0.461562	protein_coding	DOWN
ENSG00000132854	KANK4	5.98116	-2.04823	9.24141e-05	0.00394767	-1	1	62236165	62319434	-	83270	6804	0.469575	0.530864	0.464121	protein_coding	DOWN
ENSG00000167674	HDGFL2	6.83338	-1.224	9.29803e-05	0.00395853	-1	19	4472297	4502208	+	29912	4270	0.570626	0.625527	0.561484	protein_coding	DOWN
ENSG00000134873	CLDN10	2.40755	-2.87068	9.41424e-05	0.00398573	-1	13	95433604	95579759	+	146156	3379	0.420081	0.417579	0.420141	protein_coding	DOWN
ENSG00000110675	ELMOD1	1.37527	-3.92191	9.67497e-05	0.00404795	-1	11	107591091	107666779	+	75689	5838	0.389837	0.437992	0.385812	protein_coding	DOWN
ENSG00000147889	CDKN2A	3.02997	-2.38971	9.74424e-05	0.00405328	-1	9	21967752	21995301	-	27550	3875	0.411884	0.560258	0.387598	protein_coding	DOWN
ENSG00000140854	KATNB1	5.40433	-1.4191	9.81267e-05	0.00406841	-1	16	57735739	57757244	+	21506	4560	0.565775	0.628947	0.548775	protein_coding	DOWN
ENSG00000125648	SLC25A23	5.12283	-2.24788	9.92197e-05	0.00408477	-1	19	6436079	6465203	-	29125	4863	0.526061	0.565906	0.518074	protein_coding	DOWN
ENSG00000166963	MAP1A	4.81221	-1.483	9.97198e-05	0.00408477	-1	15	43510958	43531620	+	20663	10638	0.525699	0.554146	0.495511	protein_coding	DOWN
ENSG00000182010	RTKN2	4.16853	-1.55338	0.000100612	0.00409123	-1	10	62183035	62268844	-	85810	9779	0.351863	0.348604	0.352282	protein_coding	DOWN
ENSG00000183801	OLFML1	4.72601	-2.21197	0.000101315	0.00409232	-1	11	7485388	7511377	+	25990	3433	0.421986	0.459948	0.416209	protein_coding	DOWN
ENSG00000088756	ARHGAP28	5.31134	-2.02011	0.00010251	0.00410267	-1	18	6729716	6915716	+	186001	11885	0.391038	0.402524	0.390254	protein_coding	DOWN
ENSG00000063241	ISOC2	4.66604	-1.61921	0.000103163	0.00411581	-1	19	55452985	55462343	-	9359	4402	0.566895	0.618355	0.521186	protein_coding	DOWN
ENSG00000065054	SLC9A3R2	3.20878	-2.08864	0.000106715	0.0041391	-1	16	2025356	2039026	+	13671	3505	0.646086	0.677603	0.635219	protein_coding	DOWN
ENSG00000067445	TRO	1.61559	-3.33658	0.000107828	0.0041391	-1	X	54920462	54931431	+	10970	6700	0.514176	0.529104	0.490747	protein_coding	DOWN
ENSG00000130413	STK33	2.24269	-3.05906	0.000107471	0.0041391	-1	11	8391868	8594289	-	202422	7650	0.376483	0.428235	0.37445	protein_coding	DOWN
ENSG00000158715	SLC45A3	2.12458	-3.48343	0.000106536	0.0041391	-1	1	205657851	205680509	-	22659	3746	0.544399	0.586225	0.536115	protein_coding	DOWN
ENSG00000175727	MLXIP	3.23724	-2.2844	0.000108205	0.0041391	-1	12	122078756	122147344	+	68589	13854	0.503543	0.557962	0.489769	protein_coding	DOWN
ENSG00000072062	PRKACA	5.91229	-1.23919	0.000113628	0.00416648	-1	19	14091688	14118084	-	26397	7752	0.53349	0.564757	0.520489	protein_coding	DOWN
ENSG00000106976	DNM1	1.73005	-3.98406	0.000112173	0.00416648	-1	9	128191655	128255248	+	63594	10714	0.542575	0.587176	0.533539	protein_coding	DOWN
ENSG00000138443	ABI2	5.01138	-1.5461	0.000113321	0.00416648	-1	2	203328280	203447728	+	119449	23256	0.394858	0.414173	0.390188	protein_coding	DOWN
ENSG00000177383	MAGEF1	5.32502	-1.30408	0.000111752	0.00416648	-1	3	184710364	184712064	-	1701	1700	0.538824	0.538824	0	protein_coding	DOWN
ENSG00000143891	GALM	4.69839	-1.66139	0.000114358	0.00416785	-1	2	38666081	38741237	+	75157	2606	0.452446	0.498849	0.450779	protein_coding	DOWN
ENSG00000234964	FABP5P7	1.99689	-3.67089	0.000117671	0.0041908	-1	11	59781318	59781722	-	405	404	0.443069	0.443069	0	processed_pseudogene	DOWN
ENSG00000121064	SCPEP1	5.35196	-1.4876	0.000121541	0.00422698	-1	17	56978129	57006768	+	28640	3817	0.452809	0.450878	0.453106	protein_coding	DOWN
ENSG00000128596	CCDC136	2.61719	-2.51579	0.000121818	0.00422698	-1	7	128790757	128822132	+	31376	6217	0.489339	0.55107	0.474084	protein_coding	DOWN
ENSG00000166068	SPRED1	1.99837	-3.09068	0.000121745	0.00422698	-1	15	38252836	38357249	+	104414	7741	0.351891	0.36494	0.350846	protein_coding	DOWN
ENSG00000011028	MRC2	2.2762	-2.7118	0.000125228	0.00423041	-1	17	62627670	62693597	+	65928	6560	0.521607	0.635061	0.509071	protein_coding	DOWN
ENSG00000090971	NAT14	4.96224	-1.6315	0.000138498	0.00423041	-1	19	55485188	55487568	+	2381	1977	0.657143	0.658068	0.652605	protein_coding	DOWN
ENSG00000108947	EFNB3	1.08103	-5.15075	0.000138465	0.00423041	-1	17	7705202	7711372	+	6171	3211	0.581037	0.589847	0.571477	protein_coding	DOWN
ENSG00000110400	NECTIN1	7.70143	-1.86812	0.00013719	0.00423041	-1	11	119623408	119729200	-	105793	7804	0.548633	0.595336	0.544914	protein_coding	DOWN
ENSG00000125170	DOK4	5.68242	-2.16451	0.000127944	0.00423041	-1	16	57471922	57487327	-	15406	4773	0.583901	0.580767	0.585309	protein_coding	DOWN
ENSG00000128011	LRFN1	3.12276	-3.02263	0.000125952	0.00423041	-1	19	39306566	39320863	-	14298	3574	0.559138	0.665641	0.523641	protein_coding	DOWN
ENSG00000135414	GDF11	4.38271	-1.91414	0.000127619	0.00423041	-1	12	55743122	55757264	+	14143	8798	0.492222	0.484769	0.504491	protein_coding	DOWN
ENSG00000136944	LMX1B	4.20659	-2.94614	0.000125368	0.00423041	-1	9	126613928	126701032	+	87105	6337	0.562833	0.613066	0.558892	protein_coding	DOWN
ENSG00000139266	MARCHF9	3.80104	-3.01659	0.00013239	0.00423041	-1	12	57755103	57760411	+	5309	4001	0.555011	0.55836	0.544759	protein_coding	DOWN
ENSG00000143702	CEP170	4.67138	-1.45955	0.000135928	0.00423041	-1	1	243124428	243255348	-	130921	10914	0.362764	0.384644	0.360774	protein_coding	DOWN
ENSG00000152767	FARP1	3.79023	-2.63741	0.000126224	0.00423041	-1	13	98142562	98455176	+	312615	36185	0.445249	0.470167	0.441987	protein_coding	DOWN
ENSG00000165092	ALDH1A1	4.3355	-2.99826	0.000133947	0.00423041	-1	9	72900671	73080442	-	179772	2824	0.360548	0.407224	0.359803	protein_coding	DOWN
ENSG00000166347	CYB5A	5.68166	-1.30859	0.000129977	0.00423041	-1	18	74250846	74291973	-	41128	9266	0.442678	0.408267	0.452685	protein_coding	DOWN
ENSG00000168280	KIF5C	3.36042	-5.78472	0.000138299	0.00423041	-1	2	148875227	149026759	+	151533	33119	0.43049	0.435732	0.429024	protein_coding	DOWN
ENSG00000169164	ENSG00000169164	1.63428	-3.55877	0.000138428	0.00423041	-1	X	55654709	55657014	-	2306	290	0.370499	0.493103	0.352854	transcribed_unprocessed_pseudogene	DOWN
ENSG00000171004	HS6ST2	4.1251	-2.55336	0.000124146	0.00423041	-1	X	132626015	132961395	-	335381	5112	0.412144	0.456964	0.411451	protein_coding	DOWN
ENSG00000171914	TLN2	4.1302	-1.87192	0.0001251	0.00423041	-1	15	62390526	62844631	+	454106	16184	0.435983	0.514459	0.433083	protein_coding	DOWN
ENSG00000174938	SEZ6L2	2.36022	-2.54496	0.000138416	0.00423041	-1	16	29871159	29899550	-	28392	4095	0.529428	0.611722	0.515558	protein_coding	DOWN
ENSG00000178053	MLF1	3.59818	-1.70748	0.000126509	0.00423041	-1	3	158571163	158607252	+	36090	3721	0.375073	0.379199	0.374598	protein_coding	DOWN
ENSG00000182985	CADM1	5.82003	-3.32182	0.000135092	0.00423041	-1	11	115169218	115504957	-	335740	10955	0.385445	0.44345	0.383489	protein_coding	DOWN
ENSG00000185567	AHNAK2	2.82815	-2.89791	0.000136903	0.00423041	-1	14	104937244	104978374	-	41131	18781	0.572915	0.585698	0.562173	protein_coding	DOWN
ENSG00000185585	OLFML2A	3.59216	-1.86801	0.000133375	0.00423041	-1	9	124777133	124814885	+	37753	6762	0.522092	0.560189	0.513779	protein_coding	DOWN
ENSG00000197766	CFD	4.05623	-2.10782	0.000128902	0.00423041	-1	19	859664	863641	+	3978	1207	0.661302	0.65203	0.665343	protein_coding	DOWN
ENSG00000269190	FBXO17	2.2268	-2.64905	0.000135104	0.00423041	-1	19	38941401	38975742	-	34342	4786	0.492007	0.582323	0.477381	protein_coding	DOWN
ENSG00000089486	CDIP1	3.10871	-2.90331	0.000143498	0.00428368	-1	16	4510669	4538828	-	28160	4264	0.519692	0.578096	0.50927	protein_coding	DOWN
ENSG00000186862	PDZD7	2.65197	-2.23487	0.000146046	0.0043393	-1	10	101007679	101032295	-	24617	6584	0.555614	0.594016	0.541593	protein_coding	DOWN
ENSG00000104833	TUBB4A	2.64693	-9.43867	0.000148361	0.00437807	-1	19	6494319	6502848	-	8530	3213	0.560558	0.603175	0.534801	protein_coding	DOWN
ENSG00000152556	PFKM	5.94076	-1.27608	0.000150239	0.00440204	-1	12	48105139	48146404	+	41266	7215	0.448346	0.502703	0.436828	protein_coding	DOWN
ENSG00000101347	SAMHD1	5.0077	-2.21124	0.000152412	0.00443497	-1	20	36890229	36951893	-	61665	10816	0.438311	0.424279	0.441296	protein_coding	DOWN
ENSG00000155189	AGPAT5	5.90205	-1.34789	0.00015385	0.00443916	-1	8	6708642	6761503	+	52862	6225	0.381907	0.39245	0.3805	protein_coding	DOWN
ENSG00000174804	FZD4	2.42319	-2.46381	0.000154822	0.00443916	-1	11	86945679	86955395	-	9717	7385	0.454405	0.462424	0.429	protein_coding	DOWN
ENSG00000175906	ARL4D	4.36145	-1.63607	0.000155407	0.00443916	-1	17	43398993	43401137	+	2145	1576	0.559701	0.548858	0.589789	protein_coding	DOWN
ENSG00000086504	MRPL28	5.84379	-1.12136	0.000159439	0.00445743	-1	16	366969	371289	-	4321	3046	0.622222	0.628037	0.60832	protein_coding	DOWN
ENSG00000105722	ERF	4.7952	-1.31903	0.0001592	0.00445743	-1	19	42247569	42255128	-	7560	3263	0.640561	0.63837	0.642225	protein_coding	DOWN
ENSG00000110328	GALNT18	2.10486	-4.46721	0.000160886	0.00445743	-1	11	11270877	11622005	-	351129	3613	0.463463	0.52837	0.462789	protein_coding	DOWN
ENSG00000134030	CTIF	5.85627	-1.27849	0.000160766	0.00445743	-1	18	48539031	48863217	+	324187	8097	0.503427	0.58145	0.501428	protein_coding	DOWN
ENSG00000167641	PPP1R14A	3.18998	-2.50861	0.000160061	0.00445743	-1	19	38251237	38256532	-	5296	1438	0.582814	0.656467	0.555354	protein_coding	DOWN
ENSG00000167702	KIFC2	5.42532	-1.11876	0.000158899	0.00445743	-1	8	144466043	144474202	+	8160	4434	0.635985	0.673884	0.590872	protein_coding	DOWN
ENSG00000213190	MLLT11	2.9628	-2.67375	0.00015703	0.00445743	-1	1	151060397	151069544	+	9148	2481	0.430633	0.430069	0.430843	protein_coding	DOWN
ENSG00000126602	TRAP1	7.33588	-1.22674	0.000162687	0.00446013	-1	16	3651639	3717553	-	65915	5159	0.508572	0.566195	0.503679	protein_coding	DOWN
ENSG00000090776	EFNB1	5.21042	-1.30784	0.000165146	0.00446738	-1	X	68829021	68842160	+	13140	3298	0.563894	0.604002	0.550452	protein_coding	DOWN
ENSG00000115355	CCDC88A	5.53756	-1.67627	0.000164559	0.00446738	-1	2	55287842	55419895	-	132054	33907	0.364361	0.365057	0.364121	protein_coding	DOWN
ENSG00000198720	ANKRD13B	2.04625	-2.9147	0.000168974	0.0045323	-1	17	29589769	29614761	+	24993	4292	0.555378	0.66356	0.532947	protein_coding	DOWN
ENSG00000099954	CECR2	4.07128	-1.57638	0.000170623	0.00454769	-1	22	17359949	17558151	+	198203	10643	0.440318	0.503429	0.436737	protein_coding	DOWN
ENSG00000196636	SDHAF3	3.38104	-1.72087	0.000170266	0.00454769	-1	7	97117698	97181763	+	64066	1191	0.384984	0.367758	0.38531	protein_coding	DOWN
ENSG00000120053	GOT1	5.88064	-1.0991	0.000172143	0.0045562	-1	10	99396870	99430624	-	33755	2416	0.429016	0.476821	0.42533	protein_coding	DOWN
ENSG00000079462	PAFAH1B3	5.03076	-1.56227	0.00018086	0.00460583	-1	19	42297033	42303546	-	6514	1414	0.537233	0.619519	0.514415	protein_coding	DOWN
ENSG00000147224	PRPS1	5.31831	-1.97419	0.00018343	0.00460583	-1	X	107628428	107651993	+	23566	3375	0.417271	0.447704	0.412184	protein_coding	DOWN
ENSG00000164051	CCDC51	5.60104	-1.39387	0.000178464	0.00460583	-1	3	48432164	48440456	-	8293	2405	0.519175	0.561746	0.501784	protein_coding	DOWN
ENSG00000169894	MUC3A	3.35704	-2.06684	0.000183121	0.00460583	-1	7	100949534	100968347	+	18814	11384	0.535268	0.522927	0.55418	protein_coding	DOWN
ENSG00000175567	UCP2	4.9412	-1.21639	0.00018345	0.00460583	-1	11	73974672	73982843	-	8172	2757	0.523681	0.550598	0.509974	protein_coding	DOWN
ENSG00000189159	JPT1	6.92117	-1.26373	0.000183415	0.00460583	-1	17	75135248	75168281	-	33034	3397	0.462689	0.530468	0.45492	protein_coding	DOWN
ENSG00000255302	EID1	6.12278	-1.37467	0.000181151	0.00460583	-1	15	48878134	48880173	+	2040	2039	0.395292	0.395292	0	protein_coding	DOWN
ENSG00000180336	MEIOC	3.01134	-2.79669	0.000185936	0.00461637	-1	17	44656404	44690308	+	33905	8595	0.401487	0.40605	0.399937	protein_coding	DOWN
ENSG00000185432	METTL7A	5.66977	-2.41421	0.000185778	0.00461637	-1	12	50923472	50932510	+	9039	4073	0.428635	0.440462	0.418933	protein_coding	DOWN
ENSG00000182013	PNMA8A	2.60772	-2.20022	0.000186571	0.0046231	-1	19	46466491	46471563	-	5073	3693	0.525631	0.514487	0.555475	protein_coding	DOWN
ENSG00000055118	KCNH2	1.30484	-3.82821	0.000187708	0.00463317	-1	7	150944961	150978321	-	33361	7192	0.595743	0.624027	0.58797	protein_coding	DOWN
ENSG00000103876	FAH	4.42592	-1.43151	0.000189236	0.00465785	-1	15	80152490	80186946	+	34457	10145	0.499565	0.520749	0.490724	protein_coding	DOWN
ENSG00000110148	CCKBR	5.4437	-2.51875	0.000189442	0.00465785	-1	11	6259806	6272127	+	12322	2581	0.457755	0.588919	0.422998	protein_coding	DOWN
ENSG00000113249	HAVCR1	4.55059	-2.15042	0.000190918	0.00466919	-1	5	157029413	157059119	-	29707	2142	0.429913	0.456583	0.427841	protein_coding	DOWN
ENSG00000170584	NUDCD2	4.78273	-1.22204	0.000192283	0.00466919	-1	5	163446526	163460102	-	13577	8804	0.375737	0.372217	0.38223	protein_coding	DOWN
ENSG00000133313	CNDP2	7.97699	-1.35123	0.000196148	0.00471988	-1	18	74495816	74523454	+	27639	11809	0.511832	0.525023	0.50199	protein_coding	DOWN
ENSG00000121068	TBX2	5.08224	-1.65832	0.000198031	0.00474801	-1	17	61399843	61409466	+	9624	6077	0.612803	0.622511	0.596165	protein_coding	DOWN
ENSG00000177464	GPR4	1.27712	-3.83162	0.000203399	0.00479753	-1	19	45589764	45602212	-	12449	3146	0.530045	0.55658	0.521071	protein_coding	DOWN
ENSG00000127946	HIP1	5.8008	-1.49574	0.000204253	0.0047988	-1	7	75533298	75738962	-	205665	8921	0.483415	0.51631	0.481923	protein_coding	DOWN
ENSG00000187268	FAM9C	2.238	-2.70527	0.000205808	0.00479979	-1	X	13035617	13044682	-	9066	5853	0.394484	0.358107	0.460772	protein_coding	DOWN
ENSG00000106333	PCOLCE	3.92247	-2.19307	0.00020742	0.00480376	-1	7	100602363	100608175	+	5813	3338	0.608224	0.631815	0.576395	protein_coding	DOWN
ENSG00000122970	IFT81	2.67795	-2.34356	0.000207862	0.00480376	-1	12	110124335	110218793	+	94459	6978	0.399056	0.413442	0.397908	protein_coding	DOWN
ENSG00000171130	ATP6V0E2	4.17228	-1.97249	0.000206818	0.00480376	-1	7	149872968	149891204	+	18237	6739	0.506142	0.503784	0.507524	protein_coding	DOWN
ENSG00000104892	KLC3	2.75572	-2.63473	0.000213934	0.00483811	-1	19	45333434	45351520	+	18087	3638	0.551863	0.607477	0.53786	protein_coding	DOWN
ENSG00000132563	REEP2	1.1522	-5.89634	0.000214729	0.00483883	-1	5	138439057	138446969	+	7913	3235	0.582154	0.623802	0.553346	protein_coding	DOWN
ENSG00000179958	DCTPP1	6.02542	-1.46394	0.000215418	0.00484012	-1	16	30423615	30430030	-	6416	1560	0.532034	0.569872	0.519876	protein_coding	DOWN
ENSG00000099256	PRTFDC1	2.76949	-2.26908	0.00021965	0.00484362	-1	10	24848614	24952606	-	103993	2314	0.418657	0.398012	0.419127	protein_coding	DOWN
ENSG00000105559	PLEKHA4	3.22058	-1.97646	0.000223401	0.00484362	-1	19	48837097	48868617	-	31521	3815	0.510723	0.591088	0.499657	protein_coding	DOWN
ENSG00000105613	MAST1	2.2457	-2.67139	0.000226544	0.00484362	-1	19	12833951	12874952	+	41002	6507	0.523963	0.62548	0.504812	protein_coding	DOWN
ENSG00000120738	EGR1	7.38054	-2.80973	0.00021935	0.00484362	-1	5	138465479	138469303	+	3825	3135	0.565115	0.55311	0.619739	protein_coding	DOWN
ENSG00000125850	OVOL2	2.98317	-2.46999	0.000224502	0.00484362	-1	20	17956979	18059188	-	102210	2194	0.467943	0.574749	0.4656	protein_coding	DOWN
ENSG00000131773	KHDRBS3	2.72745	-2.07749	0.00021653	0.00484362	-1	8	135457456	135656722	+	199267	8631	0.382198	0.407369	0.381058	protein_coding	DOWN
ENSG00000133069	TMCC2	1.88561	-3.03935	0.000224957	0.00484362	-1	1	205227946	205285632	+	57687	5808	0.516295	0.59022	0.508019	protein_coding	DOWN
ENSG00000143158	MPC2	4.62114	-1.23934	0.000221442	0.00484362	-1	1	167916675	167937072	-	20398	2631	0.379468	0.462562	0.367162	protein_coding	DOWN
ENSG00000158246	TENT5B	4.60404	-1.63279	0.000220897	0.00484362	-1	1	27005020	27012850	-	7831	2380	0.5553	0.62563	0.524587	protein_coding	DOWN
ENSG00000159228	CBR1	5.59655	-1.61725	0.000223628	0.00484362	-1	21	36069941	36073166	+	3226	2447	0.506357	0.519412	0.465296	protein_coding	DOWN
ENSG00000170017	ALCAM	2.21919	-2.64678	0.000220912	0.00484362	-1	3	105366909	105576900	+	209992	7159	0.352901	0.367789	0.352375	protein_coding	DOWN
ENSG00000175591	P2RY2	3.97593	-1.9285	0.000227587	0.00484362	-1	11	73218281	73242427	+	24147	8949	0.54829	0.565426	0.538198	protein_coding	DOWN
ENSG00000181104	F2R	4.18039	-3.05111	0.000228019	0.00484362	-1	5	76716126	76735770	+	19645	3969	0.426441	0.445452	0.421627	protein_coding	DOWN
ENSG00000198937	CCDC167	4.58098	-1.20449	0.000222372	0.00484362	-1	6	37482938	37499893	-	16956	568	0.522855	0.565141	0.521389	protein_coding	DOWN
ENSG00000099399	MAGEB2	3.64546	-2.60053	0.000229684	0.00484982	-1	X	30215563	30220089	+	4527	1605	0.491162	0.460436	0.508045	protein_coding	DOWN
ENSG00000111674	ENO2	3.97414	-2.18111	0.000231624	0.00488142	-1	12	6913745	6923698	+	9954	4270	0.553401	0.572365	0.539152	protein_coding	DOWN
ENSG00000137440	FGFBP1	2.25791	-2.54051	0.000233885	0.00490182	-1	4	15935577	15938740	-	3164	1348	0.465065	0.484421	0.450689	protein_coding	DOWN
ENSG00000165802	NSMF	4.33772	-1.55964	0.000234131	0.00490182	-1	9	137447570	137459334	-	11765	4901	0.652244	0.658845	0.64753	protein_coding	DOWN
ENSG00000059804	SLC2A3	9.04541	-2.2564	0.000235272	0.00491742	-1	12	7919230	7936187	-	16958	6062	0.44548	0.453481	0.441028	protein_coding	DOWN
ENSG00000172915	NBEA	1.82861	-3.16945	0.000236473	0.00492446	-1	13	34942270	35673022	+	730753	37625	0.350116	0.375734	0.348725	protein_coding	DOWN
ENSG00000159685	CHCHD6	3.34912	-1.60362	0.00023807	0.00492744	-1	3	126704240	126960420	+	256181	2743	0.462417	0.590594	0.46103	protein_coding	DOWN
ENSG00000116857	TMEM9	5.41803	-1.58499	0.000239329	0.00494522	-1	1	201134772	201171574	-	36803	3913	0.4853	0.563506	0.475995	protein_coding	DOWN
ENSG00000081181	ARG2	3.87588	-1.64653	0.000243679	0.00500252	-1	14	67619920	67651708	+	31789	2276	0.420693	0.448594	0.418542	protein_coding	DOWN
ENSG00000152217	SETBP1	3.33394	-2.68379	0.000245636	0.00503176	-1	18	44680173	45068510	+	388338	14333	0.422159	0.469336	0.420351	protein_coding	DOWN
ENSG00000237190	CDKN2AIPNL	4.62135	-1.27485	0.000246351	0.00503293	-1	5	134402065	134411881	-	9817	1758	0.451202	0.46587	0.448002	protein_coding	DOWN
ENSG00000213722	DDAH2	5.09643	-1.86388	0.000247575	0.00504981	-1	6	31727038	31730617	-	3580	2357	0.598771	0.609673	0.577741	protein_coding	DOWN
ENSG00000104976	SNAPC2	3.93555	-1.43001	0.000248371	0.00505139	-1	19	7920338	7923250	+	2913	1972	0.64114	0.631339	0.661702	protein_coding	DOWN
ENSG00000101224	CDC25B	6.91852	-1.96764	0.000249343	0.00505338	-1	20	3786772	3806121	+	19350	3885	0.530312	0.591248	0.515003	protein_coding	DOWN
ENSG00000010310	GIPR	1.99936	-3.77977	0.000250667	0.00505599	-1	19	45668221	45683722	+	15502	5054	0.549448	0.571033	0.539006	protein_coding	DOWN
ENSG00000165209	STRBP	5.46025	-1.09041	0.000251503	0.00505676	-1	9	123109500	123268586	-	159087	8094	0.391248	0.412528	0.390107	protein_coding	DOWN
ENSG00000165434	PGM2L1	4.62534	-2.61715	0.00025601	0.00513112	-1	11	74330316	74398433	-	68118	8768	0.374503	0.38766	0.372559	protein_coding	DOWN
ENSG00000082497	SERTAD4	4.10286	-1.35986	0.000257935	0.00516156	-1	1	210232796	210246631	+	13836	5464	0.431442	0.401903	0.450723	protein_coding	DOWN
ENSG00000197905	TEAD4	5.95691	-1.92692	0.000260607	0.00520681	-1	12	2959330	3040676	+	81347	2261	0.515957	0.632464	0.512626	protein_coding	DOWN
ENSG00000105376	ICAM5	1.85957	-2.72806	0.000263999	0.00524904	-1	19	10289952	10296778	+	6827	3924	0.640492	0.666922	0.604755	protein_coding	DOWN
ENSG00000198934	MAGEE1	1.85401	-2.53235	0.000264952	0.00524904	-1	X	76427710	76431342	+	3633	3632	0.540474	0.540474	0	protein_coding	DOWN
ENSG00000249992	TMEM158	1.1694	-3.16224	0.000263354	0.00524904	-1	3	45224466	45226287	-	1822	1821	0.668863	0.668863	0	protein_coding	DOWN
ENSG00000117650	NEK2	4.40232	-1.40426	0.000272194	0.00529651	-1	1	211658657	211675630	-	16974	3086	0.39498	0.412508	0.391085	protein_coding	DOWN
ENSG00000075618	FSCN1	7.18912	-1.76478	0.00027414	0.00531807	-1	7	5592816	5606655	+	13840	3692	0.596214	0.658722	0.57347	protein_coding	DOWN
ENSG00000114999	TTL	5.19026	-1.47023	0.000278266	0.00537164	-1	2	112482156	112541739	+	59584	15721	0.423812	0.432288	0.420774	protein_coding	DOWN
ENSG00000166313	APBB1	4.67096	-3.12411	0.000281863	0.00539058	-1	11	6395125	6419414	-	24290	5184	0.518671	0.599151	0.496833	protein_coding	DOWN
ENSG00000164638	SLC29A4	2.05733	-2.93202	0.000283478	0.00540012	-1	7	5274369	5306912	+	32544	5828	0.574809	0.595916	0.570204	protein_coding	DOWN
ENSG00000157303	SUSD3	1.12341	-3.04088	0.000285342	0.00542749	-1	9	93058688	93085133	+	26446	1252	0.522821	0.587061	0.519628	protein_coding	DOWN
ENSG00000152527	PLEKHH2	1.80095	-2.63493	0.000286771	0.00542803	-1	2	43637260	43767987	+	130728	9817	0.389835	0.403382	0.388735	protein_coding	DOWN
ENSG00000143515	ATP8B2	4.61684	-1.72816	0.000288755	0.00544096	-1	1	154325525	154351304	+	25780	7566	0.523954	0.537272	0.518421	protein_coding	DOWN
ENSG00000020181	ADGRA2	2.62691	-2.00632	0.000293937	0.00544967	-1	8	37784191	37844896	+	60706	7064	0.552541	0.628398	0.542551	protein_coding	DOWN
ENSG00000124496	TRERF1	5.4348	-1.94884	0.00029348	0.00544967	-1	6	42224931	42452051	-	227121	7714	0.457542	0.500519	0.456031	protein_coding	DOWN
ENSG00000153814	JAZF1	1.81007	-2.78104	0.000294484	0.00544967	-1	7	27830573	28180795	-	350223	4245	0.414449	0.42874	0.414273	protein_coding	DOWN
ENSG00000154358	OBSCN	4.37592	-1.60747	0.000295467	0.00544967	-1	1	228208044	228378876	+	170833	39447	0.538775	0.607676	0.518088	protein_coding	DOWN
ENSG00000163520	FBLN2	7.43399	-1.67651	0.000295241	0.00544967	-1	3	13549125	13638422	+	89298	4798	0.535852	0.613589	0.531438	protein_coding	DOWN
ENSG00000165821	SALL2	1.2021	-4.31974	0.00029432	0.00544967	-1	14	21521080	21537216	-	16137	5380	0.485808	0.556691	0.450353	protein_coding	DOWN
ENSG00000186318	BACE1	3.13762	-3.22415	0.000295343	0.00544967	-1	11	117285232	117316259	-	31028	8678	0.495343	0.485365	0.499217	protein_coding	DOWN
ENSG00000118369	USP35	4.31099	-1.34915	0.000298616	0.00547895	-1	11	78188812	78215232	+	26421	5743	0.529788	0.596726	0.511196	protein_coding	DOWN
ENSG00000163872	YEATS2	5.84781	-1.2391	0.000299579	0.00548228	-1	3	183697797	183812624	+	114828	10202	0.425884	0.473437	0.421247	protein_coding	DOWN
ENSG00000163950	SLBP	5.82189	-1.10766	0.00029989	0.00548228	-1	4	1692731	1712344	-	19614	1876	0.467139	0.48081	0.465693	protein_coding	DOWN
ENSG00000135248	FAM71F1	2.57544	-3.89027	0.000302212	0.00549844	-1	7	128709061	128731743	+	22683	2479	0.443083	0.494151	0.436816	protein_coding	DOWN
ENSG00000157110	RBPMS	6.54407	-1.16302	0.000304536	0.00551072	-1	8	30384511	30572256	+	187746	8871	0.421822	0.513245	0.417288	protein_coding	DOWN
ENSG00000101443	WFDC2	2.25112	-2.53306	0.000307081	0.00553401	-1	20	45469753	45481532	+	11780	1330	0.467272	0.53985	0.458034	protein_coding	DOWN
ENSG00000133740	E2F5	3.15141	-1.81772	0.000309309	0.00553517	-1	8	85177154	85217158	+	40005	5990	0.39541	0.410684	0.392721	protein_coding	DOWN
ENSG00000213853	EMP2	5.44083	-3.83261	0.000309491	0.00553517	-1	16	10528422	10580632	-	52211	8646	0.482724	0.485195	0.482233	protein_coding	DOWN
ENSG00000229557	LINC00379	1.9353	-3.82964	0.000311856	0.00555691	-1	13	91127613	91131407	-	3795	542	0.399578	0.369004	0.404674	lncRNA	DOWN
ENSG00000110092	CCND1	7.64792	-1.97308	0.000315335	0.00556467	-1	11	69641156	69654474	+	13319	4756	0.586349	0.524601	0.620649	protein_coding	DOWN
ENSG00000118898	PPL	7.08794	-2.32012	0.00031379	0.00556467	-1	16	4882507	4960741	-	78235	7676	0.534397	0.586894	0.528686	protein_coding	DOWN
ENSG00000164741	DLC1	5.30177	-3.14225	0.000316357	0.00556467	-1	8	13083361	13604610	-	521250	12767	0.385367	0.451868	0.383697	protein_coding	DOWN
ENSG00000180304	OAZ2	5.98829	-1.23079	0.000313878	0.00556467	-1	15	64687573	64703281	-	15709	7665	0.478228	0.491585	0.465498	protein_coding	DOWN
ENSG00000181085	MAPK15	1.93977	-2.82883	0.000317233	0.00556467	-1	8	143716340	143722458	+	6119	2966	0.648088	0.645988	0.650063	protein_coding	DOWN
ENSG00000170522	ELOVL6	6.90838	-1.09911	0.000323512	0.0056071	-1	4	110045846	110199199	-	153354	7266	0.398688	0.420176	0.397619	protein_coding	DOWN
ENSG00000198168	SVIP	4.20353	-1.33027	0.000321812	0.0056071	-1	11	22813799	22830299	-	16501	5194	0.366242	0.355603	0.37113	protein_coding	DOWN
ENSG00000205212	CCDC144NL	1.76435	-2.74406	0.000326023	0.00564291	-1	17	20836447	20896157	-	59711	3794	0.387774	0.435161	0.384559	transcribed_unprocessed_pseudogene	DOWN
ENSG00000144061	NPHP1	0.542071	-5.56374	0.000328108	0.00567127	-1	2	110122311	110205066	-	82756	19565	0.395324	0.398876	0.394224	protein_coding	DOWN
ENSG00000134809	TIMM10	5.33044	-1.13344	0.000328833	0.00567313	-1	11	57528464	57530803	-	2340	773	0.48012	0.52652	0.457216	protein_coding	DOWN
ENSG00000134853	PDGFRA	2.04964	-2.76478	0.000330177	0.0056761	-1	4	54229280	54298245	+	68966	9518	0.436569	0.429922	0.437634	protein_coding	DOWN
ENSG00000174749	FAM241A	2.6369	-1.97874	0.000333639	0.00571257	-1	4	112145454	112195256	+	49803	8842	0.373037	0.383171	0.37085	protein_coding	DOWN
ENSG00000250786	SNHG18	2.12655	-3.0494	0.00033365	0.00571257	-1	5	9546170	9550725	+	4556	2095	0.46652	0.479236	0.455691	lncRNA	DOWN
ENSG00000183287	CCBE1	6.56957	-1.51261	0.000336275	0.00574202	-1	18	59430939	59697662	-	266724	6740	0.427953	0.462908	0.427047	protein_coding	DOWN
ENSG00000007047	MARK4	5.42737	-1.7291	0.000339181	0.00576835	-1	19	45079288	45305284	+	225997	6637	0.535731	0.576616	0.534494	protein_coding	DOWN
ENSG00000066027	PPP2R5A	5.42164	-1.10287	0.000342487	0.00580541	-1	1	212285410	212361853	+	76444	3924	0.393287	0.45948	0.389705	protein_coding	DOWN
ENSG00000111206	FOXM1	6.08643	-1.23852	0.000350109	0.00580642	-1	12	2857680	2877174	-	19495	4909	0.480917	0.532491	0.463558	protein_coding	DOWN
ENSG00000120756	PLS1	6.31877	-1.18193	0.000354072	0.00580642	-1	3	142596393	142713664	+	117272	5266	0.38521	0.375047	0.385688	protein_coding	DOWN
ENSG00000128581	IFT22	3.16099	-2.16166	0.000345308	0.00580642	-1	7	101310914	101321823	-	10910	6580	0.489229	0.478723	0.505198	protein_coding	DOWN
ENSG00000139329	LUM	1.08471	-3.6167	0.000347109	0.00580642	-1	12	91102629	91111494	-	8866	2668	0.350705	0.348951	0.35146	protein_coding	DOWN
ENSG00000153291	SLC25A27	1.53046	-2.68612	0.000349843	0.00580642	-1	6	46652915	46678190	+	25276	3276	0.378872	0.423077	0.37229	protein_coding	DOWN
ENSG00000162073	PAQR4	4.21851	-1.37607	0.000352629	0.00580642	-1	16	2969270	2973484	+	4215	2939	0.644044	0.638312	0.657255	protein_coding	DOWN
ENSG00000163644	PPM1K	3.98894	-1.41764	0.000352368	0.00580642	-1	4	88257620	88284769	-	27150	11363	0.398983	0.404207	0.395224	protein_coding	DOWN
ENSG00000181191	PJA1	5.65658	-1.5749	0.000353027	0.00580642	-1	X	69160851	69165521	-	4671	2843	0.521199	0.501935	0.551177	protein_coding	DOWN
ENSG00000196154	S100A4	3.66623	-1.73371	0.000344395	0.00580642	-1	1	153543613	153550136	-	6524	941	0.563084	0.544102	0.566284	protein_coding	DOWN
ENSG00000204381	LAYN	4.08476	-2.91353	0.000353033	0.00580642	-1	11	111540280	111561745	+	21466	3134	0.443047	0.509892	0.431619	protein_coding	DOWN
ENSG00000204520	MICA	2.71604	-3.46617	0.00035331	0.00580642	-1	6	31399784	31415315	+	15532	3843	0.503767	0.549831	0.488621	protein_coding	DOWN
ENSG00000206503	HLA-A	4.44022	-1.90262	0.000356954	0.00580642	-1	6	29941260	29945884	+	4625	2702	0.551903	0.586603	0.503122	protein_coding	DOWN
ENSG00000235106	BRD3OS	3.47018	-1.45486	0.000355046	0.00580642	-1	9	134025481	134034666	+	9186	5951	0.530757	0.530835	0.530612	protein_coding	DOWN
ENSG00000174498	IGDCC3	3.34438	-2.16214	0.000360221	0.00581441	-1	15	65327127	65378002	-	50876	5496	0.518428	0.584607	0.510412	protein_coding	DOWN
ENSG00000085552	IGSF9	5.12979	-2.79444	0.000365205	0.00585727	-1	1	159927039	159945613	-	18575	6619	0.55793	0.594954	0.537432	protein_coding	DOWN
ENSG00000185420	SMYD3	4.12586	-1.28038	0.00036521	0.00585727	-1	1	245749342	246507312	-	757971	5840	0.405966	0.417123	0.405879	protein_coding	DOWN
ENSG00000104880	ARHGEF18	6.18058	-1.00991	0.000376553	0.00596603	-1	19	7348937	7472485	+	123549	7641	0.512513	0.602408	0.506587	protein_coding	DOWN
ENSG00000164093	PITX2	2.15693	-2.08122	0.000376295	0.00596603	-1	4	110617423	110642123	-	24701	5985	0.493684	0.556057	0.473738	protein_coding	DOWN
ENSG00000116133	DHCR24	7.98708	-1.25885	0.000377188	0.00596657	-1	1	54849627	54887195	-	37569	6200	0.476656	0.544516	0.463243	protein_coding	DOWN
ENSG00000105202	FBL	8.0985	-1.25649	0.000378461	0.00597205	-1	19	39834458	39846379	-	11922	2129	0.48251	0.530296	0.47212	protein_coding	DOWN
ENSG00000196972	SMIM10L2B	1.59336	-4.09791	0.000382816	0.00603327	-1	X	135094985	135098712	-	3728	2815	0.618192	0.61492	0.628289	protein_coding	DOWN
ENSG00000120318	ARAP3	2.58709	-3.34054	0.000386751	0.00608226	-1	5	141653401	141682230	-	28830	6163	0.514309	0.586403	0.494706	protein_coding	DOWN
ENSG00000135931	ARMC9	4.59218	-1.4242	0.000387362	0.00608226	-1	2	231198546	231376848	+	178303	23338	0.457101	0.472491	0.454783	protein_coding	DOWN
ENSG00000249550	LINC01234	3.30283	-3.25173	0.000387164	0.00608226	-1	12	113583886	113773726	-	189841	12096	0.470638	0.460317	0.471341	lncRNA	DOWN
ENSG00000027001	MIPEP	4.28572	-1.53782	0.000397415	0.00615832	-1	13	23730189	23889400	-	159212	3367	0.397586	0.468072	0.396063	protein_coding	DOWN
ENSG00000105926	PALS2	3.14355	-1.818	0.000397546	0.00615832	-1	7	24573268	24694193	+	120926	9352	0.358793	0.368584	0.357972	protein_coding	DOWN
ENSG00000092964	DPYSL2	5.56683	-1.54364	0.00040106	0.00617625	-1	8	26514031	26658178	+	144148	7276	0.449687	0.510995	0.446428	protein_coding	DOWN
ENSG00000101115	SALL4	4.80425	-1.5074	0.00040559	0.00617625	-1	20	51782331	51802521	-	20191	5766	0.480386	0.509539	0.468733	protein_coding	DOWN
ENSG00000107819	SFXN3	4.73456	-2.07125	0.000409018	0.00617625	-1	10	101031234	101041244	+	10011	4621	0.54036	0.545769	0.535721	protein_coding	DOWN
ENSG00000127990	SGCE	4.26713	-1.23005	0.000409854	0.00617625	-1	7	94524204	94656572	-	132369	20860	0.353446	0.356136	0.352943	protein_coding	DOWN
ENSG00000134138	MEIS2	2.97211	-2.1337	0.000407001	0.00617625	-1	15	36889204	37101299	-	212096	10794	0.382564	0.44358	0.379293	protein_coding	DOWN
ENSG00000134258	VTCN1	2.02722	-2.52638	0.000406778	0.00617625	-1	1	117143587	117210960	-	67374	3019	0.424072	0.45048	0.422833	protein_coding	DOWN
ENSG00000138180	CEP55	5.61602	-1.09838	0.000399705	0.00617625	-1	10	93496612	93529092	+	32481	3282	0.406958	0.414077	0.406158	protein_coding	DOWN
ENSG00000143156	NME7	2.9351	-2.47171	0.000409498	0.00617625	-1	1	169132531	169367948	-	235418	5702	0.366138	0.3604	0.36628	protein_coding	DOWN
ENSG00000186918	ZNF395	4.7387	-1.24625	0.000399629	0.00617625	-1	8	28345590	28402701	-	57112	5792	0.480783	0.547134	0.473294	protein_coding	DOWN
ENSG00000204310	AGPAT1	5.99449	-1.06196	0.00040973	0.00617625	-1	6	32168212	32178096	-	9885	3582	0.505767	0.543551	0.484291	protein_coding	DOWN
ENSG00000111144	LTA4H	6.19929	-1.44447	0.000413083	0.00620873	-1	12	96000753	96043520	-	42768	7384	0.390675	0.407503	0.387163	protein_coding	DOWN
ENSG00000226137	BAIAP2-DT	4.25379	-1.52894	0.000414441	0.00621514	-1	17	81029130	81034881	-	5752	4771	0.590854	0.597569	0.558163	lncRNA	DOWN
ENSG00000117280	RAB29	3.9676	-2.07089	0.000416776	0.00621988	-1	1	205767986	205775482	-	7497	3899	0.460112	0.470121	0.449263	protein_coding	DOWN
ENSG00000197283	SYNGAP1	3.25276	-1.8055	0.000416743	0.00621988	-1	6	33419661	33453689	+	34029	8240	0.539232	0.588228	0.523577	protein_coding	DOWN
ENSG00000215915	ATAD3C	3.47312	-1.52067	0.000417208	0.00621988	-1	1	1449689	1470163	+	20475	3969	0.569649	0.564626	0.570857	protein_coding	DOWN
ENSG00000105642	KCNN1	1.09999	-3.00878	0.000422493	0.00622942	-1	19	17951293	18000085	+	48793	4253	0.546954	0.637432	0.538315	protein_coding	DOWN
ENSG00000107833	NPM3	5.2309	-1.04453	0.000418974	0.00622942	-1	10	101781325	101783413	-	2089	922	0.574713	0.552061	0.592624	protein_coding	DOWN
ENSG00000112394	SLC16A10	2.28891	-1.98371	0.000419671	0.00622942	-1	6	111087503	111231194	+	143692	11228	0.401995	0.398913	0.402256	protein_coding	DOWN
ENSG00000138686	BBS7	3.69369	-1.63035	0.000421948	0.00622942	-1	4	121824329	121870487	-	46159	4911	0.356168	0.348198	0.357117	protein_coding	DOWN
ENSG00000163001	CFAP36	3.34152	-1.4864	0.000418348	0.00622942	-1	2	55519604	55545079	+	25476	2693	0.403768	0.401782	0.404003	protein_coding	DOWN
ENSG00000205208	C4orf46	3.53073	-1.50814	0.000422758	0.00622942	-1	4	158666675	158672255	-	5581	3627	0.411111	0.379928	0.469022	protein_coding	DOWN
ENSG00000237424	FOXD2-AS1	1.41088	-3.05753	0.000421871	0.00622942	-1	1	47432133	47434641	-	2509	2508	0.586922	0.586922	0	lncRNA	DOWN
ENSG00000104213	PDGFRL	2.80926	-1.69348	0.000433662	0.00627502	-1	8	17576433	17644071	+	67639	2412	0.44543	0.490464	0.443765	protein_coding	DOWN
ENSG00000142273	CBLC	3.96129	-1.48586	0.000428019	0.00627502	-1	19	44777869	44800652	+	22784	1602	0.534872	0.641698	0.526793	protein_coding	DOWN
ENSG00000142408	CACNG8	1.08637	-4.5636	0.000430235	0.00627502	-1	19	53962937	53990215	+	27279	8846	0.532187	0.564097	0.516873	protein_coding	DOWN
ENSG00000151726	ACSL1	6.50368	-2.231	0.000434656	0.00627502	-1	4	184755595	184826818	-	71224	6107	0.447131	0.457999	0.446112	protein_coding	DOWN
ENSG00000163440	PDCL2	1.44593	-3.75157	0.000434755	0.00627502	-1	4	55556519	55592245	-	35727	894	0.390248	0.393736	0.390158	protein_coding	DOWN
ENSG00000167081	PBX3	2.04152	-2.12802	0.000432484	0.00627502	-1	9	125747345	125967377	+	220033	4886	0.372937	0.45088	0.371167	protein_coding	DOWN
ENSG00000184571	PIWIL3	3.39533	-1.83161	0.0004373	0.00629521	-1	22	24719034	24774720	-	55687	3778	0.420932	0.448121	0.418953	protein_coding	DOWN
ENSG00000131016	AKAP12	8.20996	-2.37145	0.000439544	0.00630112	-1	6	151239967	151358559	+	118593	8768	0.438672	0.468408	0.436298	protein_coding	DOWN
ENSG00000183741	CBX6	5.70979	-1.23595	0.000442653	0.00632426	-1	22	38861422	38872249	-	10828	7988	0.58271	0.581497	0.586122	protein_coding	DOWN
ENSG00000164048	ZNF589	4.9222	-1.48804	0.000444722	0.00633954	-1	3	48241100	48299253	+	58154	5513	0.454026	0.485217	0.45076	protein_coding	DOWN
ENSG00000169684	CHRNA5	3.55333	-2.15536	0.000446929	0.00635671	-1	15	78565520	78595269	+	29750	3617	0.404282	0.418855	0.402265	protein_coding	DOWN
ENSG00000152661	GJA1	7.53563	-3.19372	0.000451271	0.0064018	-1	6	121435595	121449727	+	14133	3391	0.40242	0.41964	0.396984	protein_coding	DOWN
ENSG00000084693	AGBL5	4.91047	-1.10395	0.000453992	0.00642433	-1	2	27042364	27070622	+	28259	5262	0.484677	0.54618	0.470604	protein_coding	DOWN
ENSG00000197444	OGDHL	1.87138	-2.96864	0.000454215	0.00642433	-1	10	49734641	49762379	-	27739	5704	0.554582	0.587132	0.546156	protein_coding	DOWN
ENSG00000055163	CYFIP2	4.9725	-1.24193	0.000459052	0.00642825	-1	5	157266079	157395595	+	129517	10460	0.442911	0.511759	0.436862	protein_coding	DOWN
ENSG00000176624	MEX3C	5.33061	-1.25019	0.00045726	0.00642825	-1	18	51174550	51218333	-	43784	7868	0.410296	0.447763	0.402088	protein_coding	DOWN
ENSG00000140263	SORD	3.78785	-1.42688	0.000464025	0.00647198	-1	15	45023147	45077185	+	54039	12420	0.452681	0.483494	0.443486	protein_coding	DOWN
ENSG00000104369	JPH1	1.3314	-3.32226	0.000467255	0.00648778	-1	8	74234700	74321540	-	86841	4584	0.398042	0.478403	0.393564	protein_coding	DOWN
ENSG00000166171	DPCD	3.45458	-1.72743	0.000466723	0.00648778	-1	10	101570560	101609662	+	39103	1680	0.501841	0.558929	0.499278	protein_coding	DOWN
ENSG00000240694	PNMA2	4.57316	-3.42672	0.000468023	0.00648778	-1	8	26504701	26514092	-	9392	5560	0.486743	0.478237	0.499086	protein_coding	DOWN
ENSG00000248015	ENSG00000248015	0.843353	-3.33739	0.000470944	0.00649558	-1	19	1392170	1396467	-	4298	3568	0.63044	0.631726	0.624143	lncRNA	DOWN
ENSG00000254854	NECTIN1-DT	1.27198	-4.31084	0.000471028	0.00649558	-1	11	119729583	119739623	+	10041	519	0.478287	0.560694	0.473795	lncRNA	DOWN
ENSG00000165886	UBTD1	4.15673	-1.50229	0.00047396	0.00650229	-1	10	97498924	97571206	+	72283	1644	0.494909	0.659367	0.491081	protein_coding	DOWN
ENSG00000250899	ENSG00000250899	5.14866	-2.22055	0.00047511	0.00650941	-1	12	3041437	3044950	+	3514	3513	0.547111	0.547111	0	lncRNA	DOWN
ENSG00000161682	FAM171A2	0.977856	-2.91314	0.000477194	0.006513	-1	17	44353215	44363853	-	10639	3561	0.605847	0.687728	0.564646	protein_coding	DOWN
ENSG00000160211	G6PD	7.15539	-1.41016	0.000478337	0.00651844	-1	X	154531391	154547572	-	16182	3574	0.563191	0.616116	0.548188	protein_coding	DOWN
ENSG00000103540	CCP110	4.87634	-1.05611	0.000479718	0.00652324	-1	16	19523811	19553408	+	29598	10128	0.378552	0.37263	0.381632	protein_coding	DOWN
ENSG00000112902	SEMA5A	4.43523	-2.02103	0.000482453	0.0065309	-1	5	9035033	9546075	-	511043	12280	0.401756	0.455863	0.400423	protein_coding	DOWN
ENSG00000116525	TRIM62	3.81808	-1.54329	0.000485841	0.0065573	-1	1	33145399	33182059	-	36661	3970	0.518494	0.599748	0.508626	protein_coding	DOWN
ENSG00000071564	TCF3	6.54839	-1.10676	0.000489034	0.00658636	-1	19	1609290	1652615	-	43326	6071	0.595638	0.626256	0.590648	protein_coding	DOWN
ENSG00000160094	ZNF362	5.2512	-1.54691	0.000490994	0.00658636	-1	1	33256492	33300719	+	44228	3374	0.5058	0.588322	0.498984	protein_coding	DOWN
ENSG00000167291	TBC1D16	4.25085	-1.57486	0.000490528	0.00658636	-1	17	79932343	80035872	-	103530	11563	0.524925	0.586353	0.517202	protein_coding	DOWN
ENSG00000240021	TEX35	1.2552	-3.05173	0.000492657	0.00659319	-1	1	178513109	178548602	+	35494	3991	0.483673	0.513656	0.479874	protein_coding	DOWN
ENSG00000133863	TEX15	0.727936	-4.29398	0.000496833	0.00661724	-1	8	30831544	30913008	-	81465	11854	0.367168	0.355914	0.369085	protein_coding	DOWN
ENSG00000259820	ENSG00000259820	5.29198	-1.95788	0.000498105	0.00661724	-1	8	134792020	134798272	-	6253	6252	0.361964	0.361964	0	lncRNA	DOWN
ENSG00000137310	TCF19	4.48772	-1.08656	0.000502989	0.00664732	-1	6	31158547	31167159	+	8613	3527	0.511031	0.528494	0.498918	protein_coding	DOWN
ENSG00000138794	CASP6	5.21763	-1.07413	0.000504304	0.00665083	-1	4	109688622	109703583	-	14962	1935	0.44616	0.45478	0.444879	protein_coding	DOWN
ENSG00000139684	ESD	5.68604	-1.10319	0.00050914	0.00665923	-1	13	46771256	46797420	-	26165	3514	0.348303	0.370233	0.344901	protein_coding	DOWN
ENSG00000143815	LBR	6.42751	-1.02034	0.000507816	0.00665923	-1	1	225401502	225428925	-	27424	5694	0.416949	0.42536	0.414745	protein_coding	DOWN
ENSG00000165905	LARGE2	6.4495	-1.30606	0.000518582	0.00671545	-1	11	45921621	45929096	+	7476	3138	0.614047	0.632887	0.600415	protein_coding	DOWN
ENSG00000198816	ZNF358	2.42647	-2.02821	0.000520701	0.00673408	-1	19	7515292	7521025	+	5734	2080	0.609803	0.6875	0.565563	protein_coding	DOWN
ENSG00000111450	STX2	4.06579	-1.51947	0.000522645	0.00674548	-1	12	130789600	130839266	-	49667	3711	0.458664	0.433576	0.46069	protein_coding	DOWN
ENSG00000089685	BIRC5	6.23	-1.0079	0.000523805	0.00675197	-1	17	78214186	78225636	+	11451	3810	0.492664	0.506299	0.485864	protein_coding	DOWN
ENSG00000099194	SCD	11.0095	-1.35028	0.000525234	0.00675197	-1	10	100347233	100364826	+	17594	5239	0.468595	0.464974	0.470131	protein_coding	DOWN
ENSG00000166173	LARP6	2.74101	-2.89858	0.000526156	0.00675197	-1	15	70829130	70854157	-	25028	5547	0.446198	0.499008	0.43116	protein_coding	DOWN
ENSG00000144677	CTDSPL	6.46744	-1.74846	0.000528486	0.0067612	-1	3	37861880	37984469	+	122590	5863	0.42317	0.488828	0.419872	protein_coding	DOWN
ENSG00000139725	RHOF	4.66581	-1.93278	0.000532206	0.00677389	-1	12	121777754	121803403	-	25650	6173	0.568911	0.582699	0.564541	protein_coding	DOWN
ENSG00000149179	C11orf49	3.85576	-1.40668	0.000531092	0.00677389	-1	11	46936689	47164385	+	227697	6672	0.41371	0.500749	0.411082	protein_coding	DOWN
ENSG00000180035	ZNF48	3.26168	-1.9156	0.000534461	0.00678071	-1	16	30378106	30400108	+	22003	3722	0.530724	0.624933	0.511543	protein_coding	DOWN
ENSG00000114738	MAPKAPK3	4.84869	-2.07227	0.000535889	0.00678474	-1	3	50611520	50649291	+	37772	3899	0.536946	0.582201	0.531737	protein_coding	DOWN
ENSG00000140545	MFGE8	4.59194	-1.32767	0.000536575	0.00678474	-1	15	88898683	88913381	-	14699	6794	0.555722	0.544451	0.56541	protein_coding	DOWN
ENSG00000105270	CLIP3	2.91743	-4.13063	0.000544322	0.00680176	-1	19	36014660	36033343	-	18684	3750	0.527057	0.5856	0.512355	protein_coding	DOWN
ENSG00000124181	PLCG1	5.76992	-1.10454	0.000544698	0.00680176	-1	20	41136960	41196801	+	59842	9612	0.498371	0.549521	0.488582	protein_coding	DOWN
ENSG00000159023	EPB41	5.25975	-1.14667	0.00054246	0.00680176	-1	1	28887091	29120046	+	232956	19962	0.418677	0.439485	0.416727	protein_coding	DOWN
ENSG00000162714	ZNF496	4.87111	-1.18051	0.000541863	0.00680176	-1	1	247297412	247331867	-	34456	10543	0.483529	0.53296	0.461735	protein_coding	DOWN
ENSG00000187714	SLC18A3	3.33886	-3.37981	0.000543817	0.00680176	-1	10	49610310	49612720	+	2411	2410	0.671784	0.671784	0	protein_coding	DOWN
ENSG00000217801	ENSG00000217801	2.48873	-2.20991	0.000548145	0.00681128	-1	1	1059687	1069355	+	9669	2645	0.64336	0.601512	0.65912	transcribed_unprocessed_pseudogene	DOWN
ENSG00000060566	CREB3L3	1.93118	-3.99574	0.000549234	0.00681147	-1	19	4153631	4173054	+	19424	2638	0.527107	0.595148	0.516413	protein_coding	DOWN
ENSG00000101057	MYBL2	7.68815	-1.39452	0.000548966	0.00681147	-1	20	43667019	43716495	+	49477	2762	0.498828	0.605358	0.492529	protein_coding	DOWN
ENSG00000138735	PDE5A	1.23529	-3.15494	0.000551958	0.00681997	-1	4	119494397	119628804	-	134408	9558	0.363954	0.385541	0.362302	protein_coding	DOWN
ENSG00000170145	SIK2	4.66672	-1.12298	0.000551983	0.00681997	-1	11	111602449	111730855	+	128407	9724	0.396305	0.490539	0.388585	protein_coding	DOWN
ENSG00000116670	MAD2L2	4.86914	-1.32408	0.000554939	0.00684209	-1	1	11674480	11691650	-	17171	3317	0.539138	0.637926	0.515484	protein_coding	DOWN
ENSG00000178531	CTXN1	2.40341	-3.30833	0.0005556	0.00684359	-1	19	7924491	7926135	-	1645	1235	0.748783	0.728745	0.809291	protein_coding	DOWN
ENSG00000129474	AJUBA	5.9329	-1.07381	0.000561239	0.00688631	-1	14	22971177	22982551	-	11375	5874	0.528398	0.517875	0.539636	protein_coding	DOWN
ENSG00000110318	CEP126	1.49029	-2.36121	0.000562934	0.00690043	-1	11	101915010	102001062	+	86053	8188	0.364129	0.402418	0.360102	protein_coding	DOWN
ENSG00000184611	KCNH7	1.41156	-3.3365	0.000567553	0.00695033	-1	2	162371407	162838767	-	467361	4985	0.350366	0.43009	0.349506	protein_coding	DOWN
ENSG00000134291	TMEM106C	5.28092	-1.19438	0.000570578	0.0069672	-1	12	47963569	47968878	+	5310	3468	0.466566	0.467128	0.465508	protein_coding	DOWN
ENSG00000169071	ROR2	4.63836	-2.10555	0.000572378	0.00698247	-1	9	91563091	91950228	-	387138	5862	0.449639	0.563801	0.447884	protein_coding	DOWN
ENSG00000254815	LMNTD2-AS1	3.42145	-2.32319	0.000577789	0.00701475	-1	11	557595	560107	+	2513	2416	0.630971	0.639901	0.40625	lncRNA	DOWN
ENSG00000187091	PLCD1	4.04577	-1.32812	0.000579016	0.00702292	-1	3	38007496	38029642	-	22147	4181	0.538427	0.608945	0.522015	protein_coding	DOWN
ENSG00000170608	FOXA3	0.399788	-3.69431	0.000581502	0.00704447	-1	19	45863989	45873797	+	9809	2123	0.532015	0.605747	0.511646	protein_coding	DOWN
ENSG00000196353	CPNE4	1.24874	-3.94174	0.000582458	0.00704447	-1	3	131533555	132285410	-	751856	6409	0.389941	0.451553	0.389411	protein_coding	DOWN
ENSG00000166426	CRABP1	0.695099	-5.23289	0.000587174	0.00706782	-1	15	78340353	78348225	+	7873	955	0.485518	0.563351	0.474772	protein_coding	DOWN
ENSG00000186603	HPDL	4.64069	-1.28875	0.000593007	0.00710432	-1	1	45326895	45328710	+	1816	1815	0.603306	0.603306	0	protein_coding	DOWN
ENSG00000054282	SDCCAG8	4.58887	-1.15809	0.000594453	0.00710931	-1	1	243256034	243500091	+	244058	5297	0.3981	0.417217	0.397675	protein_coding	DOWN
ENSG00000189423	USP32P3	5.01904	-1.12815	0.000607055	0.00722487	-1	17	20408311	20434286	+	25976	8267	0.417093	0.410185	0.420319	transcribed_unprocessed_pseudogene	DOWN
ENSG00000090006	LTBP4	4.30945	-1.88418	0.000609575	0.00724127	-1	19	40592883	40629818	+	36936	8074	0.564749	0.63946	0.543848	protein_coding	DOWN
ENSG00000049130	KITLG	2.3204	-2.0576	0.000621121	0.00730999	-1	12	88492793	88580851	-	88059	6193	0.368416	0.384143	0.367227	protein_coding	DOWN
ENSG00000124243	BCAS4	2.66922	-2.99745	0.000620979	0.00730999	-1	20	50794894	50877177	+	82284	2076	0.510409	0.570328	0.508858	protein_coding	DOWN
ENSG00000125657	TNFSF9	2.20995	-2.39592	0.000619796	0.00730999	-1	19	6531026	6535924	+	4899	1631	0.592078	0.570815	0.602694	protein_coding	DOWN
ENSG00000101400	SNTA1	2.52336	-2.01756	0.000622853	0.00731679	-1	20	33407957	33443763	-	35807	2203	0.503128	0.639582	0.494182	protein_coding	DOWN
ENSG00000104435	STMN2	1.78303	-8.22092	0.000622759	0.00731679	-1	8	79611117	79666158	+	55042	2035	0.381443	0.420147	0.379957	protein_coding	DOWN
ENSG00000205181	LINC00654	1.05928	-3.01073	0.000628027	0.00734774	-1	20	5482736	5526709	-	43974	8069	0.462261	0.499442	0.453905	lncRNA	DOWN
ENSG00000183010	PYCR1	6.63511	-1.00265	0.000631539	0.00737105	-1	17	81932384	81942412	-	10029	2876	0.623055	0.638039	0.61703	protein_coding	DOWN
ENSG00000079691	CARMIL1	5.69196	-1.22849	0.00064022	0.00739079	-1	6	25279078	25620530	+	341453	6810	0.395385	0.455947	0.394153	protein_coding	DOWN
ENSG00000100968	NFATC4	1.87414	-3.55694	0.000639372	0.00739079	-1	14	24365673	24379604	+	13932	8424	0.568373	0.574668	0.558743	protein_coding	DOWN
ENSG00000101265	RASSF2	5.34569	-1.55775	0.000643505	0.00739079	-1	20	4780023	4823608	-	43586	5707	0.4901	0.486946	0.490575	protein_coding	DOWN
ENSG00000112175	BMP5	1.53434	-8.20517	0.000643117	0.00739079	-1	6	55753653	55875590	-	121938	3963	0.340971	0.360838	0.340304	protein_coding	DOWN
ENSG00000133026	MYH10	9.18374	-1.11758	0.000642767	0.00739079	-1	17	8474207	8631376	-	157170	32656	0.421133	0.455414	0.412142	protein_coding	DOWN
ENSG00000134569	LRP4	3.73049	-1.33841	0.000641787	0.00739079	-1	11	46856717	46918642	-	61926	8710	0.486912	0.547876	0.476933	protein_coding	DOWN
ENSG00000144730	IL17RD	4.48668	-1.68574	0.000641387	0.00739079	-1	3	57089982	57170306	-	80325	9544	0.450002	0.471396	0.447118	protein_coding	DOWN
ENSG00000146350	TBC1D32	3.85724	-2.15303	0.000644298	0.00739079	-1	6	121079494	121334745	-	255252	6871	0.357527	0.365595	0.357303	protein_coding	DOWN
ENSG00000168005	SPINDOC	5.02912	-1.12681	0.000636578	0.00739079	-1	11	63813456	63827716	+	14261	2730	0.52777	0.598901	0.510928	protein_coding	DOWN
ENSG00000179104	TMTC2	2.89706	-2.30987	0.000646612	0.00739727	-1	12	82686880	83134870	+	447991	8309	0.374216	0.411241	0.373516	protein_coding	DOWN
ENSG00000164611	PTTG1	4.85988	-1.35456	0.000651458	0.00740214	-1	5	160421855	160428739	+	6885	1970	0.393231	0.445178	0.372405	protein_coding	DOWN
ENSG00000163629	PTPN13	5.34649	-2.01174	0.000657999	0.00743458	-1	4	86594315	86815171	+	220857	9446	0.361548	0.432035	0.358398	protein_coding	DOWN
ENSG00000197956	S100A6	7.1092	-1.44197	0.000657019	0.00743458	-1	1	153534599	153536244	-	1646	968	0.58541	0.607438	0.553914	protein_coding	DOWN
ENSG00000143845	ETNK2	4.90215	-2.18115	0.000661914	0.00744477	-1	1	204131062	204152044	-	20983	4500	0.525593	0.582444	0.510072	protein_coding	DOWN
ENSG00000179299	NSUN7	2.83198	-1.57749	0.000664908	0.00745861	-1	4	40749925	40811184	+	61260	5885	0.394669	0.410195	0.393018	protein_coding	DOWN
ENSG00000102096	PIM2	3.40049	-1.7748	0.000668789	0.00749552	-1	X	48913182	48919024	-	5843	2755	0.535091	0.53176	0.538063	protein_coding	DOWN
ENSG00000231817	LINC01198	2.61288	-2.59135	0.000672497	0.00751716	-1	13	46455131	46515958	-	60828	5673	0.430878	0.465539	0.427313	lncRNA	DOWN
ENSG00000145990	GFOD1	1.99427	-3.01202	0.000675809	0.00752104	-1	6	13357830	13487662	-	129833	10680	0.449658	0.497846	0.445339	protein_coding	DOWN
ENSG00000175175	PPM1E	1.4424	-4.15452	0.00067789	0.00753099	-1	17	58755854	58985179	+	229326	6553	0.396119	0.422249	0.39535	protein_coding	DOWN
ENSG00000183807	FAM162B	0.949246	-2.79435	0.000679682	0.00754429	-1	6	116752197	116765719	-	13523	1028	0.37879	0.509728	0.368017	protein_coding	DOWN
ENSG00000138587	MNS1	2.37374	-2.09627	0.000681693	0.0075534	-1	15	56421544	56465137	-	43594	2500	0.351937	0.3844	0.349962	protein_coding	DOWN
ENSG00000156531	PHF6	4.93766	-1.1717	0.000685628	0.00757055	-1	X	134373288	134428791	+	55504	16521	0.374538	0.381938	0.371402	protein_coding	DOWN
ENSG00000006740	ARHGAP44	4.02932	-1.29414	0.000694223	0.0076351	-1	17	12789498	12991643	+	202146	9298	0.426892	0.528608	0.421987	protein_coding	DOWN
ENSG00000121104	FAM117A	3.12752	-1.46074	0.000695745	0.00764235	-1	17	49710332	49789180	-	78849	3784	0.466962	0.566068	0.461966	protein_coding	DOWN
ENSG00000111087	GLI1	0.957636	-4.82521	0.000697302	0.00765283	-1	12	57459785	57472268	+	12484	4547	0.552672	0.5872	0.532888	protein_coding	DOWN
ENSG00000149485	FADS1	8.09742	-1.48207	0.000699001	0.00766484	-1	11	61799627	61829318	-	29692	10211	0.508134	0.530604	0.496355	protein_coding	DOWN
ENSG00000140044	JDP2	5.02088	-1.19554	0.000699657	0.00766541	-1	14	75427716	75474111	+	46396	6251	0.499968	0.533835	0.494694	protein_coding	DOWN
ENSG00000058091	CDK14	3.15942	-1.77176	0.000709472	0.007713	-1	7	90466424	91210590	+	744167	6992	0.379706	0.415332	0.379368	protein_coding	DOWN
ENSG00000102384	CENPI	4.64762	-1.04859	0.000708949	0.007713	-1	X	101098188	101166126	+	67939	6957	0.406003	0.410522	0.405487	protein_coding	DOWN
ENSG00000149115	TNKS1BP1	6.94356	-1.30419	0.000708483	0.007713	-1	11	57299638	57324952	-	25315	7135	0.555463	0.615417	0.531932	protein_coding	DOWN
ENSG00000109685	NSD2	7.07858	-1.12389	0.000711754	0.00773051	-1	4	1871393	1982207	+	110815	20322	0.47152	0.475593	0.470605	protein_coding	DOWN
ENSG00000008735	MAPK8IP2	4.91421	-1.52053	0.000717645	0.00773636	-1	22	50600793	50613981	+	13189	5781	0.628905	0.630687	0.627515	protein_coding	DOWN
ENSG00000102302	FGD1	2.90907	-1.57101	0.000715754	0.00773636	-1	X	54445454	54496234	-	50781	4325	0.500473	0.621272	0.489226	protein_coding	DOWN
ENSG00000134013	LOXL2	6.98329	-2.37622	0.000723207	0.00773636	-1	8	23296897	23425328	-	128432	5965	0.484276	0.562448	0.480468	protein_coding	DOWN
ENSG00000156398	SFXN2	4.21433	-1.09945	0.000718853	0.00773636	-1	10	102714538	102743492	+	28955	8016	0.484389	0.49002	0.482233	protein_coding	DOWN
ENSG00000173894	CBX2	3.53761	-1.41217	0.000722205	0.00773636	-1	17	79778148	79787983	+	9836	5666	0.58058	0.599541	0.554809	protein_coding	DOWN
ENSG00000179918	SEPHS2	6.81331	-1.39742	0.000723201	0.00773636	-1	16	30443631	30445874	-	2244	2243	0.51226	0.51226	0	protein_coding	DOWN
ENSG00000234996	ACTG1P25	1.07834	-2.50667	0.000721775	0.00773636	-1	1	202861754	202875241	+	13488	2318	0.463632	0.506471	0.454741	transcribed_processed_pseudogene	DOWN
ENSG00000132205	EMILIN2	6.24937	-1.79171	0.000725681	0.00774325	-1	18	2847006	2916003	+	68998	6460	0.474571	0.559752	0.465772	protein_coding	DOWN
ENSG00000011422	PLAUR	4.15814	-1.26122	0.000734237	0.00775917	-1	19	43646095	43670547	-	24453	4447	0.499427	0.526647	0.493377	protein_coding	DOWN
ENSG00000069966	GNB5	4.32337	-1.05748	0.000732783	0.00775917	-1	15	52115100	52191392	-	76293	13313	0.453927	0.48186	0.448022	protein_coding	DOWN
ENSG00000072864	NDE1	4.39021	-1.05543	0.000731871	0.00775917	-1	16	15643267	15734691	+	91425	8198	0.486317	0.517687	0.483226	protein_coding	DOWN
ENSG00000106624	AEBP1	2.56077	-1.77989	0.000730984	0.00775917	-1	7	44104345	44114562	+	10218	4952	0.626994	0.627827	0.626211	protein_coding	DOWN
ENSG00000147799	ARHGAP39	3.12636	-1.49649	0.00073241	0.00775917	-1	8	144529179	144685846	-	156668	5036	0.523499	0.652105	0.519228	protein_coding	DOWN
ENSG00000164576	SAP30L	4.44865	-1.14472	0.000728779	0.00775917	-1	5	154445997	154461053	+	15057	6709	0.456961	0.473245	0.443872	protein_coding	DOWN
ENSG00000165156	ZHX1	4.62008	-1.4266	0.000730709	0.00775917	-1	8	123248451	123275541	-	27091	6726	0.388261	0.39771	0.38514	protein_coding	DOWN
ENSG00000170915	PAQR8	2.07041	-2.42343	0.000736959	0.00775917	-1	6	52361421	52407777	+	46357	5029	0.425317	0.457149	0.421444	protein_coding	DOWN
ENSG00000068137	PLEKHH3	5.25294	-1.01526	0.000761467	0.00782214	-1	17	42667914	42676994	-	9081	4790	0.620044	0.637787	0.600233	protein_coding	DOWN
ENSG00000075239	ACAT1	5.28869	-1.04854	0.000762216	0.00782214	-1	11	108116695	108147603	+	30909	5850	0.430827	0.411453	0.43535	protein_coding	DOWN
ENSG00000082781	ITGB5	5.77579	-1.00969	0.000763286	0.00782214	-1	3	124761948	124901418	-	139471	6492	0.466129	0.539125	0.462565	protein_coding	DOWN
ENSG00000104884	ERCC2	5.6378	-1.14652	0.00074906	0.00782214	-1	19	45349837	45370918	-	21082	6918	0.565675	0.595837	0.550943	protein_coding	DOWN
ENSG00000109265	CRACD	3.94707	-1.52734	0.000751734	0.00782214	-1	4	56049098	56330609	+	281512	8683	0.412314	0.495796	0.409657	protein_coding	DOWN
ENSG00000160200	CBS	5.25366	-1.02304	0.000761124	0.00782214	-1	21	43053191	43076943	-	23753	6765	0.591824	0.6	0.588568	protein_coding	DOWN
ENSG00000167523	SPATA33	2.01901	-2.02151	0.000752889	0.00782214	-1	16	89657740	89671272	+	13533	5805	0.522244	0.561413	0.492817	protein_coding	DOWN
ENSG00000182742	HOXB4	2.69114	-2.51368	0.000747675	0.00782214	-1	17	48575507	48578350	-	2844	2000	0.565248	0.578	0.534994	protein_coding	DOWN
ENSG00000197506	SLC28A3	2.62956	-2.26926	0.000755342	0.00782214	-1	9	84275457	84340758	-	65302	5119	0.426119	0.426841	0.426058	protein_coding	DOWN
ENSG00000248475	ENSG00000248475	0.679845	-3.19186	0.000748996	0.00782214	-1	5	58741581	58817099	-	75519	692	0.390318	0.433526	0.389918	lncRNA	DOWN
ENSG00000137831	UACA	5.47297	-1.84499	0.00076461	0.00782341	-1	15	70654554	70763558	-	109005	10975	0.373537	0.364647	0.374532	protein_coding	DOWN
ENSG00000165233	CARD19	3.3792	-1.38463	0.000765565	0.00782642	-1	9	93096217	93113283	+	17067	3077	0.499648	0.60806	0.475802	protein_coding	DOWN
ENSG00000048028	USP28	5.57774	-1.46961	0.000767147	0.00783009	-1	11	113797874	113875570	-	77697	5689	0.414513	0.428722	0.41339	protein_coding	DOWN
ENSG00000075461	CACNG4	3.1399	-2.89525	0.000773094	0.0078781	-1	17	66964707	67033398	+	68692	3579	0.524668	0.586197	0.521286	protein_coding	DOWN
ENSG00000090539	CHRD	1.04816	-4.08741	0.000774088	0.00787977	-1	3	184380073	184390736	+	10664	6606	0.593642	0.624886	0.542766	protein_coding	DOWN
ENSG00000107281	NPDC1	2.32524	-2.05722	0.000776039	0.0078798	-1	9	137039463	137046179	-	6717	2712	0.65813	0.667773	0.651598	protein_coding	DOWN
ENSG00000130758	MAP3K10	3.61361	-1.19166	0.000781867	0.0078798	-1	19	40191426	40215575	+	24150	4875	0.533645	0.672	0.498651	protein_coding	DOWN
ENSG00000135749	PCNX2	3.25883	-1.6204	0.000782041	0.0078798	-1	1	232983435	233295725	-	312291	13790	0.408687	0.484264	0.405196	protein_coding	DOWN
ENSG00000152147	GEMIN6	3.6722	-1.29124	0.00078029	0.0078798	-1	2	38751534	38785002	+	33469	4357	0.450102	0.47395	0.446532	protein_coding	DOWN
ENSG00000167476	JSRP1	3.80411	-1.17093	0.00078292	0.0078798	-1	19	2252252	2269759	-	17508	1941	0.55435	0.629572	0.54497	protein_coding	DOWN
ENSG00000259330	INAFM2	4.07993	-1.3263	0.00078191	0.0078798	-1	15	40323692	40326715	+	3024	3023	0.559047	0.559047	0	protein_coding	DOWN
ENSG00000158710	TAGLN2	8.42349	-1.08862	0.000789416	0.00788726	-1	1	159918107	159925507	-	7401	2255	0.563514	0.572062	0.559767	protein_coding	DOWN
ENSG00000163013	FBXO41	3.2133	-2.39493	0.000790278	0.00788848	-1	2	73254682	73284478	-	29797	8042	0.525876	0.611912	0.49407	protein_coding	DOWN
ENSG00000118922	KLF12	1.07952	-3.75868	0.000791354	0.00789301	-1	13	73686089	74133929	-	447841	11106	0.374743	0.39132	0.374322	protein_coding	DOWN
ENSG00000117724	CENPF	7.43084	-1.00638	0.000794351	0.00790008	-1	1	214603195	214664571	+	61377	11624	0.409199	0.401841	0.410918	protein_coding	DOWN
ENSG00000186193	SAPCD2	5.0373	-1.4055	0.000795282	0.00790008	-1	9	137062127	137070557	-	8431	3808	0.636418	0.664391	0.613371	protein_coding	DOWN
ENSG00000119411	BSPRY	4.38528	-1.29195	0.000802243	0.0079392	-1	9	113349541	113371233	+	21693	2333	0.467592	0.56108	0.456325	protein_coding	DOWN
ENSG00000119888	EPCAM	7.52321	-1.25571	0.000804372	0.00794352	-1	2	47345158	47387601	+	42444	2419	0.443465	0.480777	0.44121	protein_coding	DOWN
ENSG00000081026	MAGI3	3.73914	-2.12004	0.000808512	0.00797015	-1	1	113390515	113685923	+	295409	8390	0.371361	0.436591	0.369454	protein_coding	DOWN
ENSG00000150782	IL18	3.46475	-1.60775	0.000811117	0.00798963	-1	11	112143253	112164096	-	20844	2599	0.392218	0.405925	0.390265	protein_coding	DOWN
ENSG00000113719	ERGIC1	6.58971	-1.05245	0.000825493	0.00808104	-1	5	172834251	172952792	+	118542	16714	0.50914	0.522616	0.506928	protein_coding	DOWN
ENSG00000133216	EPHB2	1.49555	-2.44974	0.00083027	0.00809672	-1	1	22710839	22921500	+	210662	12498	0.51946	0.558089	0.517024	protein_coding	DOWN
ENSG00000144712	CAND2	3.09333	-1.68645	0.000830285	0.00809672	-1	3	12796472	12871916	+	75445	5569	0.508655	0.600826	0.501309	protein_coding	DOWN
ENSG00000131018	SYNE1	4.85574	-1.26422	0.000831766	0.008101	-1	6	152121687	152637801	-	516115	47370	0.384099	0.437999	0.378652	protein_coding	DOWN
ENSG00000134222	PSRC1	4.90246	-1.53696	0.000840254	0.00812241	-1	1	109279556	109283186	-	3631	2850	0.536639	0.555088	0.469231	protein_coding	DOWN
ENSG00000183762	KREMEN1	5.1578	-1.60151	0.000840602	0.00812241	-1	22	29073035	29168333	+	95299	8009	0.455067	0.557248	0.445692	protein_coding	DOWN
ENSG00000159251	ACTC1	3.18959	-2.46295	0.000850997	0.00818544	-1	15	34790230	34795549	-	5320	2281	0.472269	0.482245	0.464779	protein_coding	DOWN
ENSG00000114993	RTKN	5.57148	-2.90936	0.000854267	0.00819825	-1	2	74425835	74442422	-	16588	5177	0.538735	0.583543	0.518405	protein_coding	DOWN
ENSG00000196368	NUDT11	2.29703	-2.88985	0.000854227	0.00819825	-1	X	51490011	51496592	-	6582	2379	0.390214	0.425809	0.370062	protein_coding	DOWN
ENSG00000198909	MAP3K3	3.83083	-1.18632	0.000854183	0.00819825	-1	17	63622415	63696305	+	73891	6090	0.452104	0.559606	0.442448	protein_coding	DOWN
ENSG00000117399	CDC20	7.21631	-1.03051	0.000859011	0.00820966	-1	1	43358981	43363203	+	4223	2002	0.521554	0.574426	0.473874	protein_coding	DOWN
ENSG00000131437	KIF3A	4.90709	-1.24697	0.000859338	0.00820966	-1	5	132692628	132737638	-	45011	6840	0.366807	0.377924	0.364815	protein_coding	DOWN
ENSG00000148798	INA	6.12708	-2.84684	0.000857475	0.00820966	-1	10	103277138	103290346	+	13209	3248	0.459267	0.508929	0.443072	protein_coding	DOWN
ENSG00000015133	CCDC88C	5.68048	-1.33227	0.000861518	0.00821811	-1	14	91271323	91417844	-	146522	12391	0.512534	0.562505	0.507918	protein_coding	DOWN
ENSG00000117543	DPH5	4.4635	-1.05648	0.000863367	0.00822071	-1	1	100989623	101026088	-	36466	5944	0.377156	0.404441	0.371842	protein_coding	DOWN
ENSG00000102098	SCML2	3.52429	-1.3858	0.000864866	0.00822531	-1	X	18239313	18354688	-	115376	4311	0.39558	0.3955	0.395583	protein_coding	DOWN
ENSG00000258484	SPESP1	1.44536	-2.53769	0.00086724	0.00823554	-1	15	68818221	68946811	+	128591	1559	0.406501	0.411161	0.406444	protein_coding	DOWN
ENSG00000173905	GOLIM4	5.14226	-1.01843	0.000873806	0.00827311	-1	3	168008689	168095924	-	87236	4568	0.38316	0.441112	0.379958	protein_coding	DOWN
ENSG00000139832	RAB20	4.81435	-1.30092	0.000877449	0.00830142	-1	13	110523066	110561722	-	38657	1505	0.497335	0.57608	0.494146	protein_coding	DOWN
ENSG00000170989	S1PR1	0.588335	-2.86726	0.000881269	0.00832513	-1	1	101236865	101243713	+	6849	5216	0.441005	0.449195	0.414828	protein_coding	DOWN
ENSG00000140832	MARVELD3	5.33472	-1.34687	0.000884671	0.00835106	-1	16	71626161	71642114	+	15954	6342	0.478343	0.483128	0.475185	protein_coding	DOWN
ENSG00000265174	ENSG00000265174	0.861787	-4.14835	0.000886961	0.00836645	-1	18	6557822	6568912	+	11091	1078	0.402074	0.42115	0.40002	lncRNA	DOWN
ENSG00000179841	AKAP5	2.08692	-1.93786	0.000892172	0.00839984	-1	14	64465499	64474503	+	9005	7510	0.375389	0.366045	0.422356	protein_coding	DOWN
ENSG00000116852	KIF21B	2.01486	-2.69049	0.000903035	0.00847977	-1	1	200969390	201023714	-	54325	12130	0.550088	0.57535	0.542826	protein_coding	DOWN
ENSG00000141499	WRAP53	4.20134	-1.24011	0.000904909	0.00848528	-1	17	7686071	7703502	+	17432	5079	0.501348	0.555621	0.479032	protein_coding	DOWN
ENSG00000107745	MICU1	5.45785	-1.17582	0.000908797	0.00849662	-1	10	72367340	72626131	-	258792	3756	0.40161	0.439297	0.401055	protein_coding	DOWN
ENSG00000169783	LINGO1	1.16945	-2.42991	0.000912606	0.00851054	-1	15	77613027	77820900	-	207874	5308	0.547498	0.642427	0.54501	protein_coding	DOWN
ENSG00000130956	HABP4	4.43265	-1.27888	0.000919162	0.00853691	-1	9	96450169	96491336	+	41168	4080	0.438166	0.481618	0.433386	protein_coding	DOWN
ENSG00000087884	AAMDC	1.92297	-2.40763	0.000923055	0.00856582	-1	11	77821109	77918432	+	97324	1924	0.418236	0.502599	0.416535	protein_coding	DOWN
ENSG00000144596	GRIP2	2.53263	-2.63353	0.00093084	0.00860129	-1	3	14489107	14556075	-	66969	11866	0.523459	0.573487	0.512686	protein_coding	DOWN
ENSG00000171723	GPHN	3.43737	-1.27919	0.000933546	0.00862002	-1	14	66507407	67181803	+	674397	5977	0.364319	0.486364	0.363227	protein_coding	DOWN
ENSG00000032742	IFT88	3.24202	-1.37654	0.000939499	0.00865608	-1	13	20567138	20691444	+	124307	6021	0.387125	0.378509	0.387564	protein_coding	DOWN
ENSG00000100065	CARD10	6.15787	-1.18967	0.000945688	0.00870046	-1	22	37490362	37519542	-	29181	5730	0.570905	0.64014	0.553987	protein_coding	DOWN
ENSG00000047634	SCML1	2.70867	-1.78032	0.000947598	0.00870638	-1	X	17737449	17754988	+	17540	5491	0.388905	0.354034	0.404797	protein_coding	DOWN
ENSG00000099953	MMP11	0.829873	-3.04297	0.000949964	0.00870638	-1	22	23768226	23784316	+	16091	5140	0.578247	0.611868	0.562466	protein_coding	DOWN
ENSG00000102007	PLP2	4.2737	-2.02642	0.000953153	0.00871228	-1	X	49171898	49175235	+	3338	1298	0.540605	0.510015	0.560078	protein_coding	DOWN
ENSG00000111885	MAN1A1	3.31731	-1.95029	0.000957407	0.00873858	-1	6	119177205	119349761	-	172557	5005	0.375971	0.425974	0.374477	protein_coding	DOWN
ENSG00000114107	CEP70	3.48245	-1.27286	0.000960763	0.00875033	-1	3	138494344	138594538	-	100195	4386	0.395523	0.390105	0.395771	protein_coding	DOWN
ENSG00000169258	GPRIN1	2.76893	-1.47523	0.000963211	0.00876632	-1	5	176595802	176610156	-	14355	4232	0.554131	0.627363	0.523513	protein_coding	DOWN
ENSG00000197183	NOL4L	2.50703	-1.68361	0.000965171	0.00877158	-1	20	32443059	32585333	-	142275	9686	0.544407	0.553582	0.543737	protein_coding	DOWN
ENSG00000205269	TMEM170B	3.34477	-2.21361	0.00096482	0.00877158	-1	6	11537749	11583524	+	45776	8888	0.370573	0.373087	0.369968	protein_coding	DOWN
ENSG00000182963	GJC1	4.41087	-1.06053	0.00097235	0.008799	-1	17	44798448	44830816	-	32369	8710	0.44785	0.446383	0.44839	protein_coding	DOWN
ENSG00000100379	KCTD17	4.34132	-1.10433	0.000984208	0.00881914	-1	22	37051739	37063390	+	11652	2774	0.601923	0.639149	0.59029	protein_coding	DOWN
ENSG00000108175	ZMIZ1	6.14778	-1.06964	0.000982968	0.00881914	-1	10	79068966	79316519	+	247554	10779	0.553162	0.568327	0.552472	protein_coding	DOWN
ENSG00000112290	WASF1	2.91232	-2.1241	0.000983355	0.00881914	-1	6	110099819	110180004	-	80186	3248	0.36649	0.460283	0.36253	protein_coding	DOWN
ENSG00000145569	OTULINL	0.643835	-3.35598	0.000982256	0.00881914	-1	5	14581792	14616180	+	34389	7032	0.428318	0.401024	0.435334	protein_coding	DOWN
ENSG00000160321	ZNF208	3.90521	-1.08022	0.000982897	0.00881914	-1	19	21932958	22010949	-	77992	11899	0.381634	0.38415	0.381181	protein_coding	DOWN
ENSG00000175793	SFN	6.99802	-2.3026	0.000980183	0.00881914	-1	1	26863149	26864456	+	1308	1307	0.628156	0.628156	0	protein_coding	DOWN
ENSG00000108370	RGS9	2.93095	-2.18842	0.000995948	0.00888088	-1	17	65100812	65227703	+	126892	7026	0.468418	0.481497	0.467651	protein_coding	DOWN
ENSG00000167600	CYP2S1	6.05031	-2.16255	0.000996097	0.00888088	-1	19	41193210	41207539	+	14330	2703	0.531649	0.602664	0.515138	protein_coding	DOWN
ENSG00000115290	GRB14	1.59021	-2.05202	0.00100797	0.00893312	-1	2	164492417	164621482	-	129066	2971	0.370085	0.416022	0.369002	protein_coding	DOWN
ENSG00000188176	SMTNL2	2.55498	-3.77715	0.00102725	0.00906936	-1	17	4583999	4608319	+	24321	2471	0.572368	0.602185	0.568996	protein_coding	DOWN
ENSG00000103018	CYB5B	7.44249	-1.36237	0.00103012	0.00907116	-1	16	69398402	69466264	+	67863	10040	0.413899	0.3999	0.416329	protein_coding	DOWN
ENSG00000253250	C8orf88	1.562	-2.60711	0.00102917	0.00907116	-1	8	90958471	90985238	-	26768	1035	0.329585	0.400966	0.326714	protein_coding	DOWN
ENSG00000126583	PRKCG	0.363886	-3.56239	0.00103991	0.00912403	-1	19	53879190	53907652	+	28463	3942	0.529056	0.593607	0.518679	protein_coding	DOWN
ENSG00000137558	PI15	0.971068	-2.68178	0.00104389	0.00913468	-1	8	74824534	74855029	+	30496	7153	0.348844	0.332308	0.353911	protein_coding	DOWN
ENSG00000154240	CEP112	2.91095	-1.58907	0.00104472	0.00913468	-1	17	65635537	66192133	-	556597	7861	0.379636	0.4259	0.378973	protein_coding	DOWN
ENSG00000151718	WWC2	6.47488	-1.18503	0.00104717	0.00913716	-1	4	183099257	183320777	+	221521	9976	0.393165	0.426223	0.391606	protein_coding	DOWN
ENSG00000158163	DZIP1L	0.417157	-3.96076	0.0010492	0.00914862	-1	3	138061990	138115818	-	53829	5026	0.457104	0.538798	0.448691	protein_coding	DOWN
ENSG00000250462	LRRC37BP1	1.12848	-2.62681	0.00105389	0.00917061	-1	17	30629680	30637466	+	7787	5198	0.427049	0.42728	0.426584	transcribed_unprocessed_pseudogene	DOWN
ENSG00000099337	KCNK6	5.65944	-1.26837	0.00105535	0.00917067	-1	19	38319845	38332076	+	12232	6164	0.528657	0.536989	0.520191	protein_coding	DOWN
ENSG00000096433	ITPR3	6.65287	-1.00576	0.00105961	0.00919517	-1	6	33620365	33696574	+	76210	9811	0.5513	0.58944	0.545664	protein_coding	DOWN
ENSG00000063180	CA11	0.9414	-3.22738	0.00106486	0.00922015	-1	19	48637946	48646187	-	8242	1936	0.537799	0.588326	0.522284	protein_coding	DOWN
ENSG00000197747	S100A10	7.83729	-2.13924	0.00106478	0.00922015	-1	1	151982915	151993859	-	10945	1006	0.44947	0.466203	0.447776	protein_coding	DOWN
ENSG00000168916	ZNF608	2.60277	-2.11036	0.00108149	0.00928969	-1	5	124636913	124748807	-	111895	6920	0.404186	0.460838	0.400452	protein_coding	DOWN
ENSG00000170903	MSANTD4	2.66099	-1.5241	0.00108139	0.00928969	-1	11	105995623	106022403	-	26781	5103	0.387677	0.422105	0.379573	protein_coding	DOWN
ENSG00000104687	GSR	6.37747	-1.18119	0.0010851	0.00930176	-1	8	30678066	30727846	-	49781	3585	0.446585	0.471967	0.444615	protein_coding	DOWN
ENSG00000253368	TRNP1	0.470398	-4.56539	0.00108486	0.00930176	-1	1	26993692	27000886	+	7195	1977	0.558243	0.607992	0.53939	protein_coding	DOWN
ENSG00000030110	BAK1	5.33659	-1.13278	0.00109257	0.00935225	-1	6	33572547	33580293	-	7747	2205	0.571779	0.586848	0.565782	protein_coding	DOWN
ENSG00000178826	TMEM139	2.7088	-1.80978	0.00109508	0.00935574	-1	7	143279957	143288048	+	8092	2559	0.475096	0.536538	0.446674	protein_coding	DOWN
ENSG00000160285	LSS	7.60582	-1.57131	0.00109943	0.00936869	-1	21	46188141	46228824	-	40684	7217	0.533319	0.561175	0.527311	protein_coding	DOWN
ENSG00000176029	C11orf16	0.558031	-3.62399	0.00109919	0.00936869	-1	11	8920076	8933006	-	12931	2599	0.49884	0.544825	0.487271	protein_coding	DOWN
ENSG00000112218	GPR63	1.6717	-2.03898	0.00110512	0.00939809	-1	6	96794125	96837477	-	43353	5965	0.362613	0.395474	0.35737	protein_coding	DOWN
ENSG00000214063	TSPAN4	4.35717	-1.65215	0.00110809	0.00940224	-1	11	842812	867116	+	24305	5825	0.65014	0.669185	0.644137	protein_coding	DOWN
ENSG00000143674	MAP3K21	2.37766	-1.75058	0.00111455	0.0094324	-1	1	233327724	233385148	+	57425	7950	0.399014	0.462893	0.38875	protein_coding	DOWN
ENSG00000255980	ENSG00000255980	0.950399	-4.27587	0.00111793	0.00944874	-1	11	69425684	69429621	+	3938	2380	0.514097	0.538235	0.4772	lncRNA	DOWN
ENSG00000040341	STAU2	4.41742	-1.35148	0.00112524	0.00948491	-1	8	73420369	73747708	-	327340	8939	0.382524	0.385837	0.382431	protein_coding	DOWN
ENSG00000081479	LRP2	10.4018	-3.02326	0.00112842	0.00949461	-1	2	169127109	169362534	-	235426	16029	0.39582	0.454364	0.391543	protein_coding	DOWN
ENSG00000171603	CLSTN1	7.76983	-1.54728	0.00113336	0.00951613	-1	1	9728926	9823984	-	95059	5221	0.471922	0.562344	0.466667	protein_coding	DOWN
ENSG00000100422	CERK	4.05113	-1.59255	0.00113604	0.00951901	-1	22	46684410	46738252	-	53843	4915	0.514301	0.527162	0.513009	protein_coding	DOWN
ENSG00000137094	DNAJB5	3.1197	-1.45211	0.00113745	0.00951901	-1	9	34989641	34998900	+	9260	5887	0.551463	0.554102	0.546856	protein_coding	DOWN
ENSG00000165462	PHOX2A	0.760986	-3.22555	0.00113511	0.00951901	-1	11	72239077	72245664	-	6588	1780	0.612874	0.660674	0.595174	protein_coding	DOWN
ENSG00000023608	SNAPC1	2.37227	-1.6658	0.00114535	0.00956617	-1	14	61762420	61796428	+	34009	2583	0.395525	0.368564	0.397741	protein_coding	DOWN
ENSG00000112655	PTK7	1.61576	-2.14635	0.00114699	0.00957361	-1	6	43076307	43161719	+	85413	8966	0.494006	0.550636	0.487364	protein_coding	DOWN
ENSG00000160007	ARHGAP35	5.80185	-2.77884	0.00114854	0.00957413	-1	19	46860997	47005077	+	144081	11639	0.464305	0.537589	0.457864	protein_coding	DOWN
ENSG00000197860	SGTB	3.48792	-1.62845	0.00115206	0.00958267	-1	5	65665928	65723035	-	57108	5715	0.397867	0.387927	0.398973	protein_coding	DOWN
ENSG00000083807	SLC27A5	2.51046	-1.94952	0.0011659	0.00963002	-1	19	58479512	58512413	-	32902	8015	0.513662	0.568434	0.496022	protein_coding	DOWN
ENSG00000169607	CKAP2L	4.46301	-1.30941	0.00116437	0.00963002	-1	2	112736349	112764664	-	28316	5454	0.395585	0.401357	0.394208	protein_coding	DOWN
ENSG00000082458	DLG3	4.76893	-1.68314	0.00117184	0.00966366	-1	X	70444835	70505490	+	60656	7847	0.468947	0.536383	0.458927	protein_coding	DOWN
ENSG00000218891	ZNF579	3.23098	-1.88198	0.00117795	0.00969177	-1	19	55576774	55580848	-	4075	3318	0.646294	0.644967	0.652116	protein_coding	DOWN
ENSG00000198185	ZNF334	2.43055	-1.56648	0.00118374	0.00972407	-1	20	46499630	46513559	-	13930	6859	0.405629	0.404141	0.407072	protein_coding	DOWN
ENSG00000165752	STK32C	4.25409	-2.53162	0.00118575	0.00972438	-1	10	132207492	132331847	-	124356	3535	0.551051	0.628006	0.5488	protein_coding	DOWN
ENSG00000151746	BICD1	3.06231	-1.70692	0.00119361	0.00975731	-1	12	32106835	32383633	+	276799	12858	0.404494	0.399284	0.404747	protein_coding	DOWN
ENSG00000167105	TMEM92	2.20755	-2.65234	0.00119827	0.00977649	-1	17	50271406	50281485	+	10080	3055	0.555015	0.562684	0.55168	protein_coding	DOWN
ENSG00000117114	ADGRL2	7.0247	-1.73504	0.00120258	0.00978805	-1	1	81306147	81993932	+	687786	24144	0.367724	0.351972	0.368297	protein_coding	DOWN
ENSG00000187098	MITF	3.61886	-1.63813	0.00121801	0.00985519	-1	3	69739456	69968336	+	228881	7395	0.385661	0.405815	0.384988	protein_coding	DOWN
ENSG00000173898	SPTBN2	3.0792	-2.00626	0.00122585	0.00989967	-1	11	66682497	66744670	-	62174	12569	0.52407	0.588591	0.507721	protein_coding	DOWN
ENSG00000111145	ELK3	4.31023	-1.26632	0.00122942	0.0099222	-1	12	96194375	96269824	+	75450	4635	0.451152	0.434304	0.452255	protein_coding	DOWN
ENSG00000124260	MAGEA10	1.10267	-2.96675	0.0012321	0.00993305	-1	X	152133310	152138578	-	5269	2895	0.513098	0.455268	0.583649	protein_coding	DOWN
ENSG00000161082	CELF5	1.06703	-2.95947	0.00123312	0.00993305	-1	19	3224661	3297076	+	72416	6051	0.534489	0.565031	0.531704	protein_coding	DOWN
ENSG00000067191	CACNB1	1.10244	-2.24815	0.00124497	0.00999746	-1	17	39173453	39197703	-	24251	7080	0.543918	0.583898	0.527432	protein_coding	DOWN
ENSG00000236901	MIR600HG	2.4878	-1.84691	0.00124803	0.0100087	-1	9	123109494	123115477	-	5984	5983	0.539863	0.539863	0	lncRNA	DOWN
ENSG00000006704	GTF2IRD1	4.4424	-1.672	0.00125286	0.0100278	-1	7	74453790	74602605	+	148816	6472	0.527212	0.581582	0.52474	protein_coding	DOWN
ENSG00000184139	RPL7AP28	1.05332	-2.2954	0.001263	0.0100525	-1	4	131857343	131857913	-	571	570	0.491228	0.491228	0	processed_pseudogene	DOWN
ENSG00000110514	MADD	5.02094	-1.07635	0.00126636	0.0100603	-1	11	47269161	47330031	+	60871	8324	0.471004	0.550216	0.458455	protein_coding	DOWN
ENSG00000110721	CHKA	4.67148	-1.34341	0.00126509	0.0100603	-1	11	68052859	68121444	-	68586	3862	0.441015	0.531072	0.435641	protein_coding	DOWN
ENSG00000179178	TMEM125	4.01281	-1.69259	0.00126761	0.010064	-1	1	43269983	43274002	+	4020	2133	0.582732	0.605251	0.557264	protein_coding	DOWN
ENSG00000104219	ZDHHC2	3.89491	-1.5988	0.00127603	0.010108	-1	8	17156482	17224799	+	68318	6267	0.379993	0.365087	0.381499	protein_coding	DOWN
ENSG00000127124	HIVEP3	1.78156	-1.84219	0.00127835	0.010108	-1	1	41506365	42035925	-	529561	14609	0.464472	0.552947	0.461962	protein_coding	DOWN
ENSG00000146038	DCDC2	2.8381	-2.31325	0.00127604	0.010108	-1	6	24171755	24358059	-	186305	4993	0.386868	0.399159	0.386529	protein_coding	DOWN
ENSG00000186522	SEPTIN10	5.44695	-1.35782	0.00127873	0.010108	-1	2	109542799	109614143	-	71345	4237	0.403201	0.415152	0.402447	protein_coding	DOWN
ENSG00000167634	NLRP7	6.34332	-3.61015	0.00128523	0.010134	-1	19	54923509	54966312	-	42804	3901	0.496718	0.527301	0.493651	protein_coding	DOWN
ENSG00000162409	PRKAA2	4.96678	-1.12918	0.00128983	0.0101489	-1	1	56645314	56715335	+	70022	9346	0.365962	0.352129	0.368092	protein_coding	DOWN
ENSG00000110274	CEP164	4.41859	-1.09316	0.00129127	0.0101502	-1	11	117314557	117413266	+	98710	12860	0.479743	0.548834	0.469394	protein_coding	DOWN
ENSG00000101052	IFT52	3.59262	-1.71056	0.00129295	0.0101571	-1	20	43590937	43647299	+	56363	2524	0.445016	0.431458	0.445652	protein_coding	DOWN
ENSG00000124406	ATP8A1	0.78369	-2.48363	0.00130172	0.0101922	-1	4	42408373	42657105	-	248733	11161	0.381463	0.379267	0.381566	protein_coding	DOWN
ENSG00000164542	KIAA0895	3.50988	-1.72203	0.00130311	0.0101922	-1	7	36324152	36390125	-	65974	6787	0.395525	0.405334	0.394401	protein_coding	DOWN
ENSG00000072195	SPEG	3.70869	-1.45082	0.00131254	0.0102286	-1	2	219434843	219493629	+	58787	17021	0.575732	0.641208	0.549048	protein_coding	DOWN
ENSG00000054523	KIF1B	6.58522	-1.30652	0.00132239	0.0102738	-1	1	10210570	10381603	+	171034	17902	0.420375	0.445369	0.417453	protein_coding	DOWN
ENSG00000005448	WDR54	1.95441	-2.2532	0.0013263	0.0102853	-1	2	74421678	74425755	+	4078	2847	0.546726	0.5634	0.50813	protein_coding	DOWN
ENSG00000105866	SP4	2.14959	-1.70542	0.00132603	0.0102853	-1	7	21428043	21514822	+	86780	6219	0.383491	0.384949	0.383379	protein_coding	DOWN
ENSG00000197119	SLC25A29	4.51309	-1.50067	0.00132737	0.0102873	-1	14	100291116	100306547	-	15432	7439	0.57041	0.600753	0.542167	protein_coding	DOWN
ENSG00000233532	LINC00460	1.07538	-7.83141	0.00133412	0.0103108	-1	13	106374477	106384315	+	9839	4224	0.452429	0.452888	0.452084	lncRNA	DOWN
ENSG00000142920	AZIN2	0.511328	-4.02672	0.00133755	0.0103158	-1	1	33081104	33123492	+	42389	9572	0.461357	0.53155	0.440882	protein_coding	DOWN
ENSG00000005249	PRKAR2B	2.59032	-1.70169	0.00134303	0.0103392	-1	7	107044705	107161811	+	117107	4249	0.386129	0.394446	0.385816	protein_coding	DOWN
ENSG00000128000	ZNF780B	2.76257	-1.80142	0.00134263	0.0103392	-1	19	40028260	40056231	-	27972	9232	0.396625	0.391031	0.399381	protein_coding	DOWN
ENSG00000036672	USP2	1.26415	-3.34953	0.00134824	0.0103604	-1	11	119355215	119381711	-	26497	4508	0.546309	0.582298	0.53893	protein_coding	DOWN
ENSG00000205542	TMSB4X	8.68904	-2.00885	0.00135315	0.0103919	-1	X	12975110	12977227	+	2118	1701	0.50496	0.527925	0.411058	protein_coding	DOWN
ENSG00000177303	CASKIN2	4.02458	-1.01636	0.00135735	0.0104116	-1	17	75500261	75515537	-	15277	5756	0.611417	0.632036	0.59895	protein_coding	DOWN
ENSG00000127585	FBXL16	3.35218	-1.62887	0.0013607	0.0104183	-1	16	692498	705808	-	13311	3963	0.642299	0.664143	0.633037	protein_coding	DOWN
ENSG00000115993	TRAK2	5.46968	-1.11554	0.00136551	0.0104363	-1	2	201377207	201451500	-	74294	7498	0.377061	0.409176	0.373456	protein_coding	DOWN
ENSG00000150722	PPP1R1C	1.58819	-2.16465	0.00137064	0.0104651	-1	2	181954241	182131398	+	177158	4890	0.365794	0.371779	0.365624	protein_coding	DOWN
ENSG00000152192	POU4F1	1.32918	-2.62975	0.00137293	0.0104741	-1	13	78598362	78603552	-	5191	4537	0.518882	0.507825	0.595712	protein_coding	DOWN
ENSG00000174136	RGMB	3.56359	-1.06879	0.00137423	0.0104777	-1	5	98768650	98798643	+	29994	6635	0.432901	0.472042	0.421783	protein_coding	DOWN
ENSG00000281398	SNHG4	4.00083	-1.04528	0.00138161	0.010515	-1	5	139274102	139284899	+	10798	4461	0.433361	0.433087	0.433554	lncRNA	DOWN
ENSG00000004777	ARHGAP33	2.04942	-2.2173	0.00138518	0.0105358	-1	19	35774532	35788822	+	14291	5235	0.609307	0.646418	0.587852	protein_coding	DOWN
ENSG00000074219	TEAD2	4.14549	-1.12281	0.00138653	0.0105371	-1	19	49340595	49362457	-	21863	2965	0.535724	0.588196	0.527491	protein_coding	DOWN
ENSG00000154978	VOPP1	5.36591	-1.48576	0.0013974	0.0105371	-1	7	55436056	55572988	-	136933	5321	0.464194	0.543507	0.460987	protein_coding	DOWN
ENSG00000164626	KCNK5	5.71146	-1.08366	0.00138761	0.0105371	-1	6	39188971	39229475	-	40505	3778	0.519677	0.588407	0.512607	protein_coding	DOWN
ENSG00000166924	NYAP1	2.08522	-2.23704	0.00139769	0.0105371	-1	7	100483927	100494802	+	10876	3582	0.592092	0.657733	0.559852	protein_coding	DOWN
ENSG00000171843	MLLT3	3.00593	-1.29392	0.00139507	0.0105371	-1	9	20341669	20622499	-	280831	8065	0.371168	0.382517	0.370832	protein_coding	DOWN
ENSG00000174718	RESF1	4.27472	-2.15739	0.00138861	0.0105371	-1	12	31959370	31993107	+	33738	6638	0.416131	0.39304	0.421787	protein_coding	DOWN
ENSG00000179965	ZNF771	1.39809	-1.96097	0.00139686	0.0105371	-1	16	30407414	30431108	+	23695	5522	0.517515	0.568635	0.501981	protein_coding	DOWN
ENSG00000182568	SATB1	0.959636	-3.72914	0.0013896	0.0105371	-1	3	18345377	18445588	-	100212	13401	0.364241	0.412059	0.35686	protein_coding	DOWN
ENSG00000189334	S100A14	6.80279	-4.29874	0.00139807	0.0105371	-1	1	153614255	153616986	-	2732	1271	0.572684	0.535012	0.605479	protein_coding	DOWN
ENSG00000271601	LIX1L	2.58381	-1.67341	0.00139363	0.0105371	-1	1	145933423	145958017	-	24595	3985	0.436204	0.473526	0.428987	protein_coding	DOWN
ENSG00000173947	PIFO	2.04305	-1.90733	0.00140211	0.0105533	-1	1	111346600	111353013	+	6414	3944	0.412599	0.416329	0.406642	protein_coding	DOWN
ENSG00000139174	PRICKLE1	1.87111	-2.65528	0.00140502	0.0105593	-1	12	42456757	42590355	-	133599	8204	0.413644	0.493784	0.408401	protein_coding	DOWN
ENSG00000205476	CCDC85C	6.49076	-1.00066	0.00141043	0.0105819	-1	14	99500190	99604207	-	104018	17609	0.560976	0.525697	0.568165	protein_coding	DOWN
ENSG00000189127	ANKRD34B	0.594676	-3.43311	0.00141156	0.0105842	-1	5	80556755	80570280	-	13526	3810	0.42573	0.382152	0.44282	protein_coding	DOWN
ENSG00000106689	LHX2	3.46524	-1.94022	0.00141514	0.0105901	-1	9	124001670	124033301	+	31632	2490	0.518321	0.595582	0.511719	protein_coding	DOWN
ENSG00000161010	MRNIP	4.18052	-1.19987	0.00141531	0.0105901	-1	5	179835133	179862173	-	27041	8458	0.493935	0.533459	0.475944	protein_coding	DOWN
ENSG00000265933	LINC00668	5.30376	-1.85052	0.00141569	0.0105901	-1	18	6919496	6929966	-	10471	4858	0.460076	0.501441	0.424269	lncRNA	DOWN
ENSG00000100731	PCNX1	5.1654	-1.02624	0.0014186	0.0106057	-1	14	70907405	71115382	+	207978	16672	0.368743	0.409069	0.365228	protein_coding	DOWN
ENSG00000112514	CUTA	5.25227	-1.3642	0.00142288	0.0106189	-1	6	33416442	33418317	-	1876	1875	0.549333	0.549333	0	protein_coding	DOWN
ENSG00000126970	ZC4H2	1.79837	-2.01993	0.00142223	0.0106189	-1	X	64915802	65034713	-	118912	5169	0.392352	0.448249	0.389812	protein_coding	DOWN
ENSG00000234456	MAGI2-AS3	1.62387	-2.45911	0.00143101	0.0106482	-1	7	79452877	79471208	+	18332	17778	0.384976	0.38002	0.544304	lncRNA	DOWN
ENSG00000128849	CGNL1	4.43559	-2.26938	0.00143299	0.0106551	-1	15	57375967	57550717	+	174751	8625	0.43814	0.506667	0.434582	protein_coding	DOWN
ENSG00000130224	LRCH2	0.890544	-7.62286	0.00143361	0.0106551	-1	X	115110616	115234096	-	123481	4932	0.371339	0.353609	0.372077	protein_coding	DOWN
ENSG00000288047	ENSG00000288047	1.2284	-2.68281	0.0014416	0.0106894	-1	11	119892700	119920003	+	27304	1506	0.48013	0.541833	0.476528	lncRNA	DOWN
ENSG00000185222	TCEAL9	7.27205	-1.03491	0.0014527	0.0107529	-1	X	103356489	103358462	+	1974	1973	0.437912	0.437912	0	protein_coding	DOWN
ENSG00000084444	FAM234B	3.89127	-1.67172	0.00145421	0.0107578	-1	12	13044381	13142521	+	98141	6695	0.431975	0.465273	0.429537	protein_coding	DOWN
ENSG00000064651	SLC12A2	5.60291	-2.04536	0.00146797	0.0108121	-1	5	128083766	128189677	+	105912	10625	0.352381	0.385318	0.348708	protein_coding	DOWN
ENSG00000231513	E2F6P4	0.438325	-3.59419	0.00146618	0.0108121	-1	X	136097835	136098348	-	514	513	0.423002	0.423002	0	processed_pseudogene	DOWN
ENSG00000161888	SPC24	4.09813	-1.06283	0.00147045	0.0108148	-1	19	11131520	11155807	-	24288	2832	0.535266	0.535311	0.53526	protein_coding	DOWN
ENSG00000255769	GOLGA2P10	3.67494	-1.63637	0.00146983	0.0108148	-1	15	82472993	82513950	-	40958	1748	0.429695	0.618993	0.421255	transcribed_unprocessed_pseudogene	DOWN
ENSG00000156787	TBC1D31	3.08175	-1.40915	0.00147191	0.0108193	-1	8	123041968	123152153	+	110186	8584	0.398176	0.39061	0.398815	protein_coding	DOWN
ENSG00000003249	DBNDD1	4.68676	-1.83611	0.00147513	0.0108298	-1	16	90004871	90019890	-	15020	4456	0.593049	0.61333	0.584493	protein_coding	DOWN
ENSG00000166503	HDGFL3	2.62241	-2.22797	0.00147451	0.0108298	-1	15	83112738	83207823	-	95086	16048	0.395499	0.420925	0.390336	protein_coding	DOWN
ENSG00000011332	DPF1	1.77768	-2.38727	0.00149336	0.0109075	-1	19	38211006	38229714	-	18709	4784	0.57152	0.60786	0.559035	protein_coding	DOWN
ENSG00000141968	VAV1	1.73302	-1.95407	0.00150855	0.0109931	-1	19	6772708	6857366	+	84659	4283	0.473942	0.553817	0.469686	protein_coding	DOWN
ENSG00000100285	NEFH	3.28339	-1.28369	0.00151132	0.0109987	-1	22	29480218	29491390	+	11173	3791	0.528375	0.578475	0.502642	protein_coding	DOWN
ENSG00000141753	IGFBP4	3.96793	-3.06524	0.00151117	0.0109987	-1	17	40443450	40457725	+	14276	2201	0.530228	0.626988	0.512589	protein_coding	DOWN
ENSG00000242732	RTL5	2.48845	-1.4239	0.00152448	0.0110595	-1	X	72127110	72131901	-	4792	4777	0.54999	0.550555	0.357143	protein_coding	DOWN
ENSG00000105948	TTC26	2.68082	-1.50254	0.00153184	0.0110806	-1	7	139133744	139191986	+	58243	4981	0.381306	0.396908	0.379846	protein_coding	DOWN
ENSG00000161835	TAMALIN	1.61674	-1.90256	0.00153233	0.0110806	-1	12	52006946	52015889	+	8944	2815	0.58638	0.620249	0.570822	protein_coding	DOWN
ENSG00000272031	ANKRD34A	0.911501	-2.16947	0.00153366	0.0110806	-1	1	145959441	145964575	-	5135	3666	0.559213	0.581833	0.502725	protein_coding	DOWN
ENSG00000234745	HLA-B	4.17952	-1.96441	0.00154934	0.0111621	-1	6	31353872	31357188	-	3317	3008	0.590169	0.59242	0.568182	protein_coding	DOWN
ENSG00000185115	NSMCE3	3.2244	-1.18084	0.00155564	0.0112012	-1	15	29264989	29269822	-	4834	4833	0.417753	0.417753	0	protein_coding	DOWN
ENSG00000182195	LDOC1	3.15299	-1.57073	0.00155923	0.0112206	-1	X	141111605	141177129	-	65525	4980	0.38914	0.453614	0.383837	protein_coding	DOWN
ENSG00000198157	HMGN5	2.40501	-1.86266	0.00156986	0.0112779	-1	X	81113699	81201913	-	88215	2380	0.364171	0.34916	0.364587	protein_coding	DOWN
ENSG00000090661	CERS4	4.71657	-2.39764	0.00157781	0.0112957	-1	19	8206736	8262421	+	55686	4041	0.52876	0.601831	0.523042	protein_coding	DOWN
ENSG00000105552	BCAT2	6.41973	-1.10449	0.00157637	0.0112957	-1	19	48795062	48811029	-	15968	4541	0.545437	0.603171	0.522493	protein_coding	DOWN
ENSG00000213654	GPSM3	1.53328	-2.20802	0.00157729	0.0112957	-1	6	32190766	32195523	-	4758	1825	0.527433	0.579178	0.495225	protein_coding	DOWN
ENSG00000259129	LINC00648	0.672237	-2.55967	0.00158099	0.0113067	-1	14	47764954	47795302	-	30349	3249	0.35485	0.414589	0.347688	lncRNA	DOWN
ENSG00000115271	GCA	3.89518	-1.77553	0.00158422	0.0113156	-1	2	162318840	162371595	+	52756	5311	0.362506	0.358501	0.362954	protein_coding	DOWN
ENSG00000139182	CLSTN3	6.38229	-1.34805	0.00159229	0.0113555	-1	12	7129698	7158945	+	29248	6705	0.517489	0.585533	0.49725	protein_coding	DOWN
ENSG00000111319	SCNN1A	1.73293	-2.73574	0.00160773	0.0114195	-1	12	6346843	6377730	-	30888	5859	0.51151	0.575525	0.496524	protein_coding	DOWN
ENSG00000170485	NPAS2	2.81455	-1.32892	0.00160984	0.0114195	-1	2	100820139	100996829	+	176691	12480	0.458362	0.489022	0.456032	protein_coding	DOWN
ENSG00000105649	RAB3A	1.62883	-1.98438	0.00161355	0.011422	-1	19	18196784	18204042	-	7259	1781	0.550703	0.597417	0.535512	protein_coding	DOWN
ENSG00000054356	PTPRN	1.16276	-2.99881	0.0016219	0.0114635	-1	2	219289623	219309648	-	20026	8204	0.53588	0.557411	0.520937	protein_coding	DOWN
ENSG00000134072	CAMK1	2.02625	-1.56569	0.00162391	0.011469	-1	3	9757347	9769992	-	12646	2703	0.513009	0.54569	0.504124	protein_coding	DOWN
ENSG00000170049	KCNAB3	1.51034	-1.87386	0.00162448	0.011469	-1	17	7921859	7929856	-	7998	4620	0.538577	0.551082	0.521469	protein_coding	DOWN
ENSG00000128602	SMO	1.70914	-2.2712	0.00162889	0.0114873	-1	7	129188633	129213545	+	24913	4736	0.494099	0.609164	0.46709	protein_coding	DOWN
ENSG00000101350	KIF3B	6.14891	-1.20273	0.00163417	0.011499	-1	20	32277651	32335011	+	57361	6107	0.43825	0.476339	0.433711	protein_coding	DOWN
ENSG00000176155	CCDC57	4.75971	-1.0929	0.00164983	0.0115454	-1	17	82101460	82212830	-	111371	12364	0.518201	0.579424	0.510555	protein_coding	DOWN
ENSG00000160050	CCDC28B	2.26081	-1.61356	0.00165619	0.0115647	-1	1	32200595	32205453	+	4859	3871	0.550226	0.533712	0.614995	protein_coding	DOWN
ENSG00000166352	IFTAP	2.85591	-1.31429	0.00168012	0.0116615	-1	11	36594369	36675695	+	81327	10375	0.376165	0.400867	0.372553	protein_coding	DOWN
ENSG00000140463	BBS4	3.11481	-1.31421	0.00169	0.0116973	-1	15	72686179	72738475	+	52297	4129	0.407565	0.460402	0.403035	protein_coding	DOWN
ENSG00000136193	SCRN1	5.80413	-2.11275	0.00170198	0.0117609	-1	7	29920104	29990289	-	70186	6037	0.439054	0.475567	0.435618	protein_coding	DOWN
ENSG00000135314	KHDC1	2.19178	-1.84147	0.00170867	0.0117686	-1	6	73241314	73310365	-	69052	3311	0.446887	0.527635	0.44282	protein_coding	DOWN
ENSG00000089472	HEPH	0.806018	-2.66922	0.00171001	0.0117715	-1	X	66162671	66268867	+	106197	9862	0.384873	0.433685	0.379876	protein_coding	DOWN
ENSG00000153208	MERTK	3.34265	-1.38669	0.00171489	0.0117987	-1	2	111898607	112029561	+	130955	4113	0.436146	0.454413	0.435553	protein_coding	DOWN
ENSG00000157350	ST3GAL2	3.74463	-1.23953	0.00171709	0.0118011	-1	16	70375977	70439237	-	63261	9735	0.518653	0.562096	0.510752	protein_coding	DOWN
ENSG00000138759	FRAS1	1.96345	-2.99241	0.0017217	0.0118263	-1	4	78057323	78544269	+	486947	20246	0.397683	0.472637	0.394431	protein_coding	DOWN
ENSG00000170955	CAVIN3	2.26947	-1.82787	0.00172776	0.0118584	-1	11	6318946	6320532	-	1587	1555	0.64691	0.648232	0.580645	protein_coding	DOWN
ENSG00000185630	PBX1	4.08746	-1.52462	0.0017535	0.0119532	-1	1	164555584	164899296	+	343713	21343	0.41668	0.418123	0.416585	protein_coding	DOWN
ENSG00000279041	ENSG00000279041	2.22849	-1.51991	0.00176178	0.0119849	-1	8	30552345	30553766	+	1422	1421	0.47924	0.47924	0	TEC	DOWN
ENSG00000163577	EIF5A2	1.74099	-1.89722	0.00177475	0.0120129	-1	3	170888418	170908644	-	20227	5536	0.381984	0.339053	0.398162	protein_coding	DOWN
ENSG00000166813	KIF7	4.37366	-1.82994	0.0017755	0.0120129	-1	15	89608789	89655467	-	46679	5262	0.493616	0.622767	0.477207	protein_coding	DOWN
ENSG00000167680	SEMA6B	2.96104	-1.35465	0.00177682	0.0120129	-1	19	4542593	4581776	-	39184	4691	0.565628	0.68237	0.549751	protein_coding	DOWN
ENSG00000168282	MGAT2	4.87197	-1.10229	0.00177605	0.0120129	-1	14	49620799	49623481	+	2683	2682	0.475019	0.475019	0	protein_coding	DOWN
ENSG00000117697	NSL1	4.77771	-1.15776	0.00177934	0.0120205	-1	1	212726153	212791782	-	65630	13860	0.397538	0.406782	0.395063	protein_coding	DOWN
ENSG00000169992	NLGN2	5.02869	-1.89825	0.00178152	0.0120288	-1	17	7404874	7419860	+	14987	5709	0.595356	0.639166	0.568395	protein_coding	DOWN
ENSG00000092208	GEMIN2	3.40976	-1.07875	0.0017887	0.0120538	-1	14	39114285	39136973	+	22689	2683	0.396024	0.416325	0.393302	protein_coding	DOWN
ENSG00000118965	WDR35	1.77453	-1.74307	0.00178868	0.0120538	-1	2	19910263	19990105	-	79843	7779	0.368866	0.376141	0.368081	protein_coding	DOWN
ENSG00000226419	SLC16A1-AS1	1.97438	-1.57848	0.00179209	0.0120681	-1	1	112956415	113047055	+	90641	12665	0.437588	0.442479	0.436794	lncRNA	DOWN
ENSG00000107874	CUEDC2	4.60333	-1.09452	0.00181099	0.0121164	-1	10	102423245	102432584	-	9340	1328	0.528215	0.591114	0.517788	protein_coding	DOWN
ENSG00000184602	SNN	3.11093	-1.52381	0.00180918	0.0121164	-1	16	11668455	11679152	+	10698	3262	0.593344	0.537094	0.618023	protein_coding	DOWN
ENSG00000100526	CDKN3	3.60952	-1.74198	0.00181398	0.0121254	-1	14	54396849	54420218	+	23370	1818	0.40344	0.437844	0.400538	protein_coding	DOWN
ENSG00000253313	C1orf210	3.81406	-1.34065	0.00182972	0.0121857	-1	1	43281877	43285617	-	3741	1519	0.538235	0.539171	0.537596	protein_coding	DOWN
ENSG00000144199	FAHD2B	2.67795	-1.52526	0.0018344	0.0121991	-1	2	97083583	97094882	-	11300	2654	0.487742	0.530897	0.474494	protein_coding	DOWN
ENSG00000171224	FAM241B	2.64896	-1.36312	0.00184362	0.012203	-1	10	69630247	69633596	+	3350	1346	0.561959	0.547548	0.571643	protein_coding	DOWN
ENSG00000198879	SFMBT2	1.37313	-2.25538	0.00184106	0.012203	-1	10	7158624	7411488	-	252865	10583	0.436847	0.463101	0.435701	protein_coding	DOWN
ENSG00000178718	RPP25	3.99579	-1.11125	0.00184495	0.0122038	-1	15	74954418	74956772	-	2355	2354	0.614274	0.614274	0	protein_coding	DOWN
ENSG00000167100	SAMD14	3.20915	-2.64279	0.00184783	0.0122038	-1	17	50110040	50130160	-	20121	7283	0.557058	0.614719	0.524344	protein_coding	DOWN
ENSG00000173611	SCAI	3.23109	-1.38363	0.0018473	0.0122038	-1	9	124942608	125143528	-	200921	13015	0.409437	0.369881	0.412176	protein_coding	DOWN
ENSG00000163623	NKX6-1	0.705698	-3.32095	0.00186915	0.0122752	-1	4	84491985	84499292	-	7308	3926	0.531271	0.593479	0.459036	protein_coding	DOWN
ENSG00000139687	RB1	4.72959	-1.47744	0.00187269	0.0122785	-1	13	48303744	48599436	+	295693	6404	0.385026	0.368051	0.385401	protein_coding	DOWN
ENSG00000054179	ENTPD2	1.99903	-2.37407	0.0018774	0.0122927	-1	9	137048107	137054061	-	5955	2631	0.658213	0.646522	0.667469	protein_coding	DOWN
ENSG00000249641	HOXC13-AS	0.514837	-2.66023	0.00187645	0.0122927	-1	12	53935328	53939643	-	4316	1405	0.564079	0.551601	0.570103	lncRNA	DOWN
ENSG00000056998	GYG2	4.91962	-1.64921	0.00188054	0.0122982	-1	X	2828822	2882820	+	53999	3608	0.436442	0.532705	0.42955	protein_coding	DOWN
ENSG00000153558	FBXL2	1.8635	-1.68152	0.00188239	0.0123039	-1	3	33277025	33403662	+	126638	7621	0.387288	0.434064	0.384293	protein_coding	DOWN
ENSG00000120093	HOXB3	1.669	-2.35291	0.00190675	0.0123977	-1	17	48548870	48604912	-	56043	7412	0.52516	0.508365	0.52772	protein_coding	DOWN
ENSG00000169047	IRS1	5.72062	-1.81023	0.00190992	0.0124071	-1	2	226731312	226799820	-	68509	10016	0.409178	0.505891	0.392618	protein_coding	DOWN
ENSG00000213694	S1PR3	4.62323	-1.16838	0.00191598	0.0124338	-1	9	88990863	89005155	+	14293	13699	0.493213	0.488868	0.593592	protein_coding	DOWN
ENSG00000150977	RILPL2	3.87898	-2.22715	0.00191913	0.0124446	-1	12	123415039	123436684	-	21646	1748	0.486209	0.532037	0.482183	protein_coding	DOWN
ENSG00000186814	ZSCAN30	2.79846	-1.66513	0.00192354	0.0124574	-1	18	35251058	35290245	-	39188	8256	0.423508	0.438106	0.419611	protein_coding	DOWN
ENSG00000197978	GOLGA6L9	2.21609	-1.88238	0.00193844	0.0125219	-1	15	82429816	82439153	+	9338	6772	0.476598	0.453337	0.538012	protein_coding	DOWN
ENSG00000131435	PDLIM4	2.93649	-1.82452	0.00194193	0.0125381	-1	5	132257696	132273454	+	15759	3160	0.569552	0.598101	0.562391	protein_coding	DOWN
ENSG00000272622	ENSG00000272622	1.87096	-1.80695	0.00194315	0.0125395	-1	2	226800146	226813741	+	13596	3337	0.400074	0.421636	0.393059	lncRNA	DOWN
ENSG00000095397	WHRN	2.11367	-1.70575	0.00194867	0.0125418	-1	9	114402080	114505473	-	103394	5691	0.48363	0.607978	0.476387	protein_coding	DOWN
ENSG00000142530	FAM71E1	1.65441	-2.13623	0.00194849	0.0125418	-1	19	50466785	50476848	-	10064	1657	0.532048	0.633675	0.512015	protein_coding	DOWN
ENSG00000169902	TPST1	3.43398	-1.04043	0.00195487	0.0125418	-1	7	66205317	66420543	+	215227	2794	0.422128	0.473873	0.421448	protein_coding	DOWN
ENSG00000185483	ROR1	4.10823	-2.63405	0.00196234	0.0125675	-1	1	63774017	64181498	+	407482	6708	0.409703	0.440966	0.409179	protein_coding	DOWN
ENSG00000108557	RAI1	4.11402	-1.35129	0.00196822	0.0125705	-1	17	17681458	17811453	+	129996	9699	0.564476	0.610166	0.560792	protein_coding	DOWN
ENSG00000149292	TTC12	3.25657	-1.39741	0.00196875	0.0125705	-1	11	113314579	113383544	+	68966	5219	0.430421	0.495306	0.425109	protein_coding	DOWN
ENSG00000253304	TMEM200B	3.11418	-2.49324	0.00196593	0.0125705	-1	1	29119429	29123903	-	4475	2603	0.645284	0.597003	0.712453	protein_coding	DOWN
ENSG00000176463	SLCO3A1	2.48239	-2.12572	0.00198105	0.0126013	-1	15	91853708	92172435	+	318728	9403	0.451164	0.494736	0.449839	protein_coding	DOWN
ENSG00000010295	IFFO1	2.6738	-2.10686	0.00198338	0.0126068	-1	12	6538961	6556073	-	17113	4934	0.543245	0.588974	0.524717	protein_coding	DOWN
ENSG00000164221	CCDC112	2.12099	-2.13481	0.00198775	0.0126219	-1	5	115267190	115296693	-	29504	3137	0.360675	0.386038	0.357658	protein_coding	DOWN
ENSG00000279479	ENSG00000279479	0.729363	-2.85823	0.0019911	0.0126256	-1	18	6727053	6728981	+	1929	1928	0.376037	0.376037	0	TEC	DOWN
ENSG00000247626	MARS2	3.57918	-1.03729	0.00199364	0.0126277	-1	2	197705369	197708395	+	3027	3026	0.483807	0.483807	0	protein_coding	DOWN
ENSG00000105429	MEGF8	5.85098	-1.44945	0.00200688	0.0126799	-1	19	42325609	42378769	+	53161	11330	0.547479	0.635658	0.523596	protein_coding	DOWN
ENSG00000130176	CNN1	1.84354	-2.5853	0.00201294	0.0126992	-1	19	11538767	11550323	+	11557	2827	0.548806	0.588256	0.536029	protein_coding	DOWN
ENSG00000167693	NXN	5.69056	-2.05686	0.00201793	0.0127235	-1	17	799310	979776	-	180467	5874	0.50988	0.556861	0.508299	protein_coding	DOWN
ENSG00000258376	PAPLN-AS1	1.31366	-2.00268	0.00201959	0.0127235	-1	14	73242651	73245979	-	3329	3048	0.544171	0.543635	0.55	lncRNA	DOWN
ENSG00000126088	UROD	5.26481	-1.07079	0.00202464	0.0127416	-1	1	45010950	45015575	+	4626	4025	0.537081	0.536398	0.541667	protein_coding	DOWN
ENSG00000136492	BRIP1	3.06705	-1.15767	0.00203249	0.0127654	-1	17	61679139	61863559	-	184421	19612	0.359641	0.38043	0.357167	protein_coding	DOWN
ENSG00000138468	SENP7	3.5502	-1.32628	0.00203728	0.0127877	-1	3	101324205	101513241	-	189037	6371	0.375616	0.35693	0.376268	protein_coding	DOWN
ENSG00000066468	FGFR2	6.12658	-1.42921	0.00204296	0.0127955	-1	10	121478332	121598458	-	120127	18786	0.454123	0.464655	0.452171	protein_coding	DOWN
ENSG00000125821	DTD1	2.30105	-1.60687	0.00204267	0.0127955	-1	20	18587942	18766644	+	178703	6408	0.431042	0.453496	0.430207	protein_coding	DOWN
ENSG00000137285	TUBB2B	7.82449	-5.26513	0.00204333	0.0127955	-1	6	3223324	3231730	-	8407	4157	0.542113	0.52586	0.558014	protein_coding	DOWN
ENSG00000047644	WWC3	5.2889	-1.63301	0.00204711	0.0128066	-1	X	10015254	10144474	+	129221	7391	0.463017	0.54404	0.458101	protein_coding	DOWN
ENSG00000189046	ALKBH2	4.14633	-1.12563	0.00204681	0.0128066	-1	12	109088188	109093631	-	5444	2287	0.510564	0.515523	0.506971	protein_coding	DOWN
ENSG00000106123	EPHB6	1.10651	-3.6966	0.00206331	0.0128131	-1	7	142855061	142871094	+	16034	5309	0.523483	0.608778	0.481257	protein_coding	DOWN
ENSG00000184117	NIPSNAP1	5.62927	-1.40552	0.00206206	0.0128131	-1	22	29554808	29581327	-	26520	2970	0.502206	0.522559	0.499639	protein_coding	DOWN
ENSG00000139323	POC1B	3.78716	-1.38827	0.00207236	0.0128379	-1	12	89419718	89526047	-	106330	8752	0.397906	0.39271	0.398373	protein_coding	DOWN
ENSG00000141040	ZNF287	0.902172	-2.02469	0.00207636	0.0128501	-1	17	16546954	16569204	-	22251	7990	0.394876	0.401126	0.391374	protein_coding	DOWN
ENSG00000148426	PROSER2	4.3503	-1.01091	0.00207888	0.0128594	-1	10	11823339	11872277	+	48939	3657	0.46424	0.537873	0.458294	protein_coding	DOWN
ENSG00000127863	TNFRSF19	3.00864	-2.72915	0.00209204	0.0128968	-1	13	23570370	23676104	+	105735	5100	0.401914	0.44098	0.399934	protein_coding	DOWN
ENSG00000073350	LLGL2	6.30796	-1.57254	0.00210639	0.012931	-1	17	75525080	75575209	+	50130	7910	0.560614	0.608976	0.551553	protein_coding	DOWN
ENSG00000103351	CLUAP1	2.85546	-1.19883	0.00210368	0.012931	-1	16	3500976	3539048	+	38073	7733	0.455689	0.480021	0.449487	protein_coding	DOWN
ENSG00000168917	SLC35G2	0.741968	-2.38514	0.00211123	0.012931	-1	3	136818647	136855888	+	37242	4280	0.412878	0.503271	0.401141	protein_coding	DOWN
ENSG00000183248	PRR36	0.604814	-2.42969	0.00209861	0.012931	-1	19	7868719	7874390	-	5672	4461	0.6766	0.679444	0.666116	protein_coding	DOWN
ENSG00000147065	MSN	6.77831	-1.2936	0.00211957	0.0129658	-1	X	65588377	65741931	+	153555	5968	0.44626	0.469169	0.445334	protein_coding	DOWN
ENSG00000244280	ECEL1P2	4.00114	-1.4953	0.00212194	0.012974	-1	2	232385750	232387457	-	1708	1707	0.581722	0.581722	0	transcribed_unprocessed_pseudogene	DOWN
ENSG00000102870	ZNF629	2.99006	-1.53493	0.00212913	0.0129992	-1	16	30778456	30787205	-	8750	6080	0.577209	0.572039	0.588985	protein_coding	DOWN
ENSG00000079156	OSBPL6	3.68531	-1.35903	0.00214318	0.0130535	-1	2	178194481	178402893	+	208413	11459	0.393375	0.404398	0.392733	protein_coding	DOWN
ENSG00000102886	GDPD3	3.55416	-1.28927	0.00214505	0.0130587	-1	16	30104810	30113537	-	8728	1564	0.535808	0.590793	0.523803	protein_coding	DOWN
ENSG00000288802	ENSG00000288802	3.49698	-1.69998	0.00214727	0.0130618	-1	14	62131154	62134188	+	3035	3034	0.367172	0.367172	0	lncRNA	DOWN
ENSG00000182836	PLCXD3	4.69713	-2.11072	0.00215569	0.0130665	-1	5	41306952	41510628	-	203677	7730	0.373368	0.372057	0.373419	protein_coding	DOWN
ENSG00000205268	PDE7A	3.95311	-1.01976	0.00215418	0.0130665	-1	8	65714334	65842322	-	127989	10583	0.378098	0.433148	0.373136	protein_coding	DOWN
ENSG00000137474	MYO7A	8.07298	-1.60829	0.00215791	0.013068	-1	11	77128246	77215241	+	86996	10390	0.550526	0.585082	0.545839	protein_coding	DOWN
ENSG00000165424	ZCCHC24	2.91377	-1.63036	0.0021693	0.0130979	-1	10	79382325	79445624	-	63300	5043	0.534416	0.546897	0.533336	protein_coding	DOWN
ENSG00000065833	ME1	3.66408	-1.39051	0.00219393	0.0131901	-1	6	83210402	83431051	-	220650	3324	0.369066	0.391095	0.368729	protein_coding	DOWN
ENSG00000142449	FBN3	1.4004	-2.19216	0.00219574	0.0131901	-1	19	8065402	8149592	-	84191	9919	0.528329	0.615586	0.516675	protein_coding	DOWN
ENSG00000183340	JRKL	3.84913	-1.00337	0.00219533	0.0131901	-1	11	96389989	96507574	+	117586	3811	0.388043	0.375492	0.388463	protein_coding	DOWN
ENSG00000154146	NRGN	1.10653	-2.29855	0.00219739	0.0131937	-1	11	124739942	124747210	+	7269	1209	0.530545	0.641853	0.508335	protein_coding	DOWN
ENSG00000171621	SPSB1	3.37059	-1.05732	0.00221039	0.0132467	-1	1	9292894	9369532	+	76639	3384	0.542864	0.564125	0.541882	protein_coding	DOWN
ENSG00000133019	CHRM3	1.62948	-1.924	0.00221781	0.013262	-1	1	239386565	239915452	+	528888	15154	0.38668	0.42398	0.38558	protein_coding	DOWN
ENSG00000116906	GNPAT	4.6568	-1.01678	0.00222549	0.0132929	-1	1	231241207	231277973	+	36767	3243	0.41775	0.422757	0.417266	protein_coding	DOWN
ENSG00000138606	SHF	1.21313	-1.8725	0.00222666	0.0132929	-1	15	45167214	45201175	-	33962	4892	0.508819	0.58381	0.496199	protein_coding	DOWN
ENSG00000089123	TASP1	3.50699	-1.08685	0.00224351	0.0133756	-1	20	13389392	13638932	-	249541	2880	0.373155	0.421181	0.372594	protein_coding	DOWN
ENSG00000121289	CEP89	4.22435	-1.00118	0.00224997	0.0134046	-1	19	32875925	32971991	-	96067	9212	0.454833	0.505536	0.449455	protein_coding	DOWN
ENSG00000145287	PLAC8	2.37097	-1.62607	0.00225259	0.0134046	-1	4	83090048	83137075	-	47028	3777	0.417186	0.421234	0.416832	protein_coding	DOWN
ENSG00000116774	OLFML3	3.8593	-2.62181	0.0022737	0.0134923	-1	1	113979391	114035572	+	56182	2817	0.452965	0.525737	0.449123	protein_coding	DOWN
ENSG00000163472	TMEM79	3.07557	-1.50386	0.00227707	0.0135009	-1	1	156282935	156293185	+	10251	3027	0.507805	0.593657	0.471826	protein_coding	DOWN
ENSG00000235823	OLMALINC	2.60028	-2.03932	0.00228049	0.0135009	-1	10	100373099	100454043	+	80945	13768	0.434374	0.445163	0.432163	lncRNA	DOWN
ENSG00000265688	MAFG-DT	1.24273	-1.82038	0.00228547	0.0135242	-1	17	81927829	81930753	+	2925	1893	0.655609	0.655573	0.655674	lncRNA	DOWN
ENSG00000090932	DLL3	0.678364	-2.30472	0.00228969	0.0135266	-1	19	39498895	39508481	+	9587	2610	0.568329	0.638697	0.542001	protein_coding	DOWN
ENSG00000162174	ASRGL1	2.30885	-1.94966	0.00233232	0.0136928	-1	11	62337448	62393412	+	55965	4577	0.441105	0.499235	0.435927	protein_coding	DOWN
ENSG00000062524	LTK	3.69621	-1.16604	0.00234248	0.0137144	-1	15	41503637	41513887	-	10251	3473	0.579024	0.63605	0.549801	protein_coding	DOWN
ENSG00000204642	HLA-F	0.939098	-3.05359	0.00234636	0.0137308	-1	6	29722775	29738528	+	15754	4305	0.450136	0.514286	0.426013	protein_coding	DOWN
ENSG00000155465	SLC7A7	7.6766	-1.31182	0.00235389	0.0137393	-1	14	22773222	22829820	-	56599	5111	0.47242	0.504598	0.469225	protein_coding	DOWN
ENSG00000185272	RBM11	1.46351	-2.46515	0.00235013	0.0137393	-1	21	14216130	14228372	+	12243	2355	0.35705	0.344374	0.360069	protein_coding	DOWN
ENSG00000119242	CCDC92	2.9358	-1.4957	0.00236617	0.0137958	-1	12	123918660	123972831	-	54172	8211	0.474867	0.530142	0.464991	protein_coding	DOWN
ENSG00000145439	CBR4	4.2379	-1.48389	0.00237251	0.0138247	-1	4	168863770	169010275	-	146506	5100	0.38871	0.372549	0.389293	protein_coding	DOWN
ENSG00000106330	MOSPD3	3.39863	-1.20599	0.00239691	0.0139366	-1	7	100612102	100615384	+	3283	1690	0.572517	0.613609	0.528894	protein_coding	DOWN
ENSG00000102445	RUBCNL	1.85266	-1.57015	0.00240228	0.0139614	-1	13	46334681	46438190	-	103510	15893	0.408216	0.46209	0.398443	protein_coding	DOWN
ENSG00000154328	NEIL2	3.02634	-1.45156	0.00240499	0.0139707	-1	8	11769639	11787345	+	17707	3361	0.489326	0.538828	0.477727	protein_coding	DOWN
ENSG00000189007	ADAT2	2.95833	-1.24294	0.00241003	0.013982	-1	6	143422832	143450695	-	27864	7189	0.383806	0.391292	0.381203	protein_coding	DOWN
ENSG00000154874	CCDC144B	3.5128	-1.13322	0.00242334	0.0140324	-1	17	18537800	18625653	-	87854	10153	0.38347	0.395351	0.381918	transcribed_unprocessed_pseudogene	DOWN
ENSG00000019582	CD74	3.32322	-1.66215	0.00242445	0.0140324	-1	5	150401637	150412969	-	11333	4520	0.533357	0.557965	0.517029	protein_coding	DOWN
ENSG00000132026	RTBDN	1.29082	-3.17755	0.00244332	0.0141158	-1	19	12825478	12835428	-	9951	2669	0.552663	0.587111	0.540036	protein_coding	DOWN
ENSG00000136144	RCBTB1	4.59088	-1.23496	0.00245468	0.0141621	-1	13	49531946	49585558	-	53613	4494	0.422182	0.421673	0.422228	protein_coding	DOWN
ENSG00000164841	TMEM74	1.44847	-2.12129	0.00245981	0.0141795	-1	8	108606850	108787594	-	180745	7414	0.374037	0.390747	0.373323	protein_coding	DOWN
ENSG00000261971	MMP25-AS1	3.72115	-1.13266	0.00246244	0.0141795	-1	16	3037400	3059370	-	21971	7236	0.563405	0.579602	0.55545	lncRNA	DOWN
ENSG00000242265	PEG10	11.0402	-1.69549	0.00246673	0.0141858	-1	7	94656325	94669695	+	13371	6686	0.432162	0.44825	0.416068	protein_coding	DOWN
ENSG00000118785	SPP1	4.45486	-2.1604	0.00246962	0.0141902	-1	4	87975667	87983532	+	7866	7247	0.361221	0.365807	0.307443	protein_coding	DOWN
ENSG00000140105	WARS1	6.32683	-1.64035	0.00248983	0.0142805	-1	14	100333790	100376805	-	43016	6337	0.468929	0.499448	0.463657	protein_coding	DOWN
ENSG00000062038	CDH3	6.2651	-1.8009	0.00249275	0.0142908	-1	16	68636189	68727468	+	91280	6371	0.49215	0.531942	0.489165	protein_coding	DOWN
ENSG00000135365	PHF21A	3.89602	-1.32225	0.00250949	0.014341	-1	11	45929319	46121454	-	192136	25021	0.388248	0.443388	0.379992	protein_coding	DOWN
ENSG00000147100	SLC16A2	0.89388	-3.0264	0.00251169	0.014341	-1	X	74421493	74533917	+	112425	4285	0.435921	0.528588	0.432249	protein_coding	DOWN
ENSG00000097096	SYDE2	4.51373	-1.09643	0.0025209	0.0143604	-1	1	85156889	85201016	-	44128	6398	0.362975	0.399812	0.356728	protein_coding	DOWN
ENSG00000169594	BNC1	3.79029	-2.67732	0.00252186	0.0143604	-1	15	83255884	83284664	-	28781	4896	0.417755	0.47835	0.405334	protein_coding	DOWN
ENSG00000204856	FAM216A	1.61379	-3.48211	0.00252755	0.0143734	-1	12	110468415	110490385	+	21971	2696	0.437278	0.462166	0.433797	protein_coding	DOWN
ENSG00000151572	ANO4	1.10006	-3.07242	0.00253043	0.0143805	-1	12	100717526	101128641	+	411116	4961	0.390594	0.446281	0.389914	protein_coding	DOWN
ENSG00000170340	B3GNT2	5.99379	-1.07827	0.00253174	0.0143805	-1	2	62196115	62224731	+	28617	2856	0.453942	0.418417	0.45788	protein_coding	DOWN
ENSG00000179941	BBS10	2.8217	-1.23246	0.00253477	0.0143865	-1	12	76344474	76348415	-	3942	3566	0.371733	0.360067	0.482667	protein_coding	DOWN
ENSG00000137821	LRRC49	0.57789	-3.31623	0.00254279	0.0143976	-1	15	70853239	71053658	+	200420	9963	0.38166	0.414032	0.379967	protein_coding	DOWN
ENSG00000164953	TMEM67	2.2196	-1.48937	0.0025417	0.0143976	-1	8	93754844	93819234	+	64391	11697	0.373816	0.370522	0.374547	protein_coding	DOWN
ENSG00000189077	TMEM120A	4.83696	-1.23205	0.00257451	0.014547	-1	7	75986831	75994656	-	7826	1992	0.615591	0.61245	0.616664	protein_coding	DOWN
ENSG00000107614	TRDMT1	1.17525	-1.84349	0.00258643	0.0145646	-1	10	17137336	17202054	-	64719	15437	0.369047	0.389454	0.362655	protein_coding	DOWN
ENSG00000232533	ENSG00000232533	2.0979	-1.56738	0.00261312	0.0146758	-1	7	143379689	143381031	-	1343	1342	0.602832	0.602832	0	lncRNA	DOWN
ENSG00000126705	AHDC1	6.08187	-1.10161	0.00261454	0.0146773	-1	1	27534035	27604431	-	70397	8288	0.563881	0.628378	0.555275	protein_coding	DOWN
ENSG00000158292	GPR153	2.40534	-2.13278	0.00262912	0.0147371	-1	1	6247353	6261098	-	13746	4192	0.605311	0.664838	0.57919	protein_coding	DOWN
ENSG00000100558	PLEK2	4.55689	-1.1834	0.0026593	0.014822	-1	14	67386984	67412167	-	25184	1559	0.473971	0.539448	0.46965	protein_coding	DOWN
ENSG00000078124	ACER3	5.31036	-1.81933	0.00266802	0.0148266	-1	11	76860859	77026797	+	165939	23082	0.38738	0.403388	0.384793	protein_coding	DOWN
ENSG00000253958	CLDN23	3.94398	-1.07286	0.002697	0.0149383	-1	8	8701937	8704096	+	2160	2159	0.608152	0.608152	0	protein_coding	DOWN
ENSG00000196922	ZNF252P	2.93649	-1.16601	0.00270165	0.014948	-1	8	144973589	145002912	-	29324	9432	0.416567	0.431934	0.409281	transcribed_unprocessed_pseudogene	DOWN
ENSG00000081059	TCF7	2.99569	-1.46866	0.00270764	0.0149659	-1	5	134114681	134151865	+	37185	10081	0.545557	0.563436	0.538907	protein_coding	DOWN
ENSG00000137404	NRM	2.97748	-1.22238	0.00270697	0.0149659	-1	6	30688047	30691420	-	3374	2012	0.551141	0.583996	0.502572	protein_coding	DOWN
ENSG00000164647	STEAP1	1.74742	-1.92263	0.00271167	0.0149659	-1	7	90154456	90164829	+	10374	1538	0.378675	0.384265	0.377702	protein_coding	DOWN
ENSG00000261804	ENSG00000261804	1.82969	-2.30868	0.00271096	0.0149659	-1	16	53373479	53385142	+	11664	1514	0.39218	0.490753	0.377476	lncRNA	DOWN
ENSG00000132386	SERPINF1	4.73779	-1.08239	0.00271807	0.0149736	-1	17	1762029	1777565	+	15537	2980	0.535144	0.546644	0.532415	protein_coding	DOWN
ENSG00000135503	ACVR1B	4.14399	-1.39282	0.00272534	0.0149941	-1	12	51951699	51997078	+	45380	5646	0.448027	0.518597	0.437999	protein_coding	DOWN
ENSG00000114450	GNB4	3.24229	-1.07105	0.00272917	0.0150087	-1	3	179396088	179451476	-	55389	7961	0.390734	0.399196	0.389314	protein_coding	DOWN
ENSG00000140307	GTF2A2	6.25539	-1.01968	0.00273377	0.0150209	-1	15	59638062	59657541	-	19480	3197	0.397351	0.42665	0.391598	protein_coding	DOWN
ENSG00000168071	CCDC88B	5.45073	-1.85832	0.00274384	0.0150533	-1	11	64340204	64357534	+	17331	8326	0.616215	0.629114	0.604287	protein_coding	DOWN
ENSG00000075826	SEC31B	2.0919	-1.46024	0.00277594	0.0151516	-1	10	100486646	100519864	-	33219	7910	0.462821	0.516688	0.445985	protein_coding	DOWN
ENSG00000155158	TTC39B	1.24216	-2.41538	0.00277796	0.0151516	-1	9	15163622	15307360	-	143739	12184	0.400854	0.386737	0.402162	protein_coding	DOWN
ENSG00000165621	OXGR1	0.961832	-2.08413	0.00277581	0.0151516	-1	13	96985713	96994730	-	9018	2660	0.427304	0.424812	0.428347	protein_coding	DOWN
ENSG00000182871	COL18A1	4.1195	-1.06921	0.002775	0.0151516	-1	21	45405165	45513720	+	108556	8421	0.596555	0.666904	0.590639	protein_coding	DOWN
ENSG00000128567	PODXL	8.18837	-4.35107	0.00278508	0.0151706	-1	7	131500262	131558217	-	57956	6883	0.504719	0.527532	0.501645	protein_coding	DOWN
ENSG00000130775	THEMIS2	1.99473	-1.78154	0.00279397	0.0151978	-1	1	27872543	27886685	+	14143	4615	0.540376	0.557746	0.531962	protein_coding	DOWN
ENSG00000105518	TMEM205	3.38207	-1.06119	0.00279685	0.0152029	-1	19	11342776	11346518	-	3743	1602	0.541956	0.578652	0.514486	protein_coding	DOWN
ENSG00000024422	EHD2	5.74692	-2.45091	0.00280311	0.0152239	-1	19	47713422	47743134	+	29713	3836	0.528945	0.606621	0.517429	protein_coding	DOWN
ENSG00000152465	NMT2	2.35633	-1.44376	0.00280945	0.0152428	-1	10	15102584	15168693	-	66110	6456	0.430894	0.438971	0.43002	protein_coding	DOWN
ENSG00000153944	MSI2	6.0742	-1.36176	0.00281019	0.0152428	-1	17	57255851	57684689	+	428839	22214	0.475009	0.472135	0.475166	protein_coding	DOWN
ENSG00000273274	ZBTB8B	0.973001	-2.86469	0.00283187	0.015277	-1	1	32465072	32496686	+	31615	12827	0.451224	0.433695	0.463193	protein_coding	DOWN
ENSG00000124074	ENKD1	2.24064	-1.55349	0.00283851	0.0152801	-1	16	67662945	67667265	-	4321	2658	0.603935	0.641836	0.543321	protein_coding	DOWN
ENSG00000168542	COL3A1	2.67519	-1.53428	0.00284379	0.0152943	-1	2	188974373	189012746	+	38374	6709	0.33792	0.480996	0.307605	protein_coding	DOWN
ENSG00000173210	ABLIM3	4.09159	-1.34888	0.00284528	0.0152958	-1	5	149141483	149260542	+	119060	7200	0.444225	0.534028	0.438445	protein_coding	DOWN
ENSG00000171703	TCEA2	3.14326	-1.29999	0.00285993	0.0153291	-1	20	64049836	64072347	+	22512	4777	0.615743	0.631359	0.611537	protein_coding	DOWN
ENSG00000079931	MOXD1	3.4564	-1.5352	0.00288506	0.0154052	-1	6	132296055	132401475	-	105421	5209	0.370499	0.412747	0.368303	protein_coding	DOWN
ENSG00000158825	CDA	2.53198	-2.44286	0.00288454	0.0154052	-1	1	20589086	20618903	+	29818	816	0.484656	0.563725	0.482432	protein_coding	DOWN
ENSG00000166450	PRTG	5.85471	-1.44089	0.00288267	0.0154052	-1	15	55611544	55743152	-	131609	14607	0.385919	0.383241	0.386253	protein_coding	DOWN
ENSG00000178802	MPI	4.11917	-1.15734	0.00289902	0.0154667	-1	15	74890005	74902219	+	12215	9084	0.518585	0.520145	0.514058	protein_coding	DOWN
ENSG00000082146	STRADB	4.05206	-1.17269	0.00291068	0.0155224	-1	2	201387858	201480846	+	92989	3164	0.382329	0.407712	0.381435	protein_coding	DOWN
ENSG00000133874	RNF122	1.77307	-1.61949	0.00291229	0.015524	-1	8	33547754	33567128	-	19375	1866	0.490761	0.549303	0.484521	protein_coding	DOWN
ENSG00000123364	HOXC13	2.39449	-2.32872	0.00292465	0.0155525	-1	12	53938831	53946544	+	7714	2355	0.489433	0.574947	0.451848	protein_coding	DOWN
ENSG00000126351	THRA	2.76742	-1.38015	0.00292382	0.0155525	-1	17	40058290	40093867	+	35578	7319	0.549063	0.585599	0.539599	protein_coding	DOWN
ENSG00000151575	TEX9	3.40362	-1.71679	0.00292491	0.0155525	-1	15	56244009	56445997	+	201989	8276	0.36872	0.363219	0.368955	protein_coding	DOWN
ENSG00000187607	ZNF286A	3.39008	-1.18215	0.00292087	0.0155525	-1	17	15699577	15720787	+	21211	6746	0.399717	0.431811	0.384748	protein_coding	DOWN
ENSG00000175928	LRRN1	4.93286	-2.05763	0.00294234	0.0156146	-1	3	3799431	3849834	+	50404	6397	0.407555	0.44005	0.402831	protein_coding	DOWN
ENSG00000227124	ZNF717	1.45499	-1.85466	0.00296883	0.0157136	-1	3	75678660	75785583	-	106924	7637	0.408472	0.41587	0.407902	protein_coding	DOWN
ENSG00000137699	TRIM29	7.22234	-1.55046	0.00298484	0.0157392	-1	11	120111286	120185529	-	74244	10020	0.488773	0.572455	0.475717	protein_coding	DOWN
ENSG00000124507	PACSIN1	2.77584	-3.03088	0.00300023	0.015773	-1	6	34466061	34535229	+	69169	4793	0.51346	0.603589	0.50675	protein_coding	DOWN
ENSG00000097021	ACOT7	5.8862	-1.05756	0.00300426	0.0157734	-1	1	6264269	6393767	-	129499	3486	0.539715	0.604131	0.537933	protein_coding	DOWN
ENSG00000144451	SPAG16	2.58232	-1.23867	0.00301347	0.0157918	-1	2	213284389	214410501	+	1126113	8213	0.358888	0.399976	0.358586	protein_coding	DOWN
ENSG00000233098	CCDC144NL-AS1	4.48003	-1.23281	0.00301286	0.0157918	-1	17	20868433	21002276	+	133844	13322	0.43235	0.437922	0.431734	lncRNA	DOWN
ENSG00000132879	FBXO44	3.66752	-1.75649	0.00302034	0.0158106	-1	1	11654375	11663327	+	8953	3519	0.549486	0.588804	0.52402	protein_coding	DOWN
ENSG00000189067	LITAF	5.43101	-2.29045	0.00302489	0.0158255	-1	16	11547722	11636381	-	88660	5042	0.491366	0.513288	0.490044	protein_coding	DOWN
ENSG00000091129	NRCAM	1.29168	-1.8809	0.00302734	0.0158318	-1	7	108147623	108456717	-	309095	7935	0.389998	0.420668	0.38919	protein_coding	DOWN
ENSG00000183044	ABAT	3.99018	-1.55934	0.00306652	0.0159643	-1	16	8674596	8784575	+	109980	9689	0.473445	0.507173	0.470186	protein_coding	DOWN
ENSG00000236279	CLEC2L	2.18849	-1.68451	0.00307271	0.0159834	-1	7	139523685	139544985	+	21301	2694	0.503991	0.605419	0.489305	protein_coding	DOWN
ENSG00000129195	PIMREG	2.63392	-2.51738	0.00308128	0.0160083	-1	17	6444441	6451469	+	7029	2790	0.53173	0.543369	0.524068	protein_coding	DOWN
ENSG00000214595	EML6	2.57942	-1.84161	0.00308072	0.0160083	-1	2	54723499	54972025	+	248527	16270	0.408122	0.458328	0.404605	protein_coding	DOWN
ENSG00000108852	MPP2	1.68701	-2.22037	0.00308705	0.0160251	-1	17	43875357	43909711	-	34355	6051	0.522879	0.582879	0.510052	protein_coding	DOWN
ENSG00000116791	CRYZ	6.59635	-1.85087	0.00308922	0.0160298	-1	1	74705482	74733408	-	27927	4075	0.396118	0.388712	0.397384	protein_coding	DOWN
ENSG00000105245	NUMBL	3.48663	-1.01728	0.00309534	0.0160485	-1	19	40665905	40690972	-	25068	5809	0.525512	0.58702	0.506958	protein_coding	DOWN
ENSG00000050165	DKK3	6.78328	-1.57029	0.00309956	0.016049	-1	11	11956207	12009769	-	53563	11946	0.482077	0.462665	0.487649	protein_coding	DOWN
ENSG00000186369	LINC00643	4.60232	-1.72467	0.0031019	0.016049	-1	14	62117346	62130962	+	13617	4327	0.368904	0.354518	0.375606	transcribed_unitary_pseudogene	DOWN
ENSG00000166689	PLEKHA7	6.23761	-1.42396	0.00313045	0.0161316	-1	11	16777297	17014414	-	237118	10944	0.463682	0.535453	0.46021	protein_coding	DOWN
ENSG00000145687	SSBP2	1.97757	-1.71001	0.00313512	0.016136	-1	5	81412804	81751797	-	338994	11478	0.359633	0.3843	0.358768	protein_coding	DOWN
ENSG00000261824	LINC00662	2.54471	-1.25625	0.0031348	0.016136	-1	19	27681072	27794005	-	112934	33181	0.419231	0.381604	0.434886	lncRNA	DOWN
ENSG00000070371	CLTCL1	2.40058	-1.32701	0.00313878	0.0161418	-1	22	19179473	19291719	-	112247	10019	0.464168	0.541371	0.456601	protein_coding	DOWN
ENSG00000113758	DBN1	7.31648	-1.0289	0.00315536	0.0161897	-1	5	177456608	177474401	-	17794	5104	0.595403	0.633033	0.580266	protein_coding	DOWN
ENSG00000140948	ZCCHC14	4.5983	-1.02523	0.0031764	0.0162454	-1	16	87406246	87493024	-	86779	8356	0.484132	0.532671	0.47896	protein_coding	DOWN
ENSG00000163517	HDAC11	3.40714	-1.38384	0.00317815	0.0162454	-1	3	13479724	13506424	+	26701	5217	0.539438	0.617021	0.520598	protein_coding	DOWN
ENSG00000116396	KCNC4	2.06132	-2.21314	0.0031849	0.0162644	-1	1	110210314	110283100	+	72787	26065	0.49886	0.529062	0.48201	protein_coding	DOWN
ENSG00000119042	SATB2	1.71855	-1.86726	0.00320448	0.0162977	-1	2	199269500	199471266	-	201767	10941	0.387191	0.448862	0.383655	protein_coding	DOWN
ENSG00000119950	MXI1	2.38832	-1.46497	0.00320607	0.0162977	-1	10	110207605	110287365	+	79761	5885	0.401291	0.475446	0.395384	protein_coding	DOWN
ENSG00000130158	DOCK6	4.80037	-1.1823	0.00319749	0.0162977	-1	19	11199295	11262524	-	63230	12435	0.537886	0.589063	0.525357	protein_coding	DOWN
ENSG00000163328	GPR155	2.3662	-2.4377	0.00320636	0.0162977	-1	2	174431571	174487094	-	55524	7750	0.391802	0.394968	0.391288	protein_coding	DOWN
ENSG00000165898	ISCA2	3.71778	-1.4887	0.00320141	0.0162977	-1	14	74493756	74497106	+	3351	3022	0.452537	0.43448	0.618902	protein_coding	DOWN
ENSG00000186847	KRT14	5.17601	-2.39019	0.00320483	0.0162977	-1	17	41582279	41586895	-	4617	2248	0.552426	0.591192	0.515625	protein_coding	DOWN
ENSG00000198130	HIBCH	4.75727	-1.05728	0.00325236	0.0164787	-1	2	190189735	190344193	-	154459	7261	0.389362	0.419226	0.387888	protein_coding	DOWN
ENSG00000158483	FAM86C1P	3.42428	-1.2263	0.00326102	0.0164897	-1	11	71787480	71804995	+	17516	4845	0.528576	0.560991	0.51618	transcribed_unprocessed_pseudogene	DOWN
ENSG00000196177	ACADSB	3.7	-1.13356	0.00325616	0.0164897	-1	10	123008979	123058290	+	49312	6222	0.407292	0.391193	0.409617	protein_coding	DOWN
ENSG00000130449	ZSWIM6	2.51927	-1.39038	0.00326366	0.0164899	-1	5	61332258	61546172	+	213915	5504	0.38177	0.47093	0.379416	protein_coding	DOWN
ENSG00000161960	EIF4A1	3.72264	-1.11165	0.00327077	0.0165073	-1	17	7572824	7579006	+	6183	5193	0.526367	0.515309	0.584429	protein_coding	DOWN
ENSG00000163093	BBS5	2.11783	-1.34814	0.00327101	0.0165073	-1	2	169479480	169506655	+	27176	4243	0.402061	0.477257	0.388148	protein_coding	DOWN
ENSG00000132622	HSPA12B	3.18848	-2.79424	0.00327537	0.0165172	-1	20	3732685	3753111	+	20427	3120	0.562714	0.644551	0.54796	protein_coding	DOWN
ENSG00000128340	RAC2	4.3383	-2.09667	0.00328464	0.0165432	-1	22	37225270	37244448	-	19179	2515	0.576546	0.598012	0.573306	protein_coding	DOWN
ENSG00000285576	ENSG00000285576	0.78641	-3.26184	0.00329595	0.016587	-1	13	46458061	46459324	-	1264	1263	0.378464	0.378464	0	transcribed_unprocessed_pseudogene	DOWN
ENSG00000105639	JAK3	1.31931	-1.68108	0.0033031	0.016612	-1	19	17824780	17848071	-	23292	6789	0.549311	0.583149	0.53539	protein_coding	DOWN
ENSG00000197380	DACT3	0.876473	-3.10393	0.0033041	0.016612	-1	19	46647551	46661182	-	13632	5461	0.547869	0.594397	0.516769	protein_coding	DOWN
ENSG00000289268	ENSG00000289268	2.05088	-1.72012	0.00330763	0.0166194	-1	11	61797424	61799145	-	1722	1721	0.430564	0.430564	0	lncRNA	DOWN
ENSG00000122873	CISD1	4.04567	-1.11798	0.00330999	0.0166212	-1	10	58269162	58289586	+	20425	2747	0.366872	0.354205	0.368841	protein_coding	DOWN
ENSG00000034693	PEX3	4.0067	-1.0212	0.00332383	0.0166414	-1	6	143450805	143490616	+	39812	2818	0.351009	0.365862	0.349877	protein_coding	DOWN
ENSG00000177189	RPS6KA3	6.43611	-1.39637	0.00332754	0.0166506	-1	X	20149911	20267519	-	117609	9772	0.376777	0.412812	0.373512	protein_coding	DOWN
ENSG00000153898	MCOLN2	0.481472	-2.5577	0.00333974	0.0166882	-1	1	84925583	84997113	-	71531	3426	0.403775	0.429364	0.402487	protein_coding	DOWN
ENSG00000180340	FZD2	1.13682	-3.11188	0.00334678	0.016708	-1	17	44557484	44561262	+	3779	3778	0.557967	0.557967	0	protein_coding	DOWN
ENSG00000198915	RASGEF1A	2.28127	-1.70249	0.00335014	0.016708	-1	10	43194535	43267065	-	72531	6202	0.564167	0.574492	0.563201	protein_coding	DOWN
ENSG00000289075	ENSG00000289075	2.54274	-1.31006	0.00334852	0.016708	-1	5	2756465	2758578	+	2114	2113	0.513488	0.513488	0	lncRNA	DOWN
ENSG00000215845	TSTD1	2.60072	-1.25808	0.00336191	0.0167154	-1	1	161037631	161038977	-	1347	1195	0.60104	0.589121	0.695364	protein_coding	DOWN
ENSG00000243943	ZNF512	1.71077	-1.81758	0.00336495	0.0167154	-1	2	27582969	27623217	+	40249	4386	0.41207	0.445508	0.407981	protein_coding	DOWN
ENSG00000164930	FZD6	5.10387	-1.09982	0.00337115	0.016735	-1	8	103298433	103332866	+	34434	4056	0.37647	0.387327	0.375021	protein_coding	DOWN
ENSG00000129028	THAP10	1.05717	-1.9881	0.00337489	0.0167385	-1	15	70881342	70892433	-	11092	2044	0.365972	0.430039	0.351498	protein_coding	DOWN
ENSG00000233393	ENSG00000233393	1.98997	-1.37455	0.00337431	0.0167385	-1	21	36104881	36109690	+	4810	2350	0.420254	0.45234	0.389589	lncRNA	DOWN
ENSG00000112992	NNT	3.25891	-1.04341	0.0033792	0.0167472	-1	5	43602692	43707405	+	104714	11990	0.378816	0.388991	0.377501	protein_coding	DOWN
ENSG00000154310	TNIK	5.17559	-1.4866	0.0033806	0.0167472	-1	3	171058414	171460408	-	401995	11413	0.39524	0.419084	0.394543	protein_coding	DOWN
ENSG00000105767	CADM4	2.66085	-1.35865	0.00338442	0.016751	-1	19	43622368	43639850	-	17483	2247	0.53312	0.594571	0.524056	protein_coding	DOWN
ENSG00000143797	MBOAT2	5.09273	-1.51403	0.0033926	0.0167638	-1	2	8852690	9003709	-	151020	8679	0.401413	0.3838	0.402487	protein_coding	DOWN
ENSG00000215883	CYB5RL	1.51622	-1.5658	0.0033996	0.0167638	-1	1	54169651	54200036	-	30386	8916	0.489946	0.499664	0.48591	protein_coding	DOWN
ENSG00000120457	KCNJ5	2.00623	-2.46918	0.003405	0.0167829	-1	11	128891356	128921163	+	29808	6233	0.499815	0.548372	0.486977	protein_coding	DOWN
ENSG00000154997	SEPTIN14	2.17792	-1.50188	0.0034227	0.0168508	-1	7	55793540	55862755	-	69216	3864	0.409449	0.378623	0.411271	protein_coding	DOWN
ENSG00000179456	ZBTB18	2.62807	-1.29381	0.00342872	0.0168671	-1	1	244048939	244057476	+	8538	3903	0.443481	0.433256	0.452093	protein_coding	DOWN
ENSG00000172123	SLFN12	3.56829	-1.20056	0.00343453	0.0168825	-1	17	35410922	35433283	-	22362	3667	0.379321	0.405236	0.374238	protein_coding	DOWN
ENSG00000160813	PPP1R35	3.57869	-1.17533	0.00344762	0.0169142	-1	7	100435282	100436497	-	1216	1117	0.673251	0.679499	0.602041	protein_coding	DOWN
ENSG00000174945	AMZ1	3.64133	-2.10928	0.00345672	0.0169169	-1	7	2679522	2775500	+	95979	10154	0.509461	0.569628	0.502342	protein_coding	DOWN
ENSG00000128881	TTBK2	4.11779	-1.10237	0.00347646	0.0169703	-1	15	42738730	42920809	-	182080	11627	0.39875	0.417821	0.397449	protein_coding	DOWN
ENSG00000165512	ZNF22	4.18964	-1.12455	0.00348614	0.0169978	-1	10	45000923	45005326	+	4404	2101	0.407677	0.389338	0.424414	protein_coding	DOWN
ENSG00000159214	CCDC24	2.76599	-1.33094	0.00349326	0.0169998	-1	1	43991359	43996528	+	5170	3557	0.579609	0.602474	0.529156	protein_coding	DOWN
ENSG00000129657	SEC14L1	6.03027	-1.09781	0.00351065	0.0170368	-1	17	77088749	77217101	+	128353	10329	0.466958	0.532385	0.461232	protein_coding	DOWN
ENSG00000162688	AGL	6.75175	-1.3573	0.00351157	0.0170368	-1	1	99850361	99924023	+	73663	8121	0.363322	0.367812	0.362765	protein_coding	DOWN
ENSG00000108641	B9D1	2.17714	-1.27644	0.00353948	0.0171068	-1	17	19334308	19378193	-	43886	8471	0.515734	0.546807	0.508302	protein_coding	DOWN
ENSG00000196371	FUT4	5.08081	-1.52083	0.00353687	0.0171068	-1	11	94543921	94549895	+	5975	5974	0.488785	0.488785	0	protein_coding	DOWN
ENSG00000137841	PLCB2	3.71595	-1.36951	0.00355096	0.0171558	-1	15	40278176	40307935	-	29760	7319	0.568399	0.569887	0.567914	protein_coding	DOWN
ENSG00000115425	PECR	2.85186	-1.17119	0.00356318	0.0172017	-1	2	215996329	216082955	-	86627	3183	0.425646	0.446748	0.424841	protein_coding	DOWN
ENSG00000122507	BBS9	4.05421	-1.21192	0.00357464	0.0172374	-1	7	33109557	33877180	+	767624	8941	0.388804	0.443351	0.388161	protein_coding	DOWN
ENSG00000083097	DOP1A	4.2062	-1.15861	0.00357883	0.0172417	-1	6	83067666	83171350	+	103685	10004	0.359622	0.402039	0.355092	protein_coding	DOWN
ENSG00000125388	GRK4	1.36415	-1.67053	0.00359822	0.0173092	-1	4	2963571	3040760	+	77190	4716	0.464004	0.483036	0.462765	protein_coding	DOWN
ENSG00000188343	CIBAR1	2.64853	-1.38829	0.00359909	0.0173092	-1	8	93698561	93731527	+	32967	7404	0.385367	0.388304	0.384516	protein_coding	DOWN
ENSG00000091986	CCDC80	2.36204	-1.48888	0.00361002	0.017342	-1	3	112596797	112649530	-	52734	13058	0.402803	0.424491	0.395665	protein_coding	DOWN
ENSG00000115840	SLC25A12	2.74948	-1.39253	0.00361565	0.0173625	-1	2	171783405	171999859	-	216455	6102	0.402081	0.416912	0.401651	protein_coding	DOWN
ENSG00000135424	ITGA7	1.67944	-2.52489	0.00363721	0.0174462	-1	12	55684568	55716404	-	31837	9053	0.516428	0.549321	0.503358	protein_coding	DOWN
ENSG00000273001	PFKP-DT	0.609835	-2.76222	0.00368037	0.0175867	-1	10	3065424	3066001	-	578	577	0.450607	0.450607	0	lncRNA	DOWN
ENSG00000142875	PRKACB	3.20651	-1.52294	0.0037276	0.0177589	-1	1	84078062	84238498	+	160437	6711	0.347004	0.357324	0.346554	protein_coding	DOWN
ENSG00000236088	COX10-AS1	3.16647	-1.05573	0.00373247	0.0177688	-1	17	13755574	14069495	-	313922	12080	0.410001	0.389901	0.410806	lncRNA	DOWN
ENSG00000021300	PLEKHB1	1.1023	-3.65425	0.00373867	0.0177851	-1	11	73646178	73662819	+	16642	4919	0.529475	0.566782	0.51382	protein_coding	DOWN
ENSG00000128016	ZFP36	4.17116	-1.09875	0.00373869	0.0177851	-1	19	39406847	39409412	+	2566	1973	0.591033	0.582362	0.619932	protein_coding	DOWN
ENSG00000151413	NUBPL	3.86428	-1.3487	0.00374449	0.0177993	-1	14	31489956	31861224	+	371269	7567	0.384911	0.404784	0.384497	protein_coding	DOWN
ENSG00000164983	TMEM65	2.10524	-2.06895	0.00375756	0.0178414	-1	8	124306189	124372701	-	66513	9031	0.358657	0.389879	0.353752	protein_coding	DOWN
ENSG00000082512	TRAF5	1.22258	-1.86209	0.00376599	0.0178613	-1	1	211326615	211374946	+	48332	9011	0.446525	0.427478	0.45089	protein_coding	DOWN
ENSG00000171649	ZIK1	1.48167	-1.96784	0.00377186	0.0178692	-1	19	57578456	57593890	+	15435	5364	0.473111	0.481544	0.46862	protein_coding	DOWN
ENSG00000162552	WNT4	1.63303	-1.61016	0.00379196	0.0179117	-1	1	22117313	22143969	-	26657	4643	0.577093	0.580444	0.576387	protein_coding	DOWN
ENSG00000166348	USP54	4.2048	-1.2239	0.00379797	0.0179281	-1	10	73497538	73626117	-	128580	10302	0.421756	0.482139	0.416497	protein_coding	DOWN
ENSG00000267280	TBX2-AS1	1.62846	-1.64453	0.00386055	0.0181269	-1	17	61393455	61411555	-	18101	1201	0.627459	0.65945	0.625185	lncRNA	DOWN
ENSG00000169515	CCDC8	3.67173	-1.08763	0.00390187	0.0182533	-1	19	46410329	46413564	-	3236	3235	0.593199	0.593199	0	protein_coding	DOWN
ENSG00000279673	ENSG00000279673	0.887964	-1.94649	0.00391163	0.0182855	-1	3	171460612	171462256	+	1645	1644	0.451338	0.451338	0	TEC	DOWN
ENSG00000178662	CSRNP3	1.40388	-2.94991	0.00391618	0.0182947	-1	2	165469647	165689407	+	219761	12555	0.364812	0.376663	0.364094	protein_coding	DOWN
ENSG00000112619	PRPH2	1.60965	-1.59127	0.00392997	0.0183374	-1	6	42696598	42722597	-	26000	2998	0.492519	0.522348	0.488631	protein_coding	DOWN
ENSG00000100364	KIAA0930	6.23481	-1.1289	0.00393245	0.0183423	-1	22	45192244	45240894	-	48651	8220	0.546372	0.559854	0.543631	protein_coding	DOWN
ENSG00000101144	BMP7	5.29344	-1.2173	0.0039429	0.0183438	-1	20	57168753	57266641	-	97889	5412	0.499877	0.562823	0.496194	protein_coding	DOWN
ENSG00000176428	VPS37D	1.84278	-1.50919	0.00393519	0.0183438	-1	7	73667831	73672112	+	4282	1616	0.640738	0.685644	0.613508	protein_coding	DOWN
ENSG00000289047	ENSG00000289047	2.00482	-1.46716	0.00394163	0.0183438	-1	6	32894760	32901788	+	7029	1134	0.408367	0.467372	0.397014	lncRNA	DOWN
ENSG00000172731	LRRC20	1.00799	-3.01285	0.00396002	0.0184167	-1	10	70298970	70382650	-	83681	3618	0.494109	0.58817	0.489858	protein_coding	DOWN
ENSG00000163814	CDCP1	6.39963	-1.36306	0.0039713	0.0184556	-1	3	45082277	45146422	-	64146	6498	0.451882	0.508464	0.445505	protein_coding	DOWN
ENSG00000171631	P2RY6	6.88392	-1.30049	0.00399349	0.0185407	-1	11	73264498	73305103	+	40606	10770	0.515725	0.514206	0.516273	protein_coding	DOWN
ENSG00000105991	HOXA1	1.86313	-1.37182	0.003997	0.0185479	-1	7	27092993	27096000	-	3008	2541	0.467908	0.47501	0.429185	protein_coding	DOWN
ENSG00000164574	GALNT10	4.68406	-1.52085	0.00401568	0.0186141	-1	5	154190730	154420984	+	230255	10477	0.442863	0.494416	0.440406	protein_coding	DOWN
ENSG00000239521	CASTOR3	4.33076	-1.21063	0.00404625	0.0187269	-1	7	100200653	100272218	-	71566	5125	0.515308	0.526244	0.514464	transcribed_unprocessed_pseudogene	DOWN
ENSG00000125827	TMX4	4.12081	-1.2775	0.00407008	0.0187976	-1	20	7977346	8019805	-	42460	6547	0.377305	0.411181	0.371129	protein_coding	DOWN
ENSG00000151715	TMEM45B	2.06145	-2.13954	0.00407246	0.0187994	-1	11	129815848	129860003	+	44156	2989	0.443234	0.456674	0.442258	protein_coding	DOWN
ENSG00000105976	MET	4.84637	-1.25442	0.00407547	0.018802	-1	7	116672196	116798377	+	126182	7200	0.390954	0.436111	0.388222	protein_coding	DOWN
ENSG00000122707	RECK	2.95625	-1.32772	0.00407853	0.0188093	-1	9	36036913	36124455	+	87543	5545	0.392292	0.42128	0.390331	protein_coding	DOWN
ENSG00000196150	ZNF250	1.36882	-1.78536	0.00408539	0.0188204	-1	8	144876497	144902168	-	25672	7349	0.471349	0.471493	0.471291	protein_coding	DOWN
ENSG00000185917	SETD4	4.61458	-1.00175	0.00408949	0.0188217	-1	21	36034541	36079389	-	44849	7274	0.448381	0.461369	0.445867	protein_coding	DOWN
ENSG00000026652	AGPAT4	3.61736	-2.01107	0.00410147	0.0188466	-1	6	161129967	161274061	-	144095	14242	0.453558	0.488625	0.449712	protein_coding	DOWN
ENSG00000087076	HSD17B14	3.13829	-1.16648	0.00411825	0.018904	-1	19	48813018	48836510	-	23493	1103	0.514005	0.602901	0.509625	protein_coding	DOWN
ENSG00000170464	DNAJC18	2.43195	-1.26992	0.00412129	0.0189073	-1	5	139408588	139444491	-	35904	6483	0.443306	0.456887	0.440313	protein_coding	DOWN
ENSG00000105717	PBX4	1.65171	-1.50923	0.00413365	0.018928	-1	19	19561707	19618693	-	56987	2323	0.497929	0.582867	0.49432	protein_coding	DOWN
ENSG00000115828	QPCT	2.43373	-1.76192	0.00413413	0.018928	-1	2	37342827	37373322	+	30496	2666	0.41292	0.447112	0.409645	protein_coding	DOWN
ENSG00000163536	SERPINI1	1.47631	-1.63605	0.00414455	0.018928	-1	3	167735243	167825569	+	90327	2117	0.368355	0.402929	0.367525	protein_coding	DOWN
ENSG00000162396	PARS2	2.31029	-1.25808	0.0041827	0.0190405	-1	1	54756898	54764523	-	7626	2354	0.497967	0.540357	0.479036	protein_coding	DOWN
ENSG00000230989	HSBP1	3.68799	-1.33642	0.00419502	0.019077	-1	16	83719311	83819737	+	100427	9859	0.434838	0.45674	0.432453	protein_coding	DOWN
ENSG00000235257	ITGA9-AS1	1.41924	-2.19299	0.00420697	0.019103	-1	3	37693655	37861802	-	168148	19211	0.445122	0.478216	0.440854	lncRNA	DOWN
ENSG00000003987	MTMR7	4.17676	-1.27435	0.00421085	0.0191138	-1	8	17296794	17413528	-	116735	6908	0.402608	0.397655	0.402919	protein_coding	DOWN
ENSG00000139289	PHLDA1	5.77201	-1.78253	0.00422133	0.0191344	-1	12	76025447	76031776	-	6330	5911	0.441144	0.429538	0.605263	protein_coding	DOWN
ENSG00000125848	FLRT3	1.96998	-2.95464	0.00423468	0.0191398	-1	20	14322985	14337614	-	14630	5188	0.351083	0.389938	0.329732	protein_coding	DOWN
ENSG00000137962	ARHGAP29	6.24527	-1.32184	0.00423268	0.0191398	-1	1	94148988	94275068	-	126081	18344	0.380742	0.367804	0.382945	protein_coding	DOWN
ENSG00000166974	MAPRE2	4.7371	-1.87065	0.0042872	0.0193042	-1	18	34976928	35143470	+	166543	6124	0.394777	0.455911	0.392443	protein_coding	DOWN
ENSG00000141232	TOB1	4.25365	-1.17231	0.00429626	0.0193286	-1	17	50862223	50867978	-	5756	2517	0.501825	0.441001	0.549104	protein_coding	DOWN
ENSG00000236824	BCYRN1	1.14363	-1.93249	0.00430044	0.0193406	-1	2	47335315	47335514	+	200	199	0.527638	0.527638	0	scRNA	DOWN
ENSG00000214357	NEURL1B	0.889223	-2.25648	0.00431815	0.0193996	-1	5	172641263	172691540	+	50278	6422	0.507469	0.585643	0.496021	protein_coding	DOWN
ENSG00000183018	SPNS2	2.62109	-1.58098	0.00432652	0.0194245	-1	17	4498881	4539035	+	40155	4056	0.573791	0.645957	0.565682	protein_coding	DOWN
ENSG00000065989	PDE4A	3.93441	-1.12906	0.0043658	0.0195583	-1	19	10416773	10469630	+	52858	6743	0.545245	0.614415	0.53513	protein_coding	DOWN
ENSG00000154898	CCDC144CP	3.9561	-1.03356	0.00436817	0.0195619	-1	17	20321164	20403557	+	82394	8125	0.381052	0.391262	0.379935	transcribed_processed_pseudogene	DOWN
ENSG00000113790	EHHADH	3.67543	-1.19074	0.00439247	0.019643	-1	3	185190624	185281990	-	91367	4641	0.397829	0.420168	0.396633	protein_coding	DOWN
ENSG00000113657	DPYSL3	0.234194	-2.94409	0.00441648	0.0197099	-1	5	147390808	147510068	-	119261	7162	0.414372	0.500698	0.408857	protein_coding	DOWN
ENSG00000150477	KIAA1328	2.44156	-1.14957	0.00441831	0.0197099	-1	18	36829106	37232172	+	403067	11116	0.371334	0.440806	0.369363	protein_coding	DOWN
ENSG00000198286	CARD11	5.37938	-2.34361	0.0044312	0.0197466	-1	7	2906142	3043867	-	137726	4602	0.49238	0.601478	0.488608	protein_coding	DOWN
ENSG00000226453	LINC02542	0.512008	-2.02408	0.00443003	0.0197466	-1	6	81844602	82169391	-	324790	2884	0.38021	0.425798	0.379801	lncRNA	DOWN
ENSG00000164114	MAP9	2.8679	-1.62665	0.00444759	0.0197902	-1	4	155342658	155376970	-	34313	8842	0.33755	0.34223	0.335925	protein_coding	DOWN
ENSG00000145431	PDGFC	3.35497	-2.20102	0.00447749	0.0198831	-1	4	156760454	156971799	-	211346	5983	0.360259	0.422196	0.358455	protein_coding	DOWN
ENSG00000114854	TNNC1	2.42345	-1.36797	0.00454312	0.020092	-1	3	52451100	52454041	-	2942	1135	0.595716	0.576211	0.607973	protein_coding	DOWN
ENSG00000148803	FUOM	2.64852	-1.53816	0.00455607	0.0201123	-1	10	133355158	133358025	-	2868	1263	0.670387	0.657165	0.680798	protein_coding	DOWN
ENSG00000162738	VANGL2	2.79681	-2.37847	0.00455545	0.0201123	-1	1	160400564	160428670	+	28107	5346	0.516616	0.536102	0.512039	protein_coding	DOWN
ENSG00000119650	IFT43	2.74981	-1.6001	0.00457382	0.0201626	-1	14	75902136	76084585	+	182450	4157	0.435437	0.504931	0.433816	protein_coding	DOWN
ENSG00000144647	POMGNT2	3.12939	-1.25518	0.00458709	0.0202111	-1	3	43079229	43106085	-	26857	6832	0.476914	0.52459	0.460647	protein_coding	DOWN
ENSG00000153093	ACOXL	4.67152	-1.30452	0.00458799	0.0202111	-1	2	110732539	111120610	+	388072	8142	0.427692	0.5366	0.425358	protein_coding	DOWN
ENSG00000135338	LCA5	2.33328	-1.23795	0.00460161	0.020257	-1	6	79484991	79537458	-	52468	5956	0.349801	0.360813	0.348391	protein_coding	DOWN
ENSG00000130202	NECTIN2	7.77591	-1.137	0.00460745	0.0202698	-1	19	44846175	44889223	+	43049	3732	0.52834	0.617363	0.51989	protein_coding	DOWN
ENSG00000153132	CLGN	0.861182	-2.2223	0.00461809	0.0202989	-1	4	140388453	140427661	-	39209	2806	0.358651	0.370278	0.357755	protein_coding	DOWN
ENSG00000198933	TBKBP1	1.72158	-1.54115	0.00463566	0.0203504	-1	17	47694161	47712052	+	17892	4191	0.585937	0.653782	0.565182	protein_coding	DOWN
ENSG00000136828	RALGPS1	3.50553	-1.18407	0.0046396	0.0203536	-1	9	126914774	127223166	+	308393	10479	0.46486	0.482298	0.464246	protein_coding	DOWN
ENSG00000186314	PRELID2	2.95912	-1.83759	0.00465344	0.0203847	-1	5	145471799	145835369	-	363571	8036	0.38534	0.395968	0.3851	protein_coding	DOWN
ENSG00000226043	ENSG00000226043	1.54072	-1.77763	0.00465841	0.0203847	-1	21	22209920	22420819	+	210900	1525	0.344279	0.39541	0.343906	lncRNA	DOWN
ENSG00000077044	DGKD	7.1964	-2.02205	0.00469417	0.0204938	-1	2	233354494	233472104	+	117611	9747	0.477655	0.551862	0.470949	protein_coding	DOWN
ENSG00000162878	PKDCC	2.51486	-1.8661	0.00469988	0.0204975	-1	2	42048021	42058517	+	10497	3908	0.562309	0.621546	0.527171	protein_coding	DOWN
ENSG00000169951	ZNF764	2.96445	-1.00475	0.00470684	0.0205039	-1	16	30553764	30558374	-	4611	2987	0.580694	0.593572	0.556993	protein_coding	DOWN
ENSG00000180626	ZNF594	2.25388	-1.71515	0.00470644	0.0205039	-1	17	5179535	5191868	-	12334	5298	0.439066	0.433182	0.443497	protein_coding	DOWN
ENSG00000186472	PCLO	1.34535	-2.74506	0.00470828	0.0205039	-1	7	82754012	83162930	-	408919	22846	0.338087	0.41968	0.333259	protein_coding	DOWN
ENSG00000100596	SPTLC2	6.11088	-1.54517	0.00471569	0.0205109	-1	14	77505997	77616637	-	110641	12272	0.413115	0.411261	0.413346	protein_coding	DOWN
ENSG00000231607	DLEU2	2.08325	-1.35811	0.00471388	0.0205109	-1	13	49956670	50125720	-	169051	12757	0.388702	0.41828	0.386287	lncRNA	DOWN
ENSG00000160284	SPATC1L	1.13474	-1.64787	0.00476326	0.0206674	-1	21	46161148	46184476	-	23329	2328	0.507759	0.664948	0.490333	protein_coding	DOWN
ENSG00000060982	BCAT1	8.57665	-1.78497	0.00478007	0.0207262	-1	12	24810024	24949101	-	139078	11399	0.400059	0.383367	0.401549	protein_coding	DOWN
ENSG00000117020	AKT3	4.67608	-1.59177	0.00477984	0.0207262	-1	1	243488233	243851079	-	362847	16612	0.373445	0.393812	0.372468	protein_coding	DOWN
ENSG00000281566	ENSG00000281566	1.44293	-1.90073	0.0047824	0.0207292	-1	X	98450688	98892061	+	441374	2629	0.364968	0.406999	0.364716	lncRNA	DOWN
ENSG00000087301	TXNDC16	2.14168	-1.65653	0.00478623	0.0207346	-1	14	52430596	52552522	-	121927	4711	0.368346	0.377839	0.367965	protein_coding	DOWN
ENSG00000102057	KCND1	0.606661	-1.92033	0.00480671	0.020799	-1	X	48961378	48971844	-	10467	6076	0.535735	0.56106	0.500683	protein_coding	DOWN
ENSG00000214922	HLA-F-AS1	1.07601	-2.17811	0.00481336	0.0208207	-1	6	29726601	29749049	-	22449	4171	0.459373	0.45169	0.461126	lncRNA	DOWN
ENSG00000170917	NUDT6	1.06769	-2.35136	0.00482376	0.0208515	-1	4	122888697	122922968	-	34272	6574	0.374398	0.403864	0.367404	protein_coding	DOWN
ENSG00000154079	SDHAF4	1.83336	-1.37583	0.00485517	0.0209658	-1	6	70566917	70589569	+	22653	1436	0.408706	0.425487	0.40757	protein_coding	DOWN
ENSG00000134574	DDB2	4.07884	-1.1759	0.0048642	0.0209977	-1	11	47214465	47239217	+	24753	4831	0.471517	0.515628	0.46082	protein_coding	DOWN
ENSG00000068885	IFT80	2.10103	-1.24747	0.00488003	0.0210302	-1	3	160256986	160399880	-	142895	7052	0.365166	0.366421	0.365101	protein_coding	DOWN
ENSG00000182175	RGMA	3.09491	-1.32242	0.00489952	0.0210712	-1	15	93035271	93089211	-	53941	13220	0.529366	0.57708	0.513875	protein_coding	DOWN
ENSG00000118620	ZNF430	3.62978	-1.26514	0.00490268	0.0210777	-1	19	21020634	21060050	+	39417	6824	0.390349	0.368699	0.394882	protein_coding	DOWN
ENSG00000128829	EIF2AK4	7.72749	-1.26106	0.00492797	0.0211649	-1	15	39934115	40035591	+	101477	11949	0.401809	0.439116	0.39683	protein_coding	DOWN
ENSG00000167487	KLHL26	3.11612	-1.28327	0.00493875	0.0211873	-1	19	18637025	18671721	+	34697	4739	0.569201	0.611521	0.562506	protein_coding	DOWN
ENSG00000096093	EFHC1	2.61669	-1.3227	0.00497371	0.0212606	-1	6	52362123	52529886	+	167764	22719	0.415783	0.419253	0.41524	protein_coding	DOWN
ENSG00000119403	PHF19	3.06983	-1.75532	0.00497221	0.0212606	-1	9	120855651	120894896	-	39246	6575	0.516066	0.572319	0.504744	protein_coding	DOWN
ENSG00000131697	NPHP4	2.27599	-1.42891	0.00503373	0.0214593	-1	1	5862811	5992473	-	129663	13136	0.499352	0.587698	0.489393	protein_coding	DOWN
ENSG00000187123	LYPD6	0.645397	-1.99611	0.00504262	0.0214651	-1	2	149329985	149474138	+	144154	4963	0.398722	0.431191	0.397564	protein_coding	DOWN
ENSG00000197565	COL4A6	3.33787	-2.20079	0.00504356	0.0214651	-1	X	108155607	108439497	-	283891	9234	0.401638	0.511479	0.397945	protein_coding	DOWN
ENSG00000118096	IFT46	2.85955	-1.42871	0.00505408	0.0214825	-1	11	118544528	118572970	-	28443	3758	0.450004	0.470995	0.446808	protein_coding	DOWN
ENSG00000244119	PDCL3P4	1.09312	-1.7243	0.00505153	0.0214825	-1	3	101686827	101713301	+	26475	5800	0.429969	0.43	0.42996	transcribed_processed_pseudogene	DOWN
ENSG00000134954	ETS1	4.3209	-2.43237	0.00507097	0.0215097	-1	11	128458761	128587558	-	128798	7135	0.425025	0.43658	0.424348	protein_coding	DOWN
ENSG00000186951	PPARA	3.93307	-1.0733	0.00510005	0.0215589	-1	22	46150521	46243755	+	93235	13202	0.463994	0.478564	0.46159	protein_coding	DOWN
ENSG00000196440	ARMCX4	2.98785	-1.9006	0.00509504	0.0215589	-1	X	101418287	101533459	+	115173	13327	0.410638	0.484205	0.401011	protein_coding	DOWN
ENSG00000153162	BMP6	4.73988	-2.27597	0.00513319	0.0216146	-1	6	7726099	7881728	+	155630	3777	0.434803	0.556791	0.431769	protein_coding	DOWN
ENSG00000172878	METAP1D	2.99172	-1.12844	0.00512989	0.0216146	-1	2	171999943	172082430	+	82488	4479	0.399311	0.458361	0.395921	protein_coding	DOWN
ENSG00000170191	NANP	3.21118	-1.77665	0.00514944	0.0216686	-1	20	25612935	25624014	-	11080	3801	0.434245	0.388319	0.45823	protein_coding	DOWN
ENSG00000260917	ENSG00000260917	1.98915	-1.35189	0.00515572	0.0216879	-1	10	112823490	112827726	+	4237	4236	0.495515	0.495515	0	lncRNA	DOWN
ENSG00000128641	MYO1B	7.64792	-1.19328	0.00516614	0.0216957	-1	2	191245185	191425389	+	180205	9496	0.396728	0.411331	0.395916	protein_coding	DOWN
ENSG00000181827	RFX7	4.86221	-1.01423	0.00516499	0.0216957	-1	15	56087280	56245082	-	157803	11489	0.374171	0.411959	0.371204	protein_coding	DOWN
ENSG00000177469	CAVIN1	7.98557	-1.85188	0.00518348	0.0217542	-1	17	42402449	42423256	-	20808	3568	0.524968	0.591928	0.511109	protein_coding	DOWN
ENSG00000197951	ZNF71	3.02312	-1.29045	0.00520212	0.0217964	-1	19	56595300	56626481	+	31182	6129	0.461756	0.529124	0.445274	protein_coding	DOWN
ENSG00000121570	DPPA4	4.81913	-1.31924	0.00520964	0.0218048	-1	3	109326144	109337546	-	11403	4960	0.438432	0.424194	0.449395	protein_coding	DOWN
ENSG00000122986	HVCN1	1.26357	-2.01195	0.00520962	0.0218048	-1	12	110627841	110704950	-	77110	3633	0.477713	0.508671	0.476183	protein_coding	DOWN
ENSG00000279207	ENSG00000279207	2.68454	-1.04818	0.00521808	0.0218272	-1	17	58095672	58101479	+	5808	5807	0.366799	0.366799	0	TEC	DOWN
ENSG00000138771	SHROOM3	5.17249	-1.73057	0.00522199	0.0218363	-1	4	76435229	76783253	+	348025	13806	0.41267	0.498189	0.409137	protein_coding	DOWN
ENSG00000253873	PCDHGA11	0.973119	-1.81649	0.0052377	0.0218732	-1	5	141421047	141512975	+	91929	5806	0.454149	0.507751	0.450535	protein_coding	DOWN
ENSG00000141574	SECTM1	1.6426	-2.6608	0.00525361	0.0219324	-1	17	82321024	82334074	-	13051	2900	0.633333	0.635172	0.632808	protein_coding	DOWN
ENSG00000154040	CABYR	2.96451	-1.27791	0.00526858	0.0219804	-1	18	24138987	24161600	+	22614	3472	0.433291	0.472926	0.426101	protein_coding	DOWN
ENSG00000080298	RFX3	2.85348	-1.02886	0.00527168	0.0219861	-1	9	3218297	3526004	-	307708	11147	0.350028	0.368888	0.349319	protein_coding	DOWN
ENSG00000114805	PLCH1	1.04988	-3.13146	0.00529171	0.0220262	-1	3	155375580	155745071	-	369492	7150	0.395333	0.441538	0.394421	protein_coding	DOWN
ENSG00000168505	GBX2	0.399713	-2.57319	0.00528959	0.0220262	-1	2	236165236	236168386	-	3151	2329	0.620952	0.624302	0.611449	protein_coding	DOWN
ENSG00000101236	RNF24	4.46897	-1.35983	0.00530326	0.0220556	-1	20	3927309	4015558	-	88250	7636	0.404888	0.49044	0.396785	protein_coding	DOWN
ENSG00000183421	RIPK4	5.55195	-1.02037	0.00530573	0.0220556	-1	21	41739369	41767089	-	27721	4007	0.534848	0.583728	0.526589	protein_coding	DOWN
ENSG00000198885	ITPRIPL1	2.65288	-1.68815	0.00531775	0.0220984	-1	2	96325317	96330517	+	5201	4663	0.507885	0.499678	0.579143	protein_coding	DOWN
ENSG00000102109	PCSK1N	2.90818	-1.11722	0.00533023	0.0221202	-1	X	48831096	48835610	-	4515	1334	0.554054	0.687406	0.498113	protein_coding	DOWN
ENSG00000117266	CDK18	3.13296	-1.70673	0.00532932	0.0221202	-1	1	205504596	205532793	+	28198	6817	0.557116	0.602611	0.54261	protein_coding	DOWN
ENSG00000114378	HYAL1	1.44976	-1.91881	0.00535929	0.0221838	-1	3	50299890	50312381	-	12492	3079	0.533024	0.57746	0.518487	protein_coding	DOWN
ENSG00000102554	KLF5	6.30668	-1.18739	0.00537094	0.0222129	-1	13	73054976	73077541	+	22566	3672	0.38994	0.446623	0.378923	protein_coding	DOWN
ENSG00000173930	SLCO4C1	0.410992	-2.79671	0.00539103	0.0222788	-1	5	102233986	102296284	-	62299	5056	0.348486	0.370253	0.346564	protein_coding	DOWN
ENSG00000123977	DAW1	2.73881	-1.1207	0.00540875	0.022323	-1	2	227871054	227924344	+	53291	2915	0.393826	0.455918	0.390233	protein_coding	DOWN
ENSG00000169379	ARL13B	3.29373	-1.08548	0.00542299	0.0223527	-1	3	93980139	94055678	+	75540	6824	0.362012	0.367673	0.361449	protein_coding	DOWN
ENSG00000128203	ASPHD2	0.838721	-2.14399	0.00544264	0.0224191	-1	22	26429260	26445015	+	15756	3366	0.494764	0.540998	0.482202	protein_coding	DOWN
ENSG00000289048	ENSG00000289048	1.02596	-1.78097	0.00545177	0.0224494	-1	8	101491259	101492298	-	1040	849	0.446583	0.433451	0.505263	lncRNA	DOWN
ENSG00000105641	SLC5A5	3.16775	-1.45886	0.00548236	0.0225242	-1	19	17871945	17895174	+	23230	3666	0.526583	0.593835	0.51398	protein_coding	DOWN
ENSG00000090097	PCBP4	2.13587	-1.90382	0.0054912	0.0225532	-1	3	51957454	51974016	-	16563	3722	0.58755	0.600752	0.583723	protein_coding	DOWN
ENSG00000272398	CD24	8.07935	-1.63629	0.00562167	0.0229123	-1	6	106969831	106975627	-	5797	3091	0.508454	0.498221	0.520148	protein_coding	DOWN
ENSG00000136114	THSD1	0.81643	-1.72614	0.00564895	0.0229927	-1	13	52377167	52416373	-	39207	3699	0.432587	0.524196	0.423043	protein_coding	DOWN
ENSG00000197757	HOXC6	1.65283	-1.33129	0.00565521	0.022996	-1	12	53990624	54030823	+	40200	3453	0.536133	0.523603	0.53731	protein_coding	DOWN
ENSG00000103260	METRN	2.78019	-1.32028	0.00569246	0.023073	-1	16	715118	719655	+	4538	3685	0.668063	0.664043	0.685446	protein_coding	DOWN
ENSG00000105889	STEAP1B	3.09372	-2.1747	0.005686	0.023073	-1	7	22419444	22727613	-	308170	6461	0.415369	0.449311	0.414643	protein_coding	DOWN
ENSG00000135374	ELF5	1.88827	-1.89854	0.00568951	0.023073	-1	11	34478791	34525193	-	46403	4904	0.454097	0.459421	0.453468	protein_coding	DOWN
ENSG00000139625	MAP3K12	1.34243	-1.85464	0.00568675	0.023073	-1	12	53479669	53500063	-	20395	7961	0.526135	0.523929	0.527548	protein_coding	DOWN
ENSG00000254415	SIGLEC14	1.03951	-2.26462	0.00568754	0.023073	-1	19	51639478	51646825	-	7348	5174	0.47829	0.448203	0.549931	protein_coding	DOWN
ENSG00000260027	HOXB7	1.79215	-1.54105	0.00569351	0.023073	-1	17	48607232	48633572	-	26341	1516	0.541344	0.519789	0.54266	protein_coding	DOWN
ENSG00000092096	SLC22A17	2.85482	-1.3484	0.0057003	0.0230832	-1	14	23346314	23352912	-	6599	4260	0.57866	0.589906	0.558169	protein_coding	DOWN
ENSG00000164105	SAP30	2.02505	-1.71341	0.00569976	0.0230832	-1	4	173369969	173377532	+	7564	1303	0.422451	0.513431	0.403514	protein_coding	DOWN
ENSG00000021762	OSBPL5	2.58367	-2.01391	0.00571541	0.0231296	-1	11	3087107	3166739	-	79633	7447	0.570047	0.625487	0.564328	protein_coding	DOWN
ENSG00000118276	B4GALT6	3.00967	-2.06846	0.00573369	0.023177	-1	18	31622246	31685836	-	63591	5155	0.391335	0.355771	0.394472	protein_coding	DOWN
ENSG00000011201	ANOS1	2.52427	-1.67843	0.00574901	0.0232064	-1	X	8528874	8732137	-	203264	7067	0.395886	0.403566	0.395609	protein_coding	DOWN
ENSG00000156345	CDK20	2.51443	-1.12398	0.00576676	0.0232632	-1	9	87966441	87974753	-	8313	5725	0.531641	0.559127	0.470816	protein_coding	DOWN
ENSG00000163376	KBTBD8	3.44381	-1.25534	0.00577719	0.0232905	-1	3	66998307	67011210	+	12904	4732	0.366891	0.366864	0.366907	protein_coding	DOWN
ENSG00000177570	SAMD12	2.59593	-1.55063	0.00578072	0.0232949	-1	8	118189455	118622112	-	432658	15368	0.396277	0.394001	0.396361	protein_coding	DOWN
ENSG00000179388	EGR3	2.73546	-2.07846	0.00578854	0.0232949	-1	8	22687659	22693480	-	5822	5028	0.563821	0.543755	0.691047	protein_coding	DOWN
ENSG00000204410	MSH5	1.00048	-1.64547	0.00578929	0.0232949	-1	6	31739677	31762676	+	23000	6257	0.48576	0.524692	0.47121	protein_coding	DOWN
ENSG00000102781	KATNAL1	2.71378	-1.57975	0.00581131	0.0233687	-1	13	30202630	30307551	-	104922	8160	0.384346	0.389338	0.383925	protein_coding	DOWN
ENSG00000119121	TRPM6	3.25724	-2.16288	0.00582879	0.0234242	-1	9	74722495	74888094	-	165600	9151	0.39993	0.449896	0.397007	protein_coding	DOWN
ENSG00000121413	ZSCAN18	1.35139	-1.57477	0.00584444	0.0234687	-1	19	58083838	58118427	-	34590	8168	0.501749	0.564153	0.482457	protein_coding	DOWN
ENSG00000088305	DNMT3B	7.37871	-1.09586	0.00586195	0.0235031	-1	20	32762385	32809356	+	46972	4606	0.494007	0.544724	0.488493	protein_coding	DOWN
ENSG00000129990	SYT5	1.68551	-3.48777	0.00585998	0.0235031	-1	19	55171196	55180289	-	9094	5189	0.562411	0.587204	0.529457	protein_coding	DOWN
ENSG00000169169	CPT1C	1.67078	-2.87404	0.00586698	0.0235031	-1	19	49690898	49713731	+	22834	5845	0.530154	0.576732	0.514128	protein_coding	DOWN
ENSG00000175600	SUGCT	2.68361	-1.3252	0.00587599	0.0235169	-1	7	40135005	40860763	+	725759	2809	0.387095	0.45105	0.386846	protein_coding	DOWN
ENSG00000260260	SNHG19	1.98415	-1.36048	0.00588147	0.023524	-1	16	2154792	2155405	-	614	613	0.538336	0.538336	0	lncRNA	DOWN
ENSG00000162909	CAPN2	8.45887	-1.59049	0.00588844	0.0235371	-1	1	223701593	223776018	+	74426	8564	0.487269	0.481551	0.488013	protein_coding	DOWN
ENSG00000101680	LAMA1	9.76239	-1.00025	0.00590119	0.0235657	-1	18	6941742	7117797	-	176056	15795	0.43132	0.483381	0.426189	protein_coding	DOWN
ENSG00000143545	RAB13	1.79132	-1.2597	0.00593775	0.0236373	-1	1	153981617	153986358	-	4742	2747	0.487028	0.498726	0.470913	protein_coding	DOWN
ENSG00000183742	MACC1	4.11271	-1.7529	0.00592846	0.0236373	-1	7	20134655	20217404	-	82750	9889	0.364415	0.370108	0.363643	protein_coding	DOWN
ENSG00000185811	IKZF1	1.06243	-2.41373	0.00593732	0.0236373	-1	7	50304068	50405101	+	101034	10908	0.434511	0.466905	0.430591	protein_coding	DOWN
ENSG00000286388	ENSG00000286388	1.59914	-1.62699	0.00593261	0.0236373	-1	5	1345197	1350786	+	5590	3300	0.544641	0.557879	0.525557	lncRNA	DOWN
ENSG00000167779	IGFBP6	1.27357	-1.6367	0.00596053	0.0237057	-1	12	53097436	53102345	+	4910	1340	0.542473	0.633582	0.508266	protein_coding	DOWN
ENSG00000060762	MPC1	2.64153	-1.21726	0.00601603	0.0238379	-1	6	166364919	166383013	-	18095	1538	0.389356	0.427828	0.385782	protein_coding	DOWN
ENSG00000213366	GSTM2	1.93611	-1.24894	0.00601314	0.0238379	-1	1	109668022	109709551	+	41530	9103	0.467023	0.469845	0.466231	protein_coding	DOWN
ENSG00000117519	CNN3	7.50184	-1.2985	0.00603852	0.0238961	-1	1	94896949	94927223	-	30275	2774	0.42961	0.45602	0.426945	protein_coding	DOWN
ENSG00000093072	ADA2	1.18522	-2.46844	0.00604786	0.0239105	-1	22	17178790	17258235	-	79446	8688	0.488753	0.530502	0.483627	protein_coding	DOWN
ENSG00000175984	DENND2C	1.36358	-2.79825	0.0060472	0.0239105	-1	1	114582848	114670422	-	87575	7389	0.394135	0.424415	0.391345	protein_coding	DOWN
ENSG00000262879	ENSG00000262879	3.39414	-1.01266	0.00605129	0.0239105	-1	17	46983287	47100323	-	117037	16589	0.436071	0.486648	0.427718	lncRNA	DOWN
ENSG00000125266	EFNB2	6.95244	-1.53755	0.00606977	0.0239748	-1	13	106489745	106535662	-	45918	4999	0.412875	0.5003	0.402195	protein_coding	DOWN
ENSG00000143315	PIGM	2.91927	-1.48153	0.00607551	0.0239826	-1	1	160024953	160031990	-	7038	7037	0.398749	0.398749	0	protein_coding	DOWN
ENSG00000214796	TUBA5P	3.48682	-1.06308	0.00607533	0.0239826	-1	1	202851828	202861755	-	9928	3420	0.520903	0.536257	0.512832	transcribed_unprocessed_pseudogene	DOWN
ENSG00000138036	DYNC2LI1	2.60711	-1.28453	0.00610465	0.0240602	-1	2	43774039	43810010	+	35972	4603	0.375692	0.374756	0.375829	protein_coding	DOWN
ENSG00000074181	NOTCH3	5.96714	-1.37195	0.0061153	0.0240722	-1	19	15159038	15200995	-	41958	9375	0.548776	0.623147	0.527377	protein_coding	DOWN
ENSG00000089091	DZANK1	1.25921	-1.58878	0.006114	0.0240722	-1	20	18383367	18467281	-	83915	6594	0.417118	0.456021	0.4138	protein_coding	DOWN
ENSG00000163040	CCDC74A	0.62498	-1.97229	0.00611429	0.0240722	-1	2	131527675	131533666	+	5992	3069	0.615089	0.607364	0.623203	protein_coding	DOWN
ENSG00000163689	CFAP20DC	0.632533	-1.96408	0.00612571	0.0240833	-1	3	58717365	59050084	-	332720	9429	0.386518	0.419557	0.385555	protein_coding	DOWN
ENSG00000107789	MINPP1	4.21496	-1.03162	0.00613522	0.0241133	-1	10	87504875	87553461	+	48587	3010	0.380542	0.426246	0.377523	protein_coding	DOWN
ENSG00000260025	CRIM1-DT	1.21186	-1.92015	0.00614062	0.0241195	-1	2	36354749	36355114	-	366	365	0.438356	0.438356	0	lncRNA	DOWN
ENSG00000198142	SOWAHC	4.69465	-1.05143	0.00618948	0.0242289	-1	2	109614364	109618990	+	4627	4626	0.474492	0.474492	0	protein_coding	DOWN
ENSG00000289078	ENSG00000289078	2.59662	-2.84473	0.00619997	0.0242476	-1	3	98191359	98196755	+	5397	674	0.460897	0.486647	0.457222	lncRNA	DOWN
ENSG00000111554	MDM1	2.6092	-1.20778	0.00621278	0.0242901	-1	12	68272443	68332381	-	59939	6534	0.386633	0.380318	0.387405	protein_coding	DOWN
ENSG00000164056	SPRY1	1.0296	-1.64746	0.00622116	0.0243154	-1	4	123396795	123403760	+	6966	3958	0.487006	0.489894	0.483206	protein_coding	DOWN
ENSG00000136485	DCAF7	5.67474	-1.01688	0.0062716	0.0244588	-1	17	63550222	63594286	+	44065	12745	0.440314	0.46991	0.42827	protein_coding	DOWN
ENSG00000163818	LZTFL1	1.88653	-1.21452	0.00627142	0.0244588	-1	3	45823316	45916042	-	92727	7187	0.420292	0.389036	0.422918	protein_coding	DOWN
ENSG00000248663	LINC00992	0.523302	-2.428	0.00628795	0.024501	-1	5	117415509	117546298	+	130790	1452	0.344043	0.431818	0.343057	lncRNA	DOWN
ENSG00000104177	MYEF2	2.31259	-2.13197	0.00632892	0.0245924	-1	15	48134632	48178353	-	43722	13883	0.337847	0.34834	0.332965	protein_coding	DOWN
ENSG00000186493	C5orf38	2.76139	-1.15074	0.00632905	0.0245924	-1	5	2752131	2755397	+	3267	1921	0.588794	0.601249	0.571004	lncRNA	DOWN
ENSG00000257093	DENND11	0.66833	-2.49476	0.00633956	0.0246039	-1	7	141656728	141702166	-	45439	7359	0.435208	0.457263	0.430946	protein_coding	DOWN
ENSG00000287126	ENSG00000287126	2.57959	-1.03363	0.00634845	0.0246245	-1	2	3568505	3575100	-	6596	3698	0.478999	0.531368	0.412151	lncRNA	DOWN
ENSG00000145685	LHFPL2	4.72885	-1.27536	0.00635742	0.0246355	-1	5	78485215	78770021	-	284807	7964	0.433088	0.476645	0.431835	protein_coding	DOWN
ENSG00000099338	CATSPERG	1.74356	-1.5581	0.00638909	0.0247129	-1	19	38335775	38370943	+	35169	9163	0.530994	0.564117	0.519323	protein_coding	DOWN
ENSG00000073605	GSDMB	3.29719	-1.38096	0.0064009	0.024736	-1	17	39904595	39919854	-	15260	5896	0.488564	0.502883	0.479547	protein_coding	DOWN
ENSG00000164932	CTHRC1	1.49014	-1.43267	0.00646861	0.0248538	-1	8	103371538	103382989	+	11452	1739	0.398655	0.434158	0.392298	protein_coding	DOWN
ENSG00000140526	ABHD2	5.00402	-1.14023	0.00647744	0.0248802	-1	15	89087459	89202355	+	114897	10049	0.440111	0.4694	0.437304	protein_coding	DOWN
ENSG00000188112	C6orf132	6.79729	-2.03271	0.00649882	0.0249397	-1	6	42101119	42142620	-	41502	6846	0.525192	0.581069	0.514154	protein_coding	DOWN
ENSG00000213626	LBH	3.15519	-1.56348	0.00649703	0.0249397	-1	2	30231534	30323730	+	92197	4525	0.469641	0.549834	0.465502	protein_coding	DOWN
ENSG00000160172	FAM86C2P	2.36715	-1.56463	0.00656613	0.025122	-1	11	67791648	67805336	-	13689	3395	0.529223	0.539323	0.525891	transcribed_unprocessed_pseudogene	DOWN
ENSG00000274425	ENSG00000274425	1.85708	-1.40439	0.00657706	0.0251421	-1	19	10333436	10336248	+	2813	2812	0.61771	0.61771	0	lncRNA	DOWN
ENSG00000173917	HOXB2	1.7826	-1.73428	0.00660698	0.0252174	-1	17	48540894	48545109	-	4216	2452	0.562515	0.539152	0.595009	protein_coding	DOWN
ENSG00000145736	GTF2H2	2.9195	-1.2269	0.00664231	0.025299	-1	5	71032670	71067689	-	35020	8659	0.384448	0.386996	0.383612	protein_coding	DOWN
ENSG00000147394	ZNF185	3.72122	-1.35416	0.0066467	0.025302	-1	X	152914442	152973481	+	59040	4771	0.505073	0.521065	0.503667	protein_coding	DOWN
ENSG00000163412	EIF4E3	2.77012	-1.55524	0.00666242	0.02533	-1	3	71675414	71754773	-	79360	10796	0.417924	0.395424	0.421466	protein_coding	DOWN
ENSG00000141934	PLPP2	0.705629	-1.90594	0.00668529	0.0254017	-1	19	281040	291403	-	10364	6953	0.546753	0.513735	0.614076	protein_coding	DOWN
ENSG00000131941	RHPN2	6.58881	-1.76964	0.00669203	0.0254128	-1	19	32978592	33064888	-	86297	4789	0.48329	0.481729	0.483382	protein_coding	DOWN
ENSG00000215424	MCM3AP-AS1	1.77084	-1.23878	0.00670602	0.02545	-1	21	46229196	46259390	+	30195	10015	0.465126	0.468098	0.46365	lncRNA	DOWN
ENSG00000196569	LAMA2	2.00659	-1.70109	0.00676292	0.0255917	-1	6	128883138	129516566	+	633429	26346	0.360207	0.402072	0.35839	protein_coding	DOWN
ENSG00000128394	APOBEC3F	1.53982	-2.20444	0.00677345	0.0256139	-1	22	39040604	39055972	+	15369	5207	0.531819	0.513539	0.541187	protein_coding	DOWN
ENSG00000109321	AREG	1.56082	-2.27528	0.00680346	0.0256892	-1	4	74445136	74455005	+	9870	1636	0.368832	0.42665	0.357342	protein_coding	DOWN
ENSG00000104490	NCALD	3.16387	-1.29418	0.00681795	0.0257209	-1	8	101686542	102124907	-	438366	8020	0.405758	0.462095	0.404708	protein_coding	DOWN
ENSG00000064999	ANKS1A	7.17481	-1.04782	0.00682111	0.0257251	-1	6	34889255	35091406	+	202152	8472	0.449342	0.562323	0.4444	protein_coding	DOWN
ENSG00000077327	SPAG6	0.467725	-2.90494	0.00682832	0.0257385	-1	10	22345445	22454224	+	108780	3862	0.383898	0.443553	0.381702	protein_coding	DOWN
ENSG00000143816	WNT9A	3.81132	-2.15117	0.00682991	0.0257385	-1	1	227918656	227947932	-	29277	4001	0.572722	0.596851	0.568902	protein_coding	DOWN
ENSG00000167617	CDC42EP5	0.692285	-2.7849	0.00683074	0.0257385	-1	19	54465026	54473296	-	8271	932	0.542684	0.717811	0.520442	protein_coding	DOWN
ENSG00000132677	RHBG	1.00103	-2.35992	0.00687395	0.0258246	-1	1	156369211	156385219	+	16009	3374	0.518241	0.570836	0.504195	protein_coding	DOWN
ENSG00000122378	PRXL2A	6.24629	-2.06743	0.00687985	0.0258336	-1	10	80407829	80437115	+	29287	6512	0.475039	0.468213	0.476991	protein_coding	DOWN
ENSG00000135362	PRR5L	3.16276	-2.16596	0.00689749	0.0258824	-1	11	36296288	36465204	+	168917	6588	0.437602	0.50759	0.434762	protein_coding	DOWN
ENSG00000125878	TCF15	0.942628	-2.22632	0.0069663	0.0260789	-1	20	604257	610309	-	6053	1004	0.567581	0.694223	0.542393	protein_coding	DOWN
ENSG00000136574	GATA4	2.31522	-2.32569	0.00700043	0.0261663	-1	8	11676959	11760002	+	83044	4432	0.483183	0.593412	0.476969	protein_coding	DOWN
ENSG00000150907	FOXO1	0.829239	-2.28399	0.00700201	0.0261663	-1	13	40555667	40666641	-	110975	5952	0.41999	0.465726	0.417398	protein_coding	DOWN
ENSG00000162104	ADCY9	5.47729	-1.02757	0.00701159	0.0261944	-1	16	3953387	4116442	-	163056	10599	0.472706	0.570148	0.465931	protein_coding	DOWN
ENSG00000116151	MORN1	1.72069	-1.26129	0.00703781	0.0262691	-1	1	2321253	2391707	-	70455	11322	0.572899	0.583819	0.570808	protein_coding	DOWN
ENSG00000104290	FZD3	3.48647	-1.48839	0.00709195	0.026433	-1	8	28494205	28574267	+	80063	13778	0.362794	0.349252	0.365609	protein_coding	DOWN
ENSG00000159788	RGS12	2.84108	-1.18746	0.00710043	0.0264406	-1	4	3293021	3439913	+	146893	13737	0.509647	0.556672	0.504795	protein_coding	DOWN
ENSG00000125863	MKKS	2.52793	-1.27768	0.00715551	0.0265833	-1	20	10401009	10434222	-	33214	7032	0.381838	0.382964	0.381536	protein_coding	DOWN
ENSG00000095739	BAMBI	3.76615	-1.54814	0.00717984	0.0266347	-1	10	28677510	28682932	+	5423	2137	0.460347	0.481516	0.446575	protein_coding	DOWN
ENSG00000127507	ADGRE2	1.80215	-1.18518	0.00720678	0.0267132	-1	19	14732392	14778560	-	46169	8619	0.467033	0.498434	0.459826	protein_coding	DOWN
ENSG00000159899	NPR2	1.66658	-1.61833	0.00720732	0.0267132	-1	9	35791003	35809732	+	18730	8337	0.49661	0.539523	0.462182	protein_coding	DOWN
ENSG00000079435	LIPE	0.392073	-3.16194	0.00722451	0.0267535	-1	19	42401514	42427388	-	25875	5147	0.549664	0.612007	0.534182	protein_coding	DOWN
ENSG00000171310	CHST11	5.08614	-1.06376	0.0072597	0.0267977	-1	12	104455295	104762014	+	306720	6487	0.460373	0.47942	0.459961	protein_coding	DOWN
ENSG00000167972	ABCA3	1.45374	-1.5751	0.00726208	0.0267987	-1	16	2275881	2340746	-	64866	7771	0.530348	0.599794	0.520895	protein_coding	DOWN
ENSG00000119401	TRIM32	3.67705	-1.10053	0.00732676	0.0269746	-1	9	116687305	116701300	+	13996	3774	0.43294	0.481982	0.414832	protein_coding	DOWN
ENSG00000215252	GOLGA8B	4.31867	-1.05151	0.00733323	0.0269906	-1	15	34525095	34588503	-	63409	7753	0.470587	0.473623	0.470164	protein_coding	DOWN
ENSG00000153113	CAST	8.23833	-1.00205	0.00735012	0.0270371	-1	5	96525267	96779595	+	254329	13294	0.39407	0.411088	0.393131	protein_coding	DOWN
ENSG00000196155	PLEKHG4	1.36657	-1.49089	0.00735635	0.0270443	-1	16	67277510	67289499	+	11990	7308	0.597715	0.61809	0.565905	protein_coding	DOWN
ENSG00000261068	ENSG00000261068	1.14565	-1.98793	0.00735427	0.0270443	-1	6	42092233	42094259	-	2027	2026	0.500987	0.500987	0	lncRNA	DOWN
ENSG00000130595	TNNT3	4.85976	-1.55404	0.00741313	0.0271979	-1	11	1919703	1938706	+	19004	2695	0.611903	0.615584	0.611295	protein_coding	DOWN
ENSG00000131187	F12	0.610906	-1.845	0.00742062	0.0272096	-1	5	177402141	177409564	-	7424	2745	0.579281	0.659381	0.532279	protein_coding	DOWN
ENSG00000157240	FZD1	2.16921	-1.22773	0.00743238	0.0272315	-1	7	91264433	91271326	+	6894	6893	0.476135	0.476135	0	protein_coding	DOWN
ENSG00000154917	RAB6B	4.53371	-1.36976	0.00745512	0.0272495	-1	3	133824235	133895882	-	71648	6045	0.496071	0.516129	0.494223	protein_coding	DOWN
ENSG00000197093	GAL3ST4	1.79144	-2.50971	0.00750822	0.027412	-1	7	100159244	100168617	-	9374	3260	0.527899	0.557975	0.51186	protein_coding	DOWN
ENSG00000182022	CHST15	2.02228	-1.20021	0.00756873	0.0275499	-1	10	124007668	124093598	-	85931	6534	0.502362	0.513315	0.501461	protein_coding	DOWN
ENSG00000204387	SNHG32	2.33221	-1.08111	0.00757665	0.0275667	-1	6	31834608	31839766	+	5159	1796	0.488368	0.498886	0.482748	lncRNA	DOWN
ENSG00000118263	KLF7	1.1488	-1.49778	0.00763694	0.027711	-1	2	207074137	207167267	-	93131	9254	0.415054	0.44651	0.411584	protein_coding	DOWN
ENSG00000173295	FAM86B3P	1.99591	-1.49801	0.00763816	0.027711	-1	8	8228595	8244865	+	16271	4859	0.525753	0.544762	0.517658	transcribed_unprocessed_pseudogene	DOWN
ENSG00000146094	DOK3	2.30582	-1.06169	0.00768044	0.0278227	-1	5	177501904	177511274	-	9371	5173	0.581217	0.605645	0.551108	protein_coding	DOWN
ENSG00000277561	GOLGA8IP	2.21233	-2.1176	0.00769316	0.0278389	-1	15	22606022	22617854	-	11833	4098	0.510818	0.47511	0.529739	transcribed_unprocessed_pseudogene	DOWN
ENSG00000214050	FBXO16	0.587432	-2.71085	0.00772723	0.0279154	-1	8	28348287	28490278	-	141992	3913	0.460078	0.517761	0.458444	protein_coding	DOWN
ENSG00000140465	CYP1A1	4.25222	-1.82675	0.00773358	0.0279294	-1	15	74719542	74725536	-	5995	3354	0.512179	0.526237	0.494318	protein_coding	DOWN
ENSG00000189369	GSPT2	1.46592	-1.89705	0.00776205	0.0279955	-1	X	51743442	51746232	+	2791	2790	0.447312	0.447312	0	protein_coding	DOWN
ENSG00000105357	MYH14	6.36085	-1.58187	0.00777228	0.0280018	-1	19	50188186	50310542	+	122357	10351	0.508034	0.584291	0.500987	protein_coding	DOWN
ENSG00000279518	ENSG00000279518	0.71664	-1.94552	0.00778101	0.028013	-1	8	134783694	134785879	-	2186	2185	0.353318	0.353318	0	TEC	DOWN
ENSG00000176658	MYO1D	7.81492	-1.54831	0.00780367	0.0280547	-1	17	32492522	32877177	-	384656	8153	0.408291	0.485098	0.406627	protein_coding	DOWN
ENSG00000103145	HCFC1R1	4.41884	-1.03868	0.0078069	0.0280584	-1	16	3022625	3024286	-	1662	1426	0.637568	0.645863	0.587234	protein_coding	DOWN
ENSG00000121210	TMEM131L	3.24588	-2.37446	0.00781272	0.0280713	-1	4	153466346	153636711	+	170366	6356	0.417838	0.43455	0.417191	protein_coding	DOWN
ENSG00000073282	TP63	4.34003	-1.66672	0.00781558	0.0280737	-1	3	189631389	189897276	+	265888	7462	0.371331	0.421067	0.369895	protein_coding	DOWN
ENSG00000212978	ENSG00000212978	2.74699	-1.10788	0.00784609	0.0281518	-1	2	61141592	61144969	-	3378	3106	0.457803	0.464263	0.383764	lncRNA	DOWN
ENSG00000260877	ENSG00000260877	0.464812	-3.62158	0.00785927	0.0281589	-1	11	69299274	69372512	+	73239	1740	0.484721	0.501724	0.484307	lncRNA	DOWN
ENSG00000229212	ENSG00000229212	1.49964	-2.26035	0.00792523	0.0282993	-1	15	85180200	85234795	-	54596	2962	0.485063	0.540513	0.481882	transcribed_unprocessed_pseudogene	DOWN
ENSG00000197852	INKA2	1.52406	-2.59235	0.00798039	0.0284482	-1	1	111680630	111755824	-	75195	6388	0.43957	0.53757	0.430471	protein_coding	DOWN
ENSG00000276476	LINC00540	2.73402	-1.07826	0.00799567	0.0284805	-1	13	22040972	22276526	+	235555	3318	0.410534	0.465039	0.409756	lncRNA	DOWN
ENSG00000146243	IRAK1BP1	1.28918	-2.33679	0.00800038	0.0284874	-1	6	78867551	78946440	+	78890	7457	0.372232	0.367976	0.372676	protein_coding	DOWN
ENSG00000164099	PRSS12	7.95232	-1.41472	0.00807786	0.0286829	-1	4	118280038	118353003	-	72966	5710	0.365093	0.460946	0.356955	protein_coding	DOWN
ENSG00000213085	CFAP45	1.78325	-1.58395	0.00808787	0.0287023	-1	1	159872364	159900165	-	27802	2614	0.462321	0.522953	0.456029	protein_coding	DOWN
ENSG00000104643	MTMR9	4.52034	-1.24064	0.00811279	0.0287506	-1	8	11284816	11328146	+	43331	8392	0.37526	0.390491	0.371601	protein_coding	DOWN
ENSG00000204131	NHSL2	0.672134	-2.35789	0.00811686	0.0287569	-1	X	71910845	72161750	+	250906	17668	0.453283	0.470398	0.451987	protein_coding	DOWN
ENSG00000143630	HCN3	1.96009	-1.13647	0.00813165	0.0287933	-1	1	155277463	155289848	+	12386	4234	0.539362	0.579594	0.518464	protein_coding	DOWN
ENSG00000265972	TXNIP	3.12758	-1.34187	0.0081652	0.0288879	-1	1	145992435	145996579	-	4145	3599	0.423986	0.429008	0.390826	protein_coding	DOWN
ENSG00000143933	CALM2	7.78831	-1.02259	0.00825285	0.0291116	-1	2	47160084	47176921	-	16838	7102	0.401497	0.411011	0.394556	protein_coding	DOWN
ENSG00000160117	ANKLE1	1.53803	-1.63509	0.00825354	0.0291116	-1	19	17281645	17287646	+	6002	3562	0.577904	0.603874	0.539975	protein_coding	DOWN
ENSG00000273888	FRMD6-AS1	0.924505	-1.56988	0.00828386	0.029187	-1	14	51649516	51651744	-	2229	2228	0.52693	0.52693	0	lncRNA	DOWN
ENSG00000226933	NRBF2P2	1.4897	-1.28108	0.00831464	0.0292778	-1	3	46023296	46024156	+	861	860	0.461628	0.461628	0	processed_pseudogene	DOWN
ENSG00000226005	LINC02660	2.51499	-1.13437	0.00833329	0.0292947	-1	10	3911889	3941506	+	29618	2596	0.442043	0.472265	0.43914	lncRNA	DOWN
ENSG00000124508	BTN2A2	2.93153	-1.84616	0.00834476	0.0293025	-1	6	26383096	26394874	+	11779	6393	0.457803	0.472235	0.440669	protein_coding	DOWN
ENSG00000136274	NACAD	3.89124	-2.23643	0.00842661	0.0295277	-1	7	45080437	45088969	-	8533	4965	0.62248	0.636254	0.603308	protein_coding	DOWN
ENSG00000230937	MIR205HG	3.98617	-1.55506	0.00844775	0.0295881	-1	1	209428817	209432848	+	4032	3530	0.479037	0.475071	0.506986	lncRNA	DOWN
ENSG00000183048	SLC25A10	1.65672	-1.1976	0.00848811	0.02965	-1	17	81712236	81721016	+	8781	2609	0.633941	0.651974	0.626317	protein_coding	DOWN
ENSG00000251493	FOXD1	0.607669	-1.80115	0.00852854	0.0297502	-1	5	73444827	73448777	-	3951	2861	0.54962	0.64418	0.301194	protein_coding	DOWN
ENSG00000109586	GALNT7	4.89399	-1.29821	0.00854641	0.0298044	-1	4	173168811	173323967	+	155157	6794	0.389659	0.387989	0.389736	protein_coding	DOWN
ENSG00000170266	GLB1	6.58388	-1.24951	0.00860179	0.0299481	-1	3	32996609	33097202	-	100594	4310	0.4402	0.493968	0.437793	protein_coding	DOWN
ENSG00000240184	PCDHGC3	3.31351	-1.05394	0.00869494	0.0302227	-1	5	141475947	141512977	+	37031	5424	0.505806	0.557338	0.496963	protein_coding	DOWN
ENSG00000188766	SPRED3	1.03583	-1.8167	0.00872461	0.0302926	-1	19	38388421	38399587	+	11167	5855	0.562422	0.580188	0.542836	protein_coding	DOWN
ENSG00000117016	RIMS3	2.88299	-2.41126	0.00877366	0.0304296	-1	1	40620680	40665682	-	45003	7251	0.513977	0.549441	0.507165	protein_coding	DOWN
ENSG00000146233	CYP39A1	0.537552	-2.22441	0.00880156	0.0304646	-1	6	46549580	46652830	-	103251	3097	0.368145	0.381014	0.367747	protein_coding	DOWN
ENSG00000188157	AGRN	9.2855	-1.1027	0.0087932	0.0304646	-1	1	1020120	1056118	+	35999	10723	0.657092	0.657745	0.656815	protein_coding	DOWN
ENSG00000113638	TTC33	2.44668	-1.18333	0.0088124	0.030479	-1	5	40512333	40755963	-	243631	9699	0.386303	0.34849	0.387871	protein_coding	DOWN
ENSG00000139926	FRMD6	6.97706	-1.13169	0.00885476	0.0305605	-1	14	51489100	51730727	+	241628	9393	0.394186	0.424146	0.392974	protein_coding	DOWN
ENSG00000264247	ZNF407-AS1	2.11162	-1.32913	0.00889527	0.0306669	-1	18	74590317	74598885	-	8569	5407	0.435458	0.442944	0.422651	lncRNA	DOWN
ENSG00000139737	SLAIN1	1.45184	-2.32061	0.00889809	0.0306683	-1	13	77697687	77764242	+	66556	4288	0.368733	0.469683	0.361781	protein_coding	DOWN
ENSG00000136378	ADAMTS7	2.10318	-1.30288	0.00891816	0.0307125	-1	15	78759206	78811464	-	52259	7739	0.56024	0.643752	0.545722	protein_coding	DOWN
ENSG00000064199	SPA17	2.27561	-1.14466	0.00893843	0.0307656	-1	11	124673844	124697518	+	23675	5154	0.379277	0.431121	0.364849	protein_coding	DOWN
ENSG00000139178	C1RL	2.03266	-1.53872	0.00900197	0.0308921	-1	12	7089587	7109238	-	19652	4966	0.490459	0.531212	0.476677	protein_coding	DOWN
ENSG00000257913	DDN-AS1	1.2856	-2.32244	0.00909067	0.0311375	-1	12	48998367	49019241	+	20875	2241	0.474562	0.553324	0.465089	lncRNA	DOWN
ENSG00000134709	HOOK1	3.87777	-1.85088	0.00916998	0.0313246	-1	1	59814786	59876322	+	61537	9350	0.343766	0.367807	0.339459	protein_coding	DOWN
ENSG00000139318	DUSP6	4.83208	-1.80856	0.00916264	0.0313246	-1	12	89347235	89352501	-	5267	3855	0.464109	0.46978	0.448618	protein_coding	DOWN
ENSG00000165138	ANKS6	4.10097	-1.88483	0.0091605	0.0313246	-1	9	98731329	98796965	-	65637	8843	0.469514	0.546195	0.457574	protein_coding	DOWN
ENSG00000131779	PEX11B	3.52664	-1.07688	0.00919083	0.0313734	-1	1	145911350	145918717	-	7368	1713	0.452559	0.489784	0.441281	protein_coding	DOWN
ENSG00000152056	AP1S3	2.95911	-1.69959	0.00922025	0.0314286	-1	2	223751686	223838027	-	86342	5937	0.424109	0.398686	0.425986	protein_coding	DOWN
ENSG00000197182	MIRLET7BHG	1.08567	-2.4232	0.00924174	0.0314765	-1	22	46053869	46113928	+	60060	6434	0.568225	0.632888	0.560466	lncRNA	DOWN
ENSG00000088876	ZNF343	2.12348	-1.05146	0.00929466	0.0316143	-1	20	2481817	2524702	-	42886	4633	0.430454	0.499676	0.422069	protein_coding	DOWN
ENSG00000213066	CEP43	2.18274	-1.09748	0.00929319	0.0316143	-1	6	166999317	167094789	+	95473	15870	0.409733	0.437429	0.404211	protein_coding	DOWN
ENSG00000181638	ZFP41	2.06051	-1.35889	0.00930156	0.0316208	-1	8	143246821	143262705	+	15885	6904	0.572022	0.618337	0.536414	protein_coding	DOWN
ENSG00000147180	ZNF711	1.03004	-1.87598	0.00931764	0.03165	-1	X	85243991	85273362	+	29372	5034	0.34374	0.383592	0.335497	protein_coding	DOWN
ENSG00000107130	NCS1	3.16629	-1.04578	0.00933445	0.0316986	-1	9	130172404	130237303	+	64900	5452	0.547851	0.588408	0.544132	protein_coding	DOWN
ENSG00000253981	ALG1L13P	1.61273	-2.29782	0.00934127	0.0317133	-1	8	8234341	8244667	-	10327	4238	0.520821	0.540113	0.507392	transcribed_unprocessed_pseudogene	DOWN
ENSG00000177842	ZNF620	2.44467	-1.25627	0.00935886	0.0317645	-1	3	40477131	40518736	+	41606	3775	0.442735	0.473642	0.439651	protein_coding	DOWN
ENSG00000074590	NUAK1	2.33959	-1.77246	0.00939316	0.0318639	-1	12	106063345	106138954	-	75610	5917	0.455528	0.501437	0.45163	protein_coding	DOWN
ENSG00000110987	BCL7A	1.63554	-1.18014	0.00940949	0.0319022	-1	12	122019422	122062044	+	42623	6559	0.529797	0.536972	0.528492	protein_coding	DOWN
ENSG00000079819	EPB41L2	6.87127	-1.04417	0.00946456	0.0320265	-1	6	130839347	131063322	-	223976	10287	0.385985	0.417226	0.384481	protein_coding	DOWN
ENSG00000147164	SNX12	6.2765	-1.15511	0.00947166	0.032036	-1	X	71056332	71073426	-	17095	2588	0.425529	0.511592	0.410175	protein_coding	DOWN
ENSG00000152078	TLCD4	1.63293	-1.87373	0.0095871	0.0322847	-1	1	95117355	95197607	+	80253	7375	0.389922	0.370441	0.391893	protein_coding	DOWN
ENSG00000176490	DIRAS1	1.76235	-2.91935	0.00959407	0.0322865	-1	19	2714567	2721372	-	6806	3436	0.609846	0.594587	0.625408	protein_coding	DOWN
ENSG00000136463	TACO1	2.04803	-1.09945	0.00962221	0.032345	-1	17	63600882	63608365	+	7484	2342	0.493118	0.535867	0.473643	protein_coding	DOWN
ENSG00000225439	BOLA3-AS1	1.33344	-1.59425	0.00961822	0.032345	-1	2	74148007	74151952	+	3946	3945	0.454753	0.454753	0	lncRNA	DOWN
ENSG00000154639	CXADR	3.10554	-2.45545	0.00967593	0.0324672	-1	21	17513043	17593579	+	80537	6013	0.399685	0.359222	0.402949	protein_coding	DOWN
ENSG00000270533	ENSG00000270533	1.97616	-1.121	0.00971076	0.0325668	-1	21	9975017	10119309	-	144293	1846	0.339735	0.45883	0.338191	transcribed_processed_pseudogene	DOWN
ENSG00000118946	PCDH17	0.980347	-1.53692	0.00974929	0.0326443	-1	13	57631744	57729311	+	97568	8387	0.333207	0.465125	0.320801	protein_coding	DOWN
ENSG00000139190	VAMP1	1.6596	-1.19722	0.00976395	0.0326684	-1	12	6462237	6470677	-	8441	3265	0.483649	0.514548	0.464155	protein_coding	DOWN
ENSG00000178917	ZNF852	2.10214	-1.11614	0.00980321	0.0327557	-1	3	44494847	44510636	-	15790	4474	0.427133	0.447474	0.41909	protein_coding	DOWN
ENSG00000267106	ZNF561-AS1	1.31976	-1.41233	0.00980967	0.03276	-1	19	9621249	9674662	+	53414	15699	0.43568	0.433977	0.43639	lncRNA	DOWN
ENSG00000126458	RRAS	3.93263	-1.51108	0.00987972	0.0329333	-1	19	49635292	49640143	-	4852	1097	0.5906	0.638104	0.576718	protein_coding	DOWN
ENSG00000119661	DNAL1	2.63804	-1.01708	0.00993353	0.0330345	-1	14	73644875	73703732	+	58858	8873	0.405338	0.405838	0.40525	protein_coding	DOWN
ENSG00000101695	RNF125	1.14529	-1.64537	0.00994201	0.0330454	-1	18	32018825	32073219	+	54395	6055	0.423172	0.398348	0.426281	protein_coding	DOWN
ENSG00000225151	GOLGA2P7	1.93453	-1.31196	0.00996097	0.0330737	-1	15	84199311	84230136	-	30826	4908	0.456513	0.603708	0.428638	transcribed_unprocessed_pseudogene	DOWN
ENSG00000188643	S100A16	7.23217	-2.22925	0.0100232	0.0332021	-1	1	153606886	153613145	-	6260	1696	0.572456	0.580189	0.569581	protein_coding	DOWN
ENSG00000184697	CLDN6	8.94234	-1.34275	0.0100261	0.0332032	-1	16	3014712	3020071	-	5360	1736	0.569323	0.592166	0.558377	protein_coding	DOWN
ENSG00000228709	LINC02575	1.67128	-1.70689	0.0100458	0.0332295	-1	21	44485486	44491141	+	5656	1854	0.49107	0.553398	0.460668	lncRNA	DOWN
ENSG00000289130	ENSG00000289130	1.32595	-1.3331	0.0100457	0.0332295	-1	3	24137832	24190080	+	52249	803	0.394235	0.414695	0.393916	lncRNA	DOWN
ENSG00000196476	C20orf96	1.85022	-1.81242	0.0100759	0.0332678	-1	20	270863	290778	-	19916	1719	0.483806	0.520652	0.480325	protein_coding	DOWN
ENSG00000171084	FAM86JP	1.09485	-1.3728	0.0101004	0.0333187	-1	3	125916609	125930056	+	13448	3158	0.530527	0.549715	0.524638	transcribed_unprocessed_pseudogene	DOWN
ENSG00000111671	SPSB2	2.45733	-1.00244	0.0101665	0.0334586	-1	12	6870935	6889358	-	18424	2444	0.494491	0.591653	0.47963	protein_coding	DOWN
ENSG00000249321	OR5H5P	1.19006	-2.518	0.0101881	0.0334949	-1	3	98197211	98198138	+	928	927	0.360302	0.360302	0	unprocessed_pseudogene	DOWN
ENSG00000118058	KMT2A	5.71159	-1.23511	0.0102173	0.0335649	-1	11	118436456	118526832	+	90377	31436	0.412643	0.436188	0.400085	protein_coding	DOWN
ENSG00000153896	ZNF599	0.799302	-1.47993	0.0102152	0.0335649	-1	19	34758073	34773229	-	15157	6794	0.435207	0.437445	0.433389	protein_coding	DOWN
ENSG00000213420	GPC2	2.17248	-1.71674	0.0102169	0.0335649	-1	7	100169606	100177381	-	7776	3828	0.554598	0.596134	0.514315	protein_coding	DOWN
ENSG00000271122	HERPUD2-AS1	2.88512	-1.13561	0.0102392	0.0335844	-1	7	35695214	35699413	+	4200	4199	0.46011	0.46011	0	lncRNA	DOWN
ENSG00000166349	RAG1	1.24847	-1.49519	0.0102431	0.0335887	-1	11	36510709	36593156	+	82448	7827	0.3911	0.415102	0.388582	protein_coding	DOWN
ENSG00000254685	FPGT	2.96286	-1.0823	0.0103259	0.0337641	-1	1	74198238	74234086	+	35849	5616	0.343115	0.351674	0.341526	protein_coding	DOWN
ENSG00000224789	ENSG00000224789	1.0278	-1.64693	0.0103667	0.0338539	-1	2	120174885	120216544	-	41660	572	0.440481	0.536713	0.439141	lncRNA	DOWN
ENSG00000164794	KCNV1	1.17786	-2.22573	0.0104269	0.0339844	-1	8	109963636	109975771	-	12136	6908	0.407334	0.414157	0.398316	protein_coding	DOWN
ENSG00000182405	PGBD4	1.71802	-1.12837	0.0104269	0.0339844	-1	15	34102083	34108686	+	6604	6603	0.421627	0.421627	0	protein_coding	DOWN
ENSG00000144120	TMEM177	3.13601	-1.02235	0.0105096	0.0341886	-1	2	119679167	119686507	+	7341	2585	0.524659	0.533462	0.519874	protein_coding	DOWN
ENSG00000198780	FAM169A	4.78872	-1.37721	0.0105617	0.0342799	-1	5	74777574	74866966	-	89393	6859	0.386746	0.382563	0.387094	protein_coding	DOWN
ENSG00000204852	TCTN1	1.62363	-1.39661	0.0106095	0.0343417	-1	12	110614027	110663431	+	49405	12541	0.459376	0.449805	0.462632	protein_coding	DOWN
ENSG00000262714	ENSG00000262714	0.970471	-1.46402	0.0106108	0.0343417	-1	16	53386944	53389085	+	2142	2141	0.354974	0.354974	0	lncRNA	DOWN
ENSG00000251322	SHANK3	1.93701	-1.07097	0.0106281	0.0343626	-1	22	50674415	50733298	+	58884	14351	0.571268	0.567835	0.572375	protein_coding	DOWN
ENSG00000161647	MPP3	2.09364	-1.01603	0.0106323	0.0343646	-1	17	43800799	43833170	-	32372	4469	0.489512	0.519132	0.484768	protein_coding	DOWN
ENSG00000240445	FOXO3B	2.89338	-1.04384	0.0106614	0.0344001	-1	17	18667629	18682314	-	14686	6236	0.455158	0.518121	0.408687	protein_coding	DOWN
ENSG00000269067	ZNF728	1.93555	-1.53102	0.0106683	0.0344135	-1	19	22974883	23003176	-	28294	2772	0.379529	0.405483	0.376709	protein_coding	DOWN
ENSG00000140450	ARRDC4	0.57835	-1.73886	0.0106969	0.0344971	-1	15	97960703	97973833	+	13131	4054	0.393983	0.433152	0.376487	protein_coding	DOWN
ENSG00000137872	SEMA6D	2.5017	-2.31956	0.0107837	0.0346977	-1	15	47184101	47774228	+	590128	8494	0.38824	0.444902	0.387413	protein_coding	DOWN
ENSG00000151366	NDUFC2	2.26824	-1.07805	0.0107869	0.0346991	-1	11	78068297	78079862	-	11566	2299	0.44358	0.432362	0.446363	protein_coding	DOWN
ENSG00000126106	TMEM53	2.85889	-1.0199	0.0108227	0.0347437	-1	1	44635238	44674481	-	39244	3556	0.515328	0.54865	0.512007	protein_coding	DOWN
ENSG00000248092	NNT-AS1	1.82789	-1.12556	0.0108127	0.0347437	-1	5	43571594	43603230	-	31637	6982	0.410861	0.446147	0.400868	lncRNA	DOWN
ENSG00000166473	PKD1L2	3.83864	-1.39086	0.010922	0.034945	-1	16	81100875	81220370	-	119496	18595	0.496163	0.536596	0.488712	polymorphic_pseudogene	DOWN
ENSG00000101210	EEF1A2	2.69421	-1.38999	0.010991	0.0351122	-1	20	63488013	63499239	-	11227	4819	0.633707	0.657398	0.615889	protein_coding	DOWN
ENSG00000187800	PEAR1	4.10343	-2.88231	0.0111037	0.0353599	-1	1	156893698	156916429	+	22732	5501	0.570366	0.596982	0.561869	protein_coding	DOWN
ENSG00000180537	RNF182	2.17218	-1.93504	0.0111377	0.0354323	-1	6	13924446	13980310	+	55865	4092	0.384989	0.42522	0.381809	protein_coding	DOWN
ENSG00000170965	PLAC1	0.995649	-1.58812	0.0112205	0.0355999	-1	X	134565838	134764322	-	198485	1899	0.420664	0.439705	0.42048	protein_coding	DOWN
ENSG00000184939	ZFP90	2.86225	-1.32365	0.0112988	0.0357832	-1	16	68530090	68576072	+	45983	7005	0.446392	0.450535	0.445647	protein_coding	DOWN
ENSG00000177359	ENSG00000177359	0.859344	-2.64408	0.0113273	0.0358645	-1	12	31111651	31201235	-	89585	7229	0.384299	0.413889	0.381701	transcribed_unprocessed_pseudogene	DOWN
ENSG00000128422	KRT17	5.39028	-2.28184	0.011353	0.035901	-1	17	41619442	41624842	-	5401	2988	0.586852	0.590361	0.582504	protein_coding	DOWN
ENSG00000160588	MPZL3	2.49497	-1.01807	0.0113825	0.0359406	-1	11	118226690	118252365	-	25676	3977	0.409503	0.412371	0.408978	protein_coding	DOWN
ENSG00000177432	NAP1L5	2.59848	-1.81416	0.0114043	0.0359771	-1	4	88695913	88697829	-	1917	1916	0.429019	0.429019	0	protein_coding	DOWN
ENSG00000243753	HLA-L	1.87537	-1.75968	0.0114168	0.0359941	-1	6	30259548	30293015	+	33468	6498	0.412078	0.47153	0.397753	transcribed_unprocessed_pseudogene	DOWN
ENSG00000259370	ENSG00000259370	1.54566	-1.48785	0.0114221	0.0359941	-1	15	62827675	62884034	-	56360	8527	0.447098	0.434854	0.449281	lncRNA	DOWN
ENSG00000263753	LINC00667	3.27373	-1.06621	0.0114391	0.036012	-1	18	5237826	5290608	+	52783	10091	0.387045	0.411852	0.381181	lncRNA	DOWN
ENSG00000183161	FANCF	2.63765	-1.04374	0.0114777	0.0360619	-1	11	22622533	22625823	-	3291	3290	0.437082	0.437082	0	protein_coding	DOWN
ENSG00000125962	ARMCX5	2.27761	-1.06412	0.011612	0.0364028	-1	X	102599168	102604159	+	4992	4909	0.452615	0.451416	0.52439	protein_coding	DOWN
ENSG00000230148	HOXB-AS1	0.658273	-1.43142	0.0116294	0.0364212	-1	17	48543551	48551250	+	7700	1550	0.504481	0.528387	0.498455	lncRNA	DOWN
ENSG00000013583	HEBP1	3.63139	-1.0048	0.0117186	0.0366101	-1	12	12974870	13000265	-	25396	3421	0.435086	0.467992	0.429963	protein_coding	DOWN
ENSG00000167601	AXL	5.94087	-2.51222	0.0117698	0.036725	-1	19	41219223	41261766	+	42544	5112	0.508544	0.542254	0.503941	protein_coding	DOWN
ENSG00000151364	KCTD14	2.11794	-1.11628	0.0117857	0.0367384	-1	11	78015715	78046191	-	30477	1895	0.48215	0.502902	0.480774	protein_coding	DOWN
ENSG00000185532	PRKG1	2.24402	-1.49221	0.0117844	0.0367384	-1	10	50990888	52298423	+	1307536	12906	0.365085	0.399194	0.364745	protein_coding	DOWN
ENSG00000099812	MISP	3.52442	-1.65328	0.0118069	0.0367683	-1	19	751112	764318	+	13207	2974	0.566258	0.627774	0.548378	protein_coding	DOWN
ENSG00000065413	ANKRD44	2.57423	-1.22303	0.011835	0.0368316	-1	2	196967017	197311173	-	344157	12794	0.402381	0.413631	0.401947	protein_coding	DOWN
ENSG00000113966	ARL6	1.92695	-1.1179	0.0119024	0.036953	-1	3	97764521	97801229	+	36709	4548	0.343576	0.350704	0.342568	protein_coding	DOWN
ENSG00000165801	ARHGEF40	4.65934	-1.59941	0.0119342	0.0370103	-1	14	21070273	21090248	+	19976	8174	0.538323	0.5701	0.516312	protein_coding	DOWN
ENSG00000274265	ENSG00000274265	0.744327	-1.73897	0.0119797	0.0370607	-1	1	149175748	149259987	+	84240	4282	0.398758	0.440215	0.396538	lncRNA	DOWN
ENSG00000234787	LINC00458	0.902204	-1.47941	0.0120004	0.0370757	-1	13	54115783	54142319	-	26537	2900	0.392184	0.402759	0.390887	lncRNA	DOWN
ENSG00000272335	ENSG00000272335	0.626732	-1.56374	0.0120034	0.0370757	-1	5	44826076	44828592	+	2517	2516	0.352146	0.352146	0	lncRNA	DOWN
ENSG00000115318	LOXL3	0.884336	-1.44098	0.0120454	0.0371463	-1	2	74532258	74555690	-	23433	4503	0.506743	0.544304	0.497808	protein_coding	DOWN
ENSG00000122515	ZMIZ2	5.01574	-1.04679	0.0121005	0.0372891	-1	7	44748581	44769881	+	21301	7322	0.565117	0.605299	0.544069	protein_coding	DOWN
ENSG00000180891	CUEDC1	4.71359	-1.22681	0.0121393	0.0373599	-1	17	57861243	57955412	-	94170	5653	0.514023	0.624624	0.506959	protein_coding	DOWN
ENSG00000128917	DLL4	0.591445	-1.56667	0.0122094	0.037488	-1	15	40929340	40939073	+	9734	4745	0.571047	0.591149	0.551925	protein_coding	DOWN
ENSG00000136856	SLC2A8	5.07415	-1.11259	0.012255	0.0376007	-1	9	127397138	127408424	+	11287	3917	0.577884	0.609906	0.560863	protein_coding	DOWN
ENSG00000158716	DUSP23	1.68819	-1.49468	0.0122543	0.0376007	-1	1	159780932	159782543	+	1612	825	0.59342	0.646061	0.538168	protein_coding	DOWN
ENSG00000256235	SMIM3	1.23855	-1.25376	0.0122931	0.0376812	-1	5	150778757	150796734	+	17978	1635	0.428603	0.513761	0.420083	protein_coding	DOWN
ENSG00000175764	TTLL11	1.35295	-1.34283	0.0123963	0.0378877	-1	9	121815674	122093606	-	277933	10841	0.444486	0.543123	0.440483	protein_coding	DOWN
ENSG00000101017	CD40	1.0465	-1.5265	0.0125356	0.0382121	-1	20	46118278	46129863	+	11586	2511	0.491843	0.490243	0.492286	protein_coding	DOWN
ENSG00000072954	TMEM38A	0.669793	-2.24728	0.0125926	0.0383032	-1	19	16661139	16690023	+	28885	2981	0.4991	0.549815	0.493263	protein_coding	DOWN
ENSG00000124224	PPP4R1L	1.97387	-1.03308	0.0125902	0.0383032	-1	20	58228940	58309494	-	80555	9783	0.419867	0.428192	0.418717	transcribed_unprocessed_pseudogene	DOWN
ENSG00000204228	HSD17B8	1.93114	-1.14153	0.0126076	0.0383303	-1	6	33204655	33206831	+	2177	1150	0.565717	0.596522	0.531189	protein_coding	DOWN
ENSG00000135253	KCP	2.06202	-1.16497	0.012668	0.0384404	-1	7	128862042	128910719	-	48678	12475	0.548986	0.620521	0.524336	protein_coding	DOWN
ENSG00000171160	MORN4	1.4262	-1.22626	0.0127019	0.038534	-1	10	97614553	97633500	-	18948	2507	0.465087	0.48584	0.461922	protein_coding	DOWN
ENSG00000137878	GCOM1	0.965135	-1.63073	0.0127861	0.0386969	-1	15	57591908	57714745	+	122838	10281	0.413613	0.44198	0.411022	protein_coding	DOWN
ENSG00000223768	LINC00205	3.55155	-1.27156	0.0128551	0.0388594	-1	21	45288035	45297806	+	9772	7631	0.543547	0.545931	0.535047	lncRNA	DOWN
ENSG00000001561	ENPP4	3.14396	-1.01311	0.0129304	0.0390055	-1	6	46129989	46146688	+	16700	4640	0.360561	0.344397	0.36678	protein_coding	DOWN
ENSG00000134765	DSC1	1.70931	-1.8005	0.0129323	0.0390055	-1	18	31129236	31162856	-	33621	4254	0.351963	0.413963	0.342982	protein_coding	DOWN
ENSG00000164008	C1orf50	1.73585	-1.12438	0.0130217	0.0392135	-1	1	42767245	42779491	+	12247	5607	0.434754	0.460496	0.413014	protein_coding	DOWN
ENSG00000080823	MOK	1.27793	-1.34574	0.0130577	0.0393031	-1	14	102224500	102305190	-	80691	10966	0.465126	0.500456	0.459569	protein_coding	DOWN
ENSG00000289405	ENSG00000289405	2.07589	-1.67355	0.0130615	0.0393052	-1	8	134715820	134799296	-	83477	2364	0.417018	0.390863	0.41778	lncRNA	DOWN
ENSG00000169964	TMEM42	1.62572	-1.10583	0.0131102	0.0393863	-1	3	44861904	44865670	+	3767	3069	0.519118	0.523623	0.499283	protein_coding	DOWN
ENSG00000196878	LAMB3	6.77344	-1.79816	0.0133744	0.0399962	-1	1	209614870	209652425	-	37556	4623	0.499348	0.585767	0.487216	protein_coding	DOWN
ENSG00000128311	TST	3.67184	-1.15802	0.0136973	0.0407069	-1	22	37010859	37020183	-	9325	1873	0.570356	0.642819	0.552141	protein_coding	DOWN
ENSG00000147324	MFHAS1	6.3811	-1.46342	0.0137069	0.0407069	-1	8	8783354	8893630	-	110277	6862	0.441492	0.541096	0.434883	protein_coding	DOWN
ENSG00000143434	SEMA6C	2.25072	-1.19536	0.0137705	0.0408098	-1	1	151131685	151146631	-	14947	5757	0.574334	0.630884	0.538905	protein_coding	DOWN
ENSG00000099204	ABLIM1	5.77403	-2.19108	0.013776	0.0408165	-1	10	114431112	114768061	-	336950	10176	0.420295	0.464033	0.418933	protein_coding	DOWN
ENSG00000068024	HDAC4	2.20757	-1.16081	0.0138089	0.040866	-1	2	239048168	239401654	-	353487	14139	0.513262	0.546644	0.511871	protein_coding	DOWN
ENSG00000143995	MEIS1	1.25449	-1.38633	0.0138764	0.0409705	-1	2	66433452	66573869	+	140418	10920	0.391954	0.422802	0.389353	protein_coding	DOWN
ENSG00000111058	ACSS3	3.50775	-1.29208	0.0138967	0.0410112	-1	12	80936414	81261210	+	324797	18445	0.356267	0.384278	0.35458	protein_coding	DOWN
ENSG00000171574	ZNF584	1.7171	-1.29131	0.013949	0.0411465	-1	19	58401504	58418327	+	16824	3668	0.5181	0.544438	0.510756	protein_coding	DOWN
ENSG00000116141	MARK1	2.14075	-1.09959	0.0139968	0.0412299	-1	1	220528136	220664461	+	136326	15234	0.371135	0.384075	0.369507	protein_coding	DOWN
ENSG00000149596	JPH2	5.75763	-1.79107	0.0141495	0.0415233	-1	20	44106590	44187188	-	80599	10651	0.479553	0.548493	0.469055	protein_coding	DOWN
ENSG00000164251	F2RL1	7.02999	-2.05406	0.0141839	0.0415976	-1	5	76818933	76835315	+	16383	2927	0.446893	0.449607	0.446302	protein_coding	DOWN
ENSG00000125872	LRRN4	2.19641	-1.75322	0.0142187	0.0416516	-1	20	6040546	6054060	-	13515	2930	0.51073	0.628669	0.47808	protein_coding	DOWN
ENSG00000250033	SLC7A11-AS1	0.709186	-1.59474	0.0142362	0.0416836	-1	4	138057464	138178177	+	120714	6150	0.375999	0.395772	0.374938	lncRNA	DOWN
ENSG00000107242	PIP5K1B	3.56359	-1.06894	0.0142678	0.0417567	-1	9	68705240	69009176	+	303937	5063	0.402394	0.455264	0.401498	protein_coding	DOWN
ENSG00000132749	TESMIN	1.77668	-1.53654	0.0142925	0.0418195	-1	11	68707440	68751520	-	44081	5776	0.450726	0.480609	0.44622	protein_coding	DOWN
ENSG00000151320	AKAP6	0.873775	-1.48549	0.0144514	0.042129	-1	14	32329298	32837684	+	508387	19704	0.379184	0.3953	0.378535	protein_coding	DOWN
ENSG00000127920	GNG11	4.8758	-1.22819	0.0144745	0.042167	-1	7	93921735	93928610	+	6876	3017	0.383709	0.420948	0.354588	protein_coding	DOWN
ENSG00000198721	ECI2	5.11012	-1.65258	0.0145016	0.0422169	-1	6	4115693	4135597	-	19905	4566	0.417002	0.46452	0.402856	protein_coding	DOWN
ENSG00000103494	RPGRIP1L	1.82091	-1.53975	0.0145419	0.0423148	-1	16	53598153	53703938	-	105786	14179	0.372737	0.378729	0.37181	protein_coding	DOWN
ENSG00000136244	IL6	3.18614	-1.09287	0.014558	0.042342	-1	7	22725884	22732002	+	6119	2064	0.456358	0.463178	0.452886	protein_coding	DOWN
ENSG00000221944	TIGD1	0.972598	-1.40197	0.014593	0.0424053	-1	2	232543883	232550557	-	6675	6674	0.494756	0.494756	0	protein_coding	DOWN
ENSG00000186300	ZNF555	1.59933	-1.15604	0.0147643	0.0427074	-1	19	2841437	2860471	+	19035	8538	0.459599	0.441321	0.474466	protein_coding	DOWN
ENSG00000145063	ENSG00000145063	1.79664	-1.94271	0.0147842	0.0427162	-1	2	11105317	11132821	-	27505	4532	0.493092	0.521624	0.487463	lncRNA	DOWN
ENSG00000186448	ZNF197	1.93646	-1.13544	0.014792	0.0427291	-1	3	44584888	44648471	+	63584	7986	0.401994	0.409091	0.400975	protein_coding	DOWN
ENSG00000028277	POU2F2	1.21852	-1.30671	0.0148349	0.0427948	-1	19	42086110	42196585	-	110476	9051	0.513075	0.560932	0.508805	protein_coding	DOWN
ENSG00000198814	GK	1.0863	-1.94656	0.0148563	0.0428347	-1	X	30653359	30731462	+	78104	5329	0.38631	0.388628	0.386141	protein_coding	DOWN
ENSG00000235501	CNN3-DT	0.79588	-2.21723	0.0149023	0.0429205	-1	1	94927361	94963616	+	36256	3326	0.421294	0.460313	0.417352	lncRNA	DOWN
ENSG00000206075	SERPINB5	3.97151	-1.94368	0.014916	0.0429503	-1	18	63476958	63505085	+	28128	3733	0.417001	0.41977	0.416578	protein_coding	DOWN
ENSG00000236417	CTSLP1	1.93622	-1.87695	0.0149451	0.0429962	-1	10	87386685	87390203	-	3519	995	0.428368	0.488442	0.404677	unprocessed_pseudogene	DOWN
ENSG00000136237	RAPGEF5	1.25273	-1.6044	0.014982	0.0430817	-1	7	22118236	22357154	-	238919	10226	0.394252	0.44954	0.39178	protein_coding	DOWN
ENSG00000146674	IGFBP3	1.12202	-1.65197	0.0150238	0.0431612	-1	7	45912245	45921874	-	9630	4562	0.49164	0.50285	0.481547	protein_coding	DOWN
ENSG00000245937	LINC01184	1.895	-1.2837	0.0151515	0.043392	-1	5	127939152	128083172	-	144021	16541	0.377781	0.394777	0.375576	lncRNA	DOWN
ENSG00000079308	TNS1	3.80089	-1.32849	0.0152437	0.0435579	-1	2	217799588	218033982	-	234395	16235	0.528392	0.560148	0.526029	protein_coding	DOWN
ENSG00000128591	FLNC	8.99251	-1.17513	0.0152753	0.0436286	-1	7	128830406	128859274	+	28869	9204	0.608494	0.621578	0.60237	protein_coding	DOWN
ENSG00000158457	TSPAN33	1.1773	-2.22481	0.0152803	0.0436329	-1	7	129144707	129169699	+	24993	3522	0.484035	0.567575	0.470331	protein_coding	DOWN
ENSG00000146904	EPHA1	6.14846	-1.49494	0.0155358	0.0442231	-1	7	143390289	143408856	-	18568	4679	0.525933	0.578756	0.508137	protein_coding	DOWN
ENSG00000187860	CCDC157	1.30492	-1.32759	0.0155877	0.044322	-1	22	30356635	30378673	+	22039	6591	0.546874	0.604157	0.522432	protein_coding	DOWN
ENSG00000197355	UAP1L1	3.95421	-1.35628	0.0157837	0.0446881	-1	9	137077517	137084539	+	7023	5262	0.615352	0.622387	0.594318	protein_coding	DOWN
ENSG00000159433	STARD9	0.84256	-1.49153	0.0158709	0.0448651	-1	15	42575606	42720998	+	145393	20743	0.435065	0.498096	0.424576	protein_coding	DOWN
ENSG00000173715	C11orf80	3.22051	-1.05785	0.0158689	0.0448651	-1	11	66744451	66843516	+	99066	3932	0.427447	0.52645	0.423355	protein_coding	DOWN
ENSG00000224893	LINC02840	1.27015	-1.31874	0.0159568	0.0450578	-1	6	152754903	152875991	-	121089	9553	0.367204	0.382916	0.365858	lncRNA	DOWN
ENSG00000165887	ANKRD2	3.05996	-1.66762	0.0159679	0.0450688	-1	10	97572499	97583884	+	11386	1442	0.523671	0.615118	0.510409	protein_coding	DOWN
ENSG00000144847	IGSF11	1.83681	-1.37348	0.0161218	0.0453519	-1	3	118900557	119146068	-	245512	4883	0.384692	0.45812	0.383201	protein_coding	DOWN
ENSG00000144485	HES6	2.07615	-1.09096	0.0161451	0.0453772	-1	2	238238267	238240662	-	2396	1951	0.701044	0.687852	0.759009	protein_coding	DOWN
ENSG00000259153	MAP3K9-DT	0.631864	-1.43251	0.0163274	0.0457886	-1	14	70809841	70815994	+	6154	1716	0.414595	0.394522	0.422357	lncRNA	DOWN
ENSG00000185101	ANO9	5.82986	-1.06277	0.0163505	0.0458125	-1	11	417933	442011	-	24079	6192	0.59436	0.641473	0.57805	protein_coding	DOWN
ENSG00000249898	MCPH1-AS1	0.910214	-1.46426	0.0163845	0.0458773	-1	8	6617310	6708224	-	90915	11203	0.425666	0.428903	0.425211	lncRNA	DOWN
ENSG00000160991	ORAI2	4.29927	-1.17509	0.0163981	0.0458873	-1	7	102433106	102456825	+	23720	11102	0.546819	0.575302	0.521756	protein_coding	DOWN
ENSG00000006757	PNPLA4	2.69394	-1.1044	0.0164607	0.0459992	-1	X	7898247	7927739	-	29493	3403	0.404516	0.422274	0.4022	protein_coding	DOWN
ENSG00000198910	L1CAM	5.66538	-1.98833	0.0164894	0.0460616	-1	X	153861514	153886173	-	24660	7239	0.59974	0.599945	0.599656	protein_coding	DOWN
ENSG00000169129	AFAP1L2	5.0294	-2.02197	0.0165337	0.0461425	-1	10	114294824	114404756	-	109933	5769	0.482626	0.525394	0.480257	protein_coding	DOWN
ENSG00000123130	ACOT9	5.19337	-1.08163	0.0166183	0.0463172	-1	X	23701055	23766475	-	65421	6225	0.445965	0.466827	0.443771	protein_coding	DOWN
ENSG00000204789	ZNF204P	2.98568	-1.333	0.0166347	0.0463529	-1	6	27356451	27375277	-	18827	4803	0.398385	0.400583	0.397632	transcribed_unprocessed_pseudogene	DOWN
ENSG00000105339	DENND3	4.41552	-1.5162	0.0167231	0.0465379	-1	8	141117278	141195808	+	78531	14668	0.515943	0.524271	0.51403	protein_coding	DOWN
ENSG00000205683	DPF3	3.60821	-1.03463	0.0167854	0.0466805	-1	14	72609034	72894101	-	285068	17923	0.460064	0.508397	0.456821	protein_coding	DOWN
ENSG00000067141	NEO1	2.07499	-1.41637	0.0167971	0.0466847	-1	15	73051710	73305205	+	253496	8105	0.387274	0.490438	0.383866	protein_coding	DOWN
ENSG00000272168	CASC15	0.7689	-1.68003	0.0168053	0.0466847	-1	6	21664184	22654455	+	990272	36515	0.394072	0.412625	0.393362	lncRNA	DOWN
ENSG00000137960	GIPC2	1.17645	-1.26093	0.0168292	0.0467179	-1	1	77979542	78138444	+	158903	3896	0.38795	0.379363	0.388166	protein_coding	DOWN
ENSG00000140057	AK7	1.59681	-1.19696	0.0168397	0.0467291	-1	14	96392128	96489427	+	97300	4964	0.441793	0.428082	0.44253	protein_coding	DOWN
ENSG00000161243	FBXO27	1.88173	-1.24385	0.0169897	0.0470526	-1	19	38990714	39032785	-	42072	2782	0.481805	0.566499	0.475807	protein_coding	DOWN
ENSG00000287222	ENSG00000287222	1.22609	-1.13052	0.0171229	0.047339	-1	8	143829518	143832861	+	3344	2672	0.512713	0.502994	0.551416	lncRNA	DOWN
ENSG00000121753	ADGRB2	4.80213	-1.48638	0.0171865	0.0474526	-1	1	31727117	31764893	-	37777	7722	0.587489	0.641414	0.573634	protein_coding	DOWN
ENSG00000159648	TEPP	0.557638	-2.08112	0.0174315	0.0479295	-1	16	57976435	57988116	+	11682	3096	0.509032	0.55814	0.491322	protein_coding	DOWN
ENSG00000262246	CORO7	1.96831	-1.08978	0.0175428	0.048143	-1	16	4354542	4425705	-	71164	8762	0.575566	0.603515	0.571641	protein_coding	DOWN
ENSG00000188732	FAM221A	1.37008	-1.15218	0.0175888	0.0482064	-1	7	23680130	23703249	+	23120	7448	0.400147	0.402256	0.399145	protein_coding	DOWN
ENSG00000188677	PARVB	1.54123	-1.14615	0.0177663	0.0484838	-1	22	43999211	44172939	+	173729	7343	0.507863	0.53071	0.506855	protein_coding	DOWN
ENSG00000119729	RHOQ	3.64849	-1.04197	0.0178004	0.0485663	-1	2	46541806	46584688	+	42883	6415	0.439648	0.447701	0.438232	protein_coding	DOWN
ENSG00000204758	ENSG00000204758	0.721628	-1.57309	0.0178619	0.0486818	-1	5	172954786	172959392	-	4607	2775	0.490013	0.507027	0.464227	lncRNA	DOWN
ENSG00000157404	KIT	2.72516	-1.11802	0.017904	0.0487651	-1	4	54657267	54740783	+	83517	11299	0.41076	0.42048	0.409239	protein_coding	DOWN
ENSG00000186994	KANK3	0.636172	-1.48353	0.017925	0.048812	-1	19	8322584	8343262	-	20679	3203	0.551939	0.680924	0.528298	protein_coding	DOWN
ENSG00000236384	LINC00479	0.864688	-1.95955	0.0180253	0.0490323	-1	21	41711520	41715775	-	4256	2107	0.528555	0.547224	0.510242	lncRNA	DOWN
ENSG00000174599	TRAM1L1	0.57441	-1.4243	0.0181891	0.0493688	-1	4	117083554	117085576	-	2023	2022	0.406528	0.406528	0	protein_coding	DOWN
ENSG00000080007	DDX43	4.47699	-1.16951	0.0183221	0.0495422	-1	6	73394828	73417566	+	22739	2706	0.40782	0.4102	0.407498	protein_coding	DOWN
ENSG00000277476	ENSG00000277476	0.864194	-1.44741	0.0183971	0.0497134	-1	17	68133201	68135935	+	2735	2734	0.597659	0.597659	0	lncRNA	DOWN
ENSG00000187581	COX8C	1.45174	-1.27869	0.0185266	0.0499567	-1	14	93347182	93348356	+	1175	540	0.537479	0.496296	0.572555	protein_coding	DOWN
ENSG00000039560	RAI14	8.75432	2.51472	9.60924e-06	0.00268406	1	5	34656328	34832612	+	176285	7550	0.421093	0.441987	0.420158	protein_coding	UP
ENSG00000065320	NTN1	3.44781	2.8824	1.36077e-05	0.00268406	1	17	9021510	9244000	+	222491	6407	0.497703	0.61823	0.49413	protein_coding	UP
ENSG00000070778	PTPN21	6.6857	2.05347	1.22397e-05	0.00268406	1	14	88465778	88555007	-	89230	7648	0.413913	0.490586	0.406725	protein_coding	UP
ENSG00000076864	RAP1GAP	5.61004	2.62556	4.30022e-06	0.00268406	1	1	21596221	21669357	-	73137	5711	0.566287	0.617055	0.561987	protein_coding	UP
ENSG00000079482	OPHN1	6.49265	2.13023	1.00192e-05	0.00268406	1	X	67949349	68433913	-	484565	20674	0.394817	0.427348	0.393367	protein_coding	UP
ENSG00000095637	SORBS1	6.51464	4.14116	9.17979e-06	0.00268406	1	10	95311771	95561414	-	249644	10911	0.444735	0.481807	0.443041	protein_coding	UP
ENSG00000100167	SEPTIN3	5.81138	4.48502	4.26493e-06	0.00268406	1	22	41969443	41998221	+	28779	7172	0.523038	0.533185	0.51967	protein_coding	UP
ENSG00000101280	ANGPT4	6.2984	7.21017	9.34899e-06	0.00268406	1	20	869900	916334	-	46435	4683	0.506245	0.54196	0.502239	protein_coding	UP
ENSG00000107738	VSIR	7.7553	3.63379	1.10641e-05	0.00268406	1	10	71747556	71773520	-	25965	5145	0.53863	0.590476	0.525818	protein_coding	UP
ENSG00000112769	LAMA4	3.3538	9.15658	2.56885e-06	0.00268406	1	6	112107931	112254939	-	147009	11940	0.39119	0.433166	0.387479	protein_coding	UP
ENSG00000113494	PRLR	5.33269	3.08854	2.38815e-06	0.00268406	1	5	35048756	35230487	-	181732	12990	0.408345	0.395997	0.409296	protein_coding	UP
ENSG00000113594	LIFR	8.74819	2.15283	9.13868e-06	0.00268406	1	5	38474668	38608354	-	133687	12132	0.394357	0.383119	0.395479	protein_coding	UP
ENSG00000115935	WIPF1	3.35873	6.90362	1.00345e-05	0.00268406	1	2	174559572	174682916	-	123345	9100	0.418245	0.443297	0.416249	protein_coding	UP
ENSG00000125434	SLC25A35	2.96912	4.07069	7.72946e-06	0.00268406	1	17	8287763	8295400	-	7638	3945	0.554406	0.577693	0.529523	protein_coding	UP
ENSG00000130720	FIBCD1	2.55441	4.20328	9.15937e-06	0.00268406	1	9	130902438	130939286	-	36849	4047	0.591701	0.663207	0.582879	protein_coding	UP
ENSG00000133056	PIK3C2B	6.33268	1.78638	1.32775e-05	0.00268406	1	1	204422628	204494805	-	72178	10133	0.4938	0.544557	0.48551	protein_coding	UP
ENSG00000133477	FAM83F	5.41778	2.68795	5.59963e-06	0.00268406	1	22	39994954	40043534	+	48581	16381	0.514841	0.5181	0.513184	protein_coding	UP
ENSG00000134240	HMGCS2	2.27493	7.88865	1.25558e-05	0.00268406	1	1	119748002	119768905	-	20904	2555	0.418696	0.494716	0.40811	protein_coding	UP
ENSG00000139567	ACVRL1	3.81045	5.44357	4.1367e-06	0.00268406	1	12	51906908	51923361	+	16454	4950	0.548411	0.586061	0.532209	protein_coding	UP
ENSG00000148848	ADAM12	3.85124	7.51026	1.27652e-06	0.00268406	1	10	126012381	126388477	-	376097	9856	0.431119	0.474939	0.429939	protein_coding	UP
ENSG00000149564	ESAM	4.40727	5.49262	1.479e-06	0.00268406	1	11	124752583	124762290	-	9708	2913	0.540538	0.546172	0.538122	protein_coding	UP
ENSG00000162777	DENND2D	5.38969	1.9267	1.33333e-05	0.00268406	1	1	111185969	111204535	-	18567	6664	0.495314	0.5009	0.492186	protein_coding	UP
ENSG00000164488	DACT2	5.43782	6.38149	7.70737e-06	0.00268406	1	6	168292830	168319777	-	26948	4239	0.511486	0.581033	0.498503	protein_coding	UP
ENSG00000164683	HEY1	4.90019	2.5412	3.89514e-06	0.00268406	1	8	79762371	79767857	-	5487	5486	0.452424	0.452424	0	protein_coding	UP
ENSG00000166147	FBN1	7.07507	3.3561	5.85989e-06	0.00268406	1	15	48408313	48645721	-	237409	18459	0.389132	0.446936	0.384258	protein_coding	UP
ENSG00000166912	MTMR10	6.30725	1.81217	1.23932e-05	0.00268406	1	15	30938941	30991628	-	52688	8820	0.400023	0.406463	0.398728	protein_coding	UP
ENSG00000167653	PSCA	3.59688	4.00368	5.81257e-06	0.00268406	1	8	142670308	142682725	+	12418	1759	0.560844	0.620239	0.551041	protein_coding	UP
ENSG00000169247	SH3TC2	5.19564	3.94347	1.29844e-06	0.00268406	1	5	148923639	149063163	-	139525	38093	0.425088	0.423647	0.425629	protein_coding	UP
ENSG00000170836	PPM1D	6.16001	1.6797	1.40852e-05	0.00268406	1	17	60600193	60666280	+	66088	9398	0.409914	0.427431	0.40701	protein_coding	UP
ENSG00000170899	GSTA4	5.16136	2.57248	3.91963e-06	0.00268406	1	6	52977948	52995304	-	17357	2093	0.408965	0.412327	0.408504	protein_coding	UP
ENSG00000172493	AFF1	7.61024	2.42371	8.6338e-06	0.00268406	1	4	86935002	87141039	+	206038	10928	0.411844	0.458913	0.409207	protein_coding	UP
ENSG00000174156	GSTA3	2.43171	5.0004	1.33477e-05	0.00268406	1	6	52896639	52909698	-	13060	908	0.42262	0.438326	0.421447	protein_coding	UP
ENSG00000177076	ACER2	5.95055	2.3144	1.09507e-05	0.00268406	1	9	19409009	19452505	+	43497	2767	0.434132	0.466209	0.431953	protein_coding	UP
ENSG00000181826	RELL1	6.29195	2.45097	5.08451e-06	0.00268406	1	4	37590800	37686376	-	95577	4205	0.428287	0.443995	0.427565	protein_coding	UP
ENSG00000182957	SPATA13	2.99507	3.98278	8.48843e-06	0.00268406	1	13	23979805	24307074	+	327270	9925	0.441343	0.506599	0.439302	protein_coding	UP
ENSG00000183668	PSG9	6.29987	2.21052	6.68054e-06	0.00268406	1	19	43211791	43269530	-	57740	5041	0.420738	0.456259	0.41734	protein_coding	UP
ENSG00000184232	OAF	5.45875	1.96636	7.38354e-06	0.00268406	1	11	120211032	120230334	+	19303	2907	0.555176	0.590643	0.548887	protein_coding	UP
ENSG00000185215	TNFAIP2	5.98005	2.83223	1.17611e-05	0.00268406	1	14	103121476	103137439	+	15964	5045	0.616551	0.622795	0.613666	protein_coding	UP
ENSG00000196233	LCOR	6.25574	1.6256	1.43241e-05	0.00268406	1	10	96832254	96995956	+	163703	29842	0.395847	0.398666	0.395219	protein_coding	UP
ENSG00000196549	MME	6.88081	2.49388	9.0692e-06	0.00268406	1	3	155024124	155183704	+	159581	9830	0.37521	0.39766	0.373736	protein_coding	UP
ENSG00000196950	SLC39A10	6.89075	2.10365	5.87968e-06	0.00268406	1	2	195575977	195737702	+	161726	6901	0.384808	0.393276	0.38443	protein_coding	UP
ENSG00000204397	CARD16	2.71778	5.19383	1.08951e-05	0.00268406	1	11	105041326	105101431	-	60106	1642	0.374395	0.418392	0.373159	protein_coding	UP
ENSG00000204941	PSG5	6.14591	2.1287	1.14789e-05	0.00268406	1	19	43166256	43186536	-	20281	4668	0.43146	0.450943	0.425634	protein_coding	UP
ENSG00000215861	ENSG00000215861	5.0318	3.72235	2.03705e-06	0.00268406	1	1	149197558	149321732	-	124175	1679	0.407106	0.534842	0.405355	transcribed_unprocessed_pseudogene	UP
ENSG00000268655	ENSG00000268655	4.57835	4.27079	5.42225e-06	0.00268406	1	19	49017496	49020523	-	3028	1750	0.634952	0.645143	0.620987	protein_coding	UP
ENSG00000064763	FAR2	6.66224	2.79422	1.55737e-05	0.00273571	1	12	29149016	29341121	+	192106	13666	0.389006	0.389287	0.388984	protein_coding	UP
ENSG00000073737	DHRS9	4.56419	3.97862	1.57195e-05	0.00273571	1	2	169064789	169096167	+	31379	3738	0.396265	0.410915	0.394284	protein_coding	UP
ENSG00000154274	C4orf19	6.01558	1.75975	1.54061e-05	0.00273571	1	4	37453925	37623495	+	169571	4464	0.410073	0.465726	0.408568	protein_coding	UP
ENSG00000165895	ARHGAP42	5.68769	3.26258	1.52513e-05	0.00273571	1	11	100687288	100993941	+	306654	9283	0.380652	0.391361	0.380317	protein_coding	UP
ENSG00000154342	WNT3A	2.36348	4.52137	1.60697e-05	0.00275508	1	1	228006998	228061271	+	54274	2992	0.525105	0.667781	0.51678	protein_coding	UP
ENSG00000093010	COMT	5.61996	2.05925	1.79024e-05	0.0027593	1	22	19941371	19969975	+	28605	7362	0.534576	0.589514	0.515535	protein_coding	UP
ENSG00000106617	PRKAG2	5.99041	2.62515	1.77601e-05	0.0027593	1	7	151556124	151877125	-	321002	16402	0.489136	0.464151	0.490481	protein_coding	UP
ENSG00000124749	COL21A1	6.70222	4.91287	1.71766e-05	0.0027593	1	6	56056590	56394094	-	337505	6880	0.367252	0.395203	0.36667	protein_coding	UP
ENSG00000165238	WNK2	6.07742	1.91734	1.65849e-05	0.0027593	1	9	93184122	93320572	+	136451	13472	0.525057	0.600653	0.516775	protein_coding	UP
ENSG00000237289	CKMT1B	5.16114	2.54066	1.71478e-05	0.0027593	1	15	43593054	43604901	+	11848	3298	0.498438	0.510309	0.493859	protein_coding	UP
ENSG00000173157	ADAMTS20	7.46569	5.47509	1.84175e-05	0.00278169	1	12	43353866	43552203	-	198338	7424	0.353777	0.422279	0.351113	protein_coding	UP
ENSG00000062725	APPBP2	5.96971	1.57538	1.91396e-05	0.00281299	1	17	60443158	60526242	-	83085	9875	0.397068	0.387544	0.398353	protein_coding	UP
ENSG00000069812	HES2	7.71577	2.60799	1.97333e-05	0.00281299	1	1	6412418	6424670	-	12253	5402	0.575171	0.569049	0.58	protein_coding	UP
ENSG00000100368	CSF2RB	6.74143	4.33162	1.9596e-05	0.00281299	1	22	36913628	36940439	+	26812	4975	0.519563	0.557588	0.510899	protein_coding	UP
ENSG00000132561	MATN2	5.14808	3.07974	1.95704e-05	0.00281299	1	8	97868840	98036724	+	167885	6918	0.447333	0.479763	0.445939	protein_coding	UP
ENSG00000161091	MFSD12	8.00309	1.92303	2.00346e-05	0.00282422	1	19	3538261	3574290	-	36030	5274	0.570762	0.634054	0.559909	protein_coding	UP
ENSG00000173175	ADCY5	3.29554	3.71505	2.15079e-05	0.00287232	1	3	123282296	123449090	-	166795	8177	0.511691	0.590192	0.507644	protein_coding	UP
ENSG00000124151	NCOA3	9.46844	2.47185	2.28546e-05	0.00295874	1	20	47501887	47656877	+	154991	8392	0.411523	0.42898	0.410524	protein_coding	UP
ENSG00000130829	DUSP9	5.75931	3.06477	2.27695e-05	0.00295874	1	X	153642492	153651326	+	8835	2763	0.636858	0.661238	0.625762	protein_coding	UP
ENSG00000260912	ENSG00000260912	4.63201	2.09062	2.24793e-05	0.00295874	1	9	19453209	19455173	+	1965	1964	0.367617	0.367617	0	lncRNA	UP
ENSG00000127314	RAP1B	7.82614	2.28354	2.439e-05	0.00296817	1	12	68610855	68671901	+	61047	16914	0.389428	0.381755	0.392368	protein_coding	UP
ENSG00000136488	CSH1	3.08681	7.8198	2.61806e-05	0.00296817	1	17	63894909	63896661	-	1753	1658	0.562785	0.554885	0.702128	protein_coding	UP
ENSG00000141376	BCAS3	4.6346	1.7754	2.51381e-05	0.00296817	1	17	60677453	61392838	+	715386	14054	0.398483	0.521346	0.396021	protein_coding	UP
ENSG00000148572	NRBF2	5.88598	1.62281	2.49108e-05	0.00296817	1	10	63133247	63155031	+	21785	1897	0.422282	0.441223	0.420476	protein_coding	UP
ENSG00000154914	USP43	5.14495	3.36224	2.3462e-05	0.00296817	1	17	9644698	9729687	+	84990	5068	0.450505	0.567285	0.4431	protein_coding	UP
ENSG00000164327	RICTOR	5.88484	1.85089	2.69046e-05	0.00296817	1	5	38937920	39074399	-	136480	13501	0.355263	0.359751	0.354771	protein_coding	UP
ENSG00000164877	MICALL2	7.21971	1.66081	2.32076e-05	0.00296817	1	7	1428465	1459470	-	31006	8800	0.633704	0.634886	0.633236	protein_coding	UP
ENSG00000176387	HSD11B2	6.09114	4.65634	2.41037e-05	0.00296817	1	16	67430652	67437553	+	6902	2663	0.598319	0.62148	0.583766	protein_coding	UP
ENSG00000183779	ZNF703	7.54834	2.09291	2.64399e-05	0.00296817	1	8	37695782	37700019	+	4238	3314	0.659429	0.652082	0.685807	protein_coding	UP
ENSG00000185112	FAM43A	6.47086	3.76252	2.68269e-05	0.00296817	1	3	194685883	194689037	+	3155	3154	0.619848	0.619848	0	protein_coding	UP
ENSG00000268964	ERVV-2	7.84926	3.70182	2.6642e-05	0.00296817	1	19	53044740	53051680	+	6941	3031	0.484726	0.466183	0.499105	protein_coding	UP
ENSG00000111913	RIPOR2	6.4453	2.30374	2.76094e-05	0.00296848	1	6	24804282	25042170	-	237889	9402	0.417226	0.456711	0.415601	protein_coding	UP
ENSG00000146411	SLC2A12	4.30812	2.38546	2.72434e-05	0.00296848	1	6	133987581	134052624	-	65044	5567	0.408776	0.395545	0.410014	protein_coding	UP
ENSG00000023330	ALAS1	7.90146	1.95925	2.95537e-05	0.00296919	1	3	52198086	52214327	+	16242	2524	0.454775	0.518225	0.4431	protein_coding	UP
ENSG00000054277	OPN3	6.80105	1.53868	3.04144e-05	0.00296919	1	1	241590102	241677376	-	87275	3713	0.396223	0.451118	0.393784	protein_coding	UP
ENSG00000072274	TFRC	9.37275	2.1553	3.03775e-05	0.00296919	1	3	196027183	196082096	-	54914	7773	0.42418	0.40898	0.426686	protein_coding	UP
ENSG00000072778	ACADVL	8.25894	1.67615	3.05071e-05	0.00296919	1	17	7217125	7225266	+	8142	4813	0.585063	0.585498	0.584435	protein_coding	UP
ENSG00000108242	CYP2C18	2.9127	3.38331	3.03486e-05	0.00296919	1	10	94683729	94736190	+	52462	2301	0.380835	0.431986	0.378489	protein_coding	UP
ENSG00000117143	UAP1	6.50607	1.93721	3.07594e-05	0.00296919	1	1	162561506	162599842	+	38337	3425	0.396781	0.425985	0.393916	protein_coding	UP
ENSG00000118271	TTR	1.72166	7.23514	2.93986e-05	0.00296919	1	18	31557009	31598833	+	41825	2169	0.425234	0.4426	0.424284	protein_coding	UP
ENSG00000155849	ELMO1	6.0445	1.91589	3.06462e-05	0.00296919	1	7	36852906	37449223	-	596318	10968	0.416733	0.468089	0.415771	protein_coding	UP
ENSG00000166946	CCNDBP1	6.31309	1.53844	2.87707e-05	0.00296919	1	15	43185118	43197177	+	12060	6647	0.409072	0.435083	0.377125	protein_coding	UP
ENSG00000177169	ULK1	6.54107	2.26607	2.91603e-05	0.00296919	1	12	131894622	131923150	+	28529	7596	0.623983	0.636256	0.61953	protein_coding	UP
ENSG00000182809	CRIP2	5.83012	3.13931	2.80313e-05	0.00296919	1	14	105472962	105480162	+	7201	4157	0.695833	0.673322	0.726586	protein_coding	UP
ENSG00000008513	ST3GAL1	8.30396	2.10371	3.19026e-05	0.00302298	1	8	133454848	133571940	-	117093	8836	0.493962	0.522635	0.491622	protein_coding	UP
ENSG00000197903	H2BC12	5.13975	2.50507	3.30773e-05	0.00308568	1	6	27146361	27146855	-	495	494	0.582996	0.582996	0	protein_coding	UP
ENSG00000103196	CRISPLD2	6.78899	1.84711	3.41982e-05	0.00316695	1	16	84819985	84920768	+	100784	7942	0.503527	0.527197	0.501503	protein_coding	UP
ENSG00000102531	FNDC3A	6.99248	2.23947	3.53043e-05	0.00317664	1	13	48975912	49209779	+	233868	7669	0.370775	0.396271	0.36991	protein_coding	UP
ENSG00000110723	EXPH5	5.6045	1.4635	3.47497e-05	0.00317664	1	11	108505435	108593768	-	88334	10935	0.414047	0.4139	0.414068	protein_coding	UP
ENSG00000131459	GFPT2	3.37703	2.53415	3.52978e-05	0.00317664	1	5	180300698	180353336	-	52639	4702	0.512443	0.538282	0.509909	protein_coding	UP
ENSG00000223850	MYCNUT	4.64242	6.54688	3.50168e-05	0.00317664	1	2	15920399	15936017	+	15619	1036	0.456909	0.501931	0.45371	lncRNA	UP
ENSG00000008256	CYTH3	6.73614	1.42345	4.53565e-05	0.00319631	1	7	6161776	6272644	-	110869	5792	0.447758	0.542645	0.442527	protein_coding	UP
ENSG00000073849	ST6GAL1	3.99583	1.94284	3.97775e-05	0.00319631	1	3	186930325	187078553	+	148229	11118	0.444005	0.482101	0.440916	protein_coding	UP
ENSG00000073969	NSF	6.14771	1.45085	4.29943e-05	0.00319631	1	17	46590669	46757464	+	166796	4980	0.386193	0.438755	0.384575	protein_coding	UP
ENSG00000090020	SLC9A1	8.55934	1.53698	3.92701e-05	0.00319631	1	1	27098809	27166981	-	68173	6181	0.517045	0.578224	0.510945	protein_coding	UP
ENSG00000100593	ISM2	7.18911	3.98001	3.981e-05	0.00319631	1	14	77474394	77498816	-	24423	4090	0.527148	0.608802	0.510722	protein_coding	UP
ENSG00000101986	ABCD1	6.51914	1.60268	3.80844e-05	0.00319631	1	X	153724856	153744755	+	19900	4227	0.583547	0.645848	0.566743	protein_coding	UP
ENSG00000104953	TLE6	1.47626	4.23433	3.74747e-05	0.00319631	1	19	2977538	2995179	+	17642	3541	0.540502	0.609432	0.523191	protein_coding	UP
ENSG00000105856	HBP1	5.56633	1.66491	4.55091e-05	0.00319631	1	7	107168961	107202522	+	33562	6330	0.379548	0.41564	0.371158	protein_coding	UP
ENSG00000111405	ENDOU	4.44345	3.88396	3.85368e-05	0.00319631	1	12	47709734	47725567	-	15834	2669	0.489484	0.487448	0.489897	protein_coding	UP
ENSG00000113615	SEC24A	6.17495	1.35036	4.52389e-05	0.00319631	1	5	134648785	134727909	+	79125	7267	0.422527	0.383102	0.426514	protein_coding	UP
ENSG00000117643	MAN1C1	4.44611	3.83359	4.58771e-05	0.00319631	1	1	25616791	25786206	+	169416	9683	0.486267	0.547041	0.482583	protein_coding	UP
ENSG00000124701	APOBEC2	1.19448	6.14327	4.64127e-05	0.00319631	1	6	41053202	41064891	+	11690	1630	0.448969	0.497546	0.441098	protein_coding	UP
ENSG00000135318	NT5E	3.33148	2.44191	4.36423e-05	0.00319631	1	6	85449584	85495791	+	46208	4523	0.430692	0.446606	0.428966	protein_coding	UP
ENSG00000135636	DYSF	8.51044	2.66322	4.51633e-05	0.00319631	1	2	71453561	71686763	+	233203	8483	0.496514	0.580573	0.493341	protein_coding	UP
ENSG00000136695	IL36RN	4.83635	1.69213	3.9908e-05	0.00319631	1	2	113058638	113065382	+	6745	3202	0.4957	0.485322	0.505082	protein_coding	UP
ENSG00000138593	SECISBP2L	7.8697	1.4558	4.2091e-05	0.00319631	1	15	48988476	49046447	-	57972	8563	0.36727	0.38316	0.364516	protein_coding	UP
ENSG00000141639	MAPK4	4.00744	2.00881	4.29883e-05	0.00319631	1	18	50560087	50731826	+	171740	7584	0.45752	0.530591	0.454144	protein_coding	UP
ENSG00000167656	LY6D	1.91175	4.28577	4.35398e-05	0.00319631	1	8	142784882	142786539	-	1658	1496	0.616777	0.621658	0.571429	protein_coding	UP
ENSG00000170802	FOXN2	5.78777	1.33766	4.62378e-05	0.00319631	1	2	48314637	48379295	+	64659	5475	0.363111	0.347763	0.36453	protein_coding	UP
ENSG00000177707	NECTIN3	7.52259	2.77831	3.81832e-05	0.00319631	1	3	111070071	111275563	+	205493	7700	0.366725	0.393506	0.365682	protein_coding	UP
ENSG00000180263	FGD6	6.16231	1.64851	4.17769e-05	0.00319631	1	12	95076749	95217482	-	140734	10020	0.410089	0.402395	0.410678	protein_coding	UP
ENSG00000180346	TIGD2	5.06134	2.46685	4.59703e-05	0.00319631	1	4	89111533	89114901	+	3369	3184	0.428741	0.431219	0.38587	protein_coding	UP
ENSG00000187231	SESTD1	6.83615	2.13589	4.26423e-05	0.00319631	1	2	179101678	179264832	-	163155	11384	0.369087	0.383169	0.368031	protein_coding	UP
ENSG00000187239	FNBP1	6.92983	1.52252	4.04381e-05	0.00319631	1	9	129887187	130043194	-	156008	6582	0.437602	0.495594	0.435048	protein_coding	UP
ENSG00000196337	CGB7	4.49871	4.45962	4.66081e-05	0.00319631	1	19	49054274	49058860	-	4587	3382	0.636284	0.638084	0.631229	protein_coding	UP
ENSG00000196407	THEM5	3.16637	5.63081	4.19389e-05	0.00319631	1	1	151847101	151853712	-	6612	1155	0.524278	0.562771	0.516129	protein_coding	UP
ENSG00000204991	SPIRE2	6.42748	2.62353	3.99221e-05	0.00319631	1	16	89818179	89871319	+	53141	7980	0.547911	0.579449	0.542338	protein_coding	UP
ENSG00000213799	ZNF845	5.03387	1.85472	3.80606e-05	0.00319631	1	19	53333749	53356906	+	23158	6445	0.441465	0.40931	0.453865	protein_coding	UP
ENSG00000242950	ERVW-1	9.37565	2.04461	4.35502e-05	0.00319631	1	7	92468380	92477986	-	9607	6127	0.46752	0.464501	0.472837	protein_coding	UP
ENSG00000269526	ERVV-1	7.68651	3.95754	4.26314e-05	0.00319631	1	19	53013921	53016123	+	2203	2202	0.470481	0.470481	0	protein_coding	UP
ENSG00000067842	ATP2B3	2.24689	5.94156	4.73205e-05	0.00321045	1	X	153517642	153582939	+	65298	10045	0.582201	0.568143	0.584757	protein_coding	UP
ENSG00000261609	GAN	6.75621	1.47838	4.72464e-05	0.00321045	1	16	81314944	81390809	+	75866	15687	0.415462	0.420093	0.414254	protein_coding	UP
ENSG00000003436	TFPI	7.89348	3.84931	4.98287e-05	0.00323938	1	2	187464230	187565760	-	101531	11701	0.36598	0.395009	0.362199	protein_coding	UP
ENSG00000159082	SYNJ1	6.55952	1.89927	5.03001e-05	0.00323938	1	21	32628759	32728040	-	99282	8027	0.380758	0.419584	0.377342	protein_coding	UP
ENSG00000168490	PHYHIP	3.80317	3.61452	5.10636e-05	0.0032555	1	8	22219703	22232101	-	12399	3924	0.56622	0.61264	0.544725	protein_coding	UP
ENSG00000099994	SUSD2	5.79254	2.28559	5.22339e-05	0.00329697	1	22	24181487	24189106	+	7620	5035	0.640635	0.635551	0.650542	protein_coding	UP
ENSG00000163513	TGFBR2	6.64945	2.21834	5.21881e-05	0.00329697	1	3	30606601	30694142	+	87542	6839	0.407877	0.44758	0.404513	protein_coding	UP
ENSG00000133401	PDZD2	5.50786	1.50208	5.25137e-05	0.00329822	1	5	31639131	32110932	+	471802	15888	0.454234	0.518567	0.451992	protein_coding	UP
ENSG00000140522	RLBP1	1.73945	6.39844	5.38393e-05	0.00331842	1	15	89209869	89221614	-	11746	1839	0.48974	0.527461	0.482738	protein_coding	UP
ENSG00000173918	C1QTNF1	4.2306	3.70582	5.4039e-05	0.00331842	1	17	79022814	79049788	+	26975	4745	0.541225	0.600211	0.528634	protein_coding	UP
ENSG00000177565	TBL1XR1	5.57988	1.37082	5.39003e-05	0.00331842	1	3	177019340	177228000	-	208661	11651	0.39308	0.372414	0.394302	protein_coding	UP
ENSG00000243137	PSG4	7.75655	3.02326	5.34754e-05	0.00331842	1	19	43192702	43207299	-	14598	6262	0.471809	0.492494	0.456269	protein_coding	UP
ENSG00000138463	SLC49A4	7.35919	2.7191	5.47296e-05	0.00333824	1	3	122795069	122881139	+	86071	3313	0.380423	0.447631	0.377732	protein_coding	UP
ENSG00000069702	TGFBR3	7.62043	1.44277	5.70653e-05	0.00338008	1	1	91680343	91906335	-	225993	8550	0.422935	0.430409	0.422641	protein_coding	UP
ENSG00000107099	DOCK8	4.74685	1.5634	5.74282e-05	0.00338008	1	9	214854	465259	+	250406	19998	0.415032	0.445545	0.412383	protein_coding	UP
ENSG00000130695	CEP85	7.20171	1.69483	5.72936e-05	0.00338008	1	1	26234200	26278808	+	44609	5129	0.446826	0.498538	0.440107	protein_coding	UP
ENSG00000162105	SHANK2	6.43509	2.34518	5.66284e-05	0.00338008	1	11	70467854	71252577	-	784724	18856	0.449671	0.533093	0.447617	protein_coding	UP
ENSG00000164463	CREBRF	3.26038	2.59902	5.61384e-05	0.00338008	1	5	173056352	173139284	+	82933	12323	0.410734	0.37499	0.416972	protein_coding	UP
ENSG00000167676	PLIN4	4.87283	1.86093	5.78134e-05	0.00338008	1	19	4502192	4518486	-	16295	6497	0.594391	0.623826	0.57487	protein_coding	UP
ENSG00000077721	UBE2A	6.88651	1.39044	5.97515e-05	0.00338903	1	X	119574536	119591083	+	16548	5201	0.400314	0.428379	0.387449	protein_coding	UP
ENSG00000108510	MED13	7.97313	1.68587	6.06376e-05	0.00338903	1	17	61942605	62065278	-	122674	12644	0.387347	0.385717	0.387534	protein_coding	UP
ENSG00000115363	EVA1A	3.43978	2.68236	6.02548e-05	0.00338903	1	2	75469302	75569722	-	100421	2734	0.417586	0.483541	0.41574	protein_coding	UP
ENSG00000164532	TBX20	2.78281	3.11972	5.91897e-05	0.00338903	1	7	35202430	35254100	-	51671	1820	0.368976	0.565385	0.361805	protein_coding	UP
ENSG00000152137	HSPB8	8.23953	2.60167	6.34276e-05	0.00346856	1	12	119171555	119224855	+	53301	3569	0.45788	0.492575	0.45539	protein_coding	UP
ENSG00000198162	MAN1A2	9.00915	2.41351	6.33305e-05	0.00346856	1	1	117367449	117528872	+	161424	9653	0.353394	0.370973	0.352276	protein_coding	UP
ENSG00000203499	IQANK1	5.65872	1.81343	6.29012e-05	0.00346856	1	8	143734139	143790645	+	56507	4969	0.499062	0.589455	0.490347	protein_coding	UP
ENSG00000149577	SIDT2	6.46525	1.34088	6.50387e-05	0.00349638	1	11	117178736	117197445	+	18710	9038	0.559731	0.576787	0.543791	protein_coding	UP
ENSG00000135678	CPM	6.88015	4.61685	6.75209e-05	0.00356932	1	12	68842197	68971570	-	129374	7522	0.4146	0.423691	0.414038	protein_coding	UP
ENSG00000172380	GNG12	7.61996	1.4858	6.74612e-05	0.00356932	1	1	67701475	67833467	-	131993	4711	0.415465	0.375292	0.416951	protein_coding	UP
ENSG00000105135	ILVBL	6.72496	1.41236	6.81119e-05	0.00357081	1	19	15114984	15125786	-	10803	5606	0.572394	0.597396	0.54542	protein_coding	UP
ENSG00000188938	FAM120AOS	6.35108	1.47912	6.80263e-05	0.00357081	1	9	93431441	93453581	-	22141	10132	0.449368	0.481938	0.421885	protein_coding	UP
ENSG00000100292	HMOX1	8.32689	2.8892	6.87904e-05	0.00358013	1	22	35380361	35394214	+	13854	2300	0.511081	0.584348	0.496494	protein_coding	UP
ENSG00000270977	ENSG00000270977	3.89303	5.52771	6.8854e-05	0.00358013	1	17	35893707	35911651	-	17945	6374	0.461157	0.480075	0.450735	transcribed_processed_pseudogene	UP
ENSG00000145246	ATP10D	8.0785	1.59505	6.94482e-05	0.00359628	1	4	47485275	47593486	+	108212	7953	0.376071	0.420345	0.372559	protein_coding	UP
ENSG00000122547	EEPD1	2.74493	2.90784	7.03821e-05	0.00359902	1	7	36153254	36301538	+	148285	4729	0.454365	0.564601	0.450733	protein_coding	UP
ENSG00000114423	CBLB	7.3844	2.55417	7.33234e-05	0.003653	1	3	105655461	105869552	-	214092	12243	0.354027	0.378502	0.352543	protein_coding	UP
ENSG00000115919	KYNU	4.06978	4.22295	7.32566e-05	0.003653	1	2	142877657	143055833	+	178177	17419	0.374512	0.363511	0.375704	protein_coding	UP
ENSG00000158863	FHIP2B	5.87402	1.25139	7.43413e-05	0.00367493	1	8	22089150	22104911	+	15762	8285	0.571791	0.593844	0.547352	protein_coding	UP
ENSG00000228162	ENSG00000228162	2.21178	2.83442	7.44429e-05	0.00367493	1	2	234438328	234462127	+	23800	559	0.440943	0.499106	0.439544	lncRNA	UP
ENSG00000089876	DHX32	6.7606	1.56861	7.6507e-05	0.00372047	1	10	125836337	125896436	-	60100	3913	0.414499	0.43036	0.413395	protein_coding	UP
ENSG00000105928	GSDME	6.26529	1.78138	7.65383e-05	0.00372047	1	7	24698355	24757940	-	59586	8585	0.457145	0.484333	0.452569	protein_coding	UP
ENSG00000140564	FURIN	10.2453	2.39393	7.60464e-05	0.00372047	1	15	90868588	90883564	+	14977	4942	0.585003	0.622015	0.566773	protein_coding	UP
ENSG00000150593	PDCD4	5.89553	2.25583	7.7082e-05	0.00373259	1	10	110871795	110900006	+	28212	4533	0.346886	0.381646	0.340231	protein_coding	UP
ENSG00000129925	PGAP6	6.54849	1.77564	7.77113e-05	0.00374876	1	16	370788	387113	-	16326	4413	0.616478	0.631543	0.610897	protein_coding	UP
ENSG00000171100	MTM1	4.69871	1.59648	7.95684e-05	0.00379025	1	X	150568417	150673143	+	104727	11472	0.397771	0.400889	0.397388	protein_coding	UP
ENSG00000135604	STX11	1.49307	4.43849	8.03619e-05	0.00380429	1	6	144150517	144191939	+	41423	5502	0.409155	0.438023	0.404733	protein_coding	UP
ENSG00000067606	PRKCZ	8.21882	2.51343	8.27147e-05	0.00380919	1	1	2050411	2185395	+	134985	7659	0.564534	0.594595	0.562725	protein_coding	UP
ENSG00000100439	ABHD4	5.27035	1.47147	8.35139e-05	0.00380919	1	14	22598290	22612963	+	14674	3757	0.483337	0.516103	0.472059	protein_coding	UP
ENSG00000101187	SLCO4A1	6.35305	4.97513	8.16099e-05	0.00380919	1	20	62642503	62685785	+	43283	3977	0.581928	0.584863	0.581631	protein_coding	UP
ENSG00000115616	SLC9A2	4.31234	2.08572	8.48757e-05	0.00380919	1	2	102619553	102711355	+	91803	6160	0.405307	0.441721	0.402688	protein_coding	UP
ENSG00000124467	PSG8	3.224	3.8715	8.35461e-05	0.00380919	1	19	42752686	42855691	-	103006	4082	0.426183	0.490446	0.423531	protein_coding	UP
ENSG00000133597	ADCK2	5.9742	1.85704	8.25411e-05	0.00380919	1	7	140672945	140696261	+	23317	3100	0.507634	0.6	0.493471	protein_coding	UP
ENSG00000150048	CLEC1A	4.88028	2.89824	8.11978e-05	0.00380919	1	12	10069554	10111627	-	42074	3161	0.388563	0.434989	0.384791	protein_coding	UP
ENSG00000163602	RYBP	7.06437	1.4046	8.43185e-05	0.00380919	1	3	72371825	72446621	-	74797	8473	0.383336	0.401511	0.381014	protein_coding	UP
ENSG00000170190	SLC16A5	4.72357	2.09322	8.58896e-05	0.00380919	1	17	75087727	75106162	+	18436	3080	0.562246	0.613312	0.552003	protein_coding	UP
ENSG00000170373	CST1	3.8284	3.41859	8.09697e-05	0.00380919	1	20	23747562	23751268	-	3707	857	0.567728	0.57993	0.564058	protein_coding	UP
ENSG00000170412	GPRC5C	5.33817	1.84794	8.50307e-05	0.00380919	1	17	74424851	74451653	+	26803	7525	0.544959	0.60598	0.521139	protein_coding	UP
ENSG00000174358	SLC6A19	2.26778	4.25363	8.53628e-05	0.00380919	1	5	1201595	1225111	+	23517	5259	0.598231	0.567408	0.60711	protein_coding	UP
ENSG00000181218	H2AW	3.31551	2.55204	8.56273e-05	0.00380919	1	1	228434777	228457873	-	23097	1847	0.478395	0.524093	0.474422	protein_coding	UP
ENSG00000272841	MAP3K4-AS1	2.27838	3.94942	8.19047e-05	0.00380919	1	6	160990318	160992342	-	2025	2024	0.534091	0.534091	0	lncRNA	UP
ENSG00000274180	NATD1	5.94236	1.88824	8.77247e-05	0.00385109	1	17	21238870	21253410	-	14541	4928	0.585144	0.600244	0.577403	protein_coding	UP
ENSG00000182492	BGN	4.8078	3.56329	8.92151e-05	0.00390301	1	X	153494980	153509546	+	14567	2396	0.626184	0.609766	0.629417	protein_coding	UP
ENSG00000130733	YIPF2	6.51517	1.31736	9.00837e-05	0.00391276	1	19	10922185	10928681	-	6497	2512	0.588054	0.621019	0.567269	protein_coding	UP
ENSG00000135631	RAB11FIP5	7.03625	1.42775	9.06717e-05	0.00391276	1	2	73073382	73156721	-	83340	7050	0.485835	0.613333	0.474053	protein_coding	UP
ENSG00000108506	INTS2	5.24985	1.31005	9.19812e-05	0.00394245	1	17	61865367	61928016	-	62650	8599	0.396798	0.393767	0.39728	protein_coding	UP
ENSG00000147408	CSGALNACT1	5.49844	2.77641	9.42475e-05	0.00398573	1	8	19404161	19758029	-	353869	6579	0.417438	0.480012	0.416253	protein_coding	UP
ENSG00000010671	BTK	1.38577	3.55953	9.53261e-05	0.00401795	1	X	101349447	101390796	-	41350	4554	0.431788	0.453008	0.429162	protein_coding	UP
ENSG00000185507	IRF7	3.74744	1.82436	9.62513e-05	0.00404351	1	11	612553	615983	-	3431	2607	0.670554	0.670886	0.669502	protein_coding	UP
ENSG00000138074	SLC5A6	8.88977	1.35599	9.6995e-05	0.00404795	1	2	27199587	27212958	-	13372	5569	0.534889	0.55791	0.518457	protein_coding	UP
ENSG00000180875	GREM2	1.92413	3.42201	9.92029e-05	0.00408477	1	1	240489573	240612155	-	122583	4174	0.405777	0.47724	0.403258	protein_coding	UP
ENSG00000273033	LINC02035	3.87411	2.00593	9.98092e-05	0.00408477	1	3	122886941	122892416	+	5476	5475	0.437443	0.437443	0	lncRNA	UP
ENSG00000132003	ZSWIM4	4.10555	1.52315	0.000100204	0.00408774	1	19	13795443	13832254	+	36812	4740	0.534922	0.63038	0.520813	protein_coding	UP
ENSG00000158555	GDPD5	5.8922	1.53951	0.000101219	0.00409232	1	11	75434640	75525941	-	91302	9874	0.534244	0.595402	0.526828	protein_coding	UP
ENSG00000223572	CKMT1A	3.74527	2.31562	0.000101606	0.00409232	1	15	43692886	43699222	+	6337	2766	0.502367	0.518438	0.489916	protein_coding	UP
ENSG00000138030	KHK	6.34901	3.70107	0.000102462	0.00410267	1	2	27086747	27100762	+	14016	3040	0.531074	0.579605	0.517631	protein_coding	UP
ENSG00000089723	OTUB2	4.20325	2.51695	0.000106114	0.0041391	1	14	94026340	94048930	+	22591	4235	0.527667	0.516175	0.530319	protein_coding	UP
ENSG00000120837	NFYB	5.55496	1.49248	0.00010408	0.0041391	1	12	104117086	104138241	-	21156	4889	0.391113	0.415627	0.383745	protein_coding	UP
ENSG00000142511	GPR32	6.54299	4.4855	0.00010674	0.0041391	1	19	50770464	50771732	+	1269	1268	0.557571	0.557571	0	protein_coding	UP
ENSG00000151651	ADAM8	8.44164	1.70058	0.000106617	0.0041391	1	10	133262420	133276868	-	14449	4741	0.637874	0.645855	0.633975	protein_coding	UP
ENSG00000167705	RILP	3.33936	2.953	0.000107533	0.0041391	1	17	1646145	1649866	-	3722	1885	0.645525	0.667374	0.623094	protein_coding	UP
ENSG00000172215	CXCR6	3.85392	2.82823	0.000107008	0.0041391	1	3	45940933	45948351	+	7419	3772	0.455244	0.481442	0.42814	protein_coding	UP
ENSG00000177058	SLC38A9	6.67182	1.75819	0.000106334	0.0041391	1	5	55625845	55773194	-	147350	8797	0.387705	0.43242	0.384866	protein_coding	UP
ENSG00000181652	ATG9B	5.52776	1.53377	0.000108314	0.0041391	1	7	151012209	151024499	-	12291	6395	0.581204	0.600782	0.559966	protein_coding	UP
ENSG00000183671	CMKLR2	2.93054	5.38277	0.000105016	0.0041391	1	2	206175316	206218047	-	42732	2815	0.42798	0.415986	0.428826	protein_coding	UP
ENSG00000112773	TENT5A	7.84892	2.58038	0.000108809	0.00414552	1	6	81491439	81752774	-	261336	6048	0.360308	0.414352	0.359027	protein_coding	UP
ENSG00000137714	FDX1	6.8659	2.46424	0.000109851	0.00416255	1	11	110429948	110464884	+	34937	3140	0.397641	0.414331	0.395993	protein_coding	UP
ENSG00000157764	BRAF	5.6652	1.44064	0.000109912	0.00416255	1	7	140719327	140924929	-	205603	23407	0.380021	0.380655	0.379939	protein_coding	UP
ENSG00000106991	ENG	7.10884	3.86527	0.000112333	0.00416648	1	9	127815013	127854658	-	39646	3820	0.531416	0.614136	0.522596	protein_coding	UP
ENSG00000124429	POF1B	3.00543	2.77073	0.000113117	0.00416648	1	X	85277396	85379717	-	102322	3986	0.357278	0.367787	0.356852	protein_coding	UP
ENSG00000125637	PSD4	6.74501	1.7797	0.000112905	0.00416648	1	2	113157325	113209396	+	52072	13427	0.510111	0.549117	0.496558	protein_coding	UP
ENSG00000129255	MPDU1	5.82951	1.56157	0.000112249	0.00416648	1	17	7583529	7592789	+	9261	3285	0.562203	0.549163	0.569372	protein_coding	UP
ENSG00000153071	DAB2	8.50303	2.93531	0.000111219	0.00416648	1	5	39371675	39462300	-	90626	7694	0.389594	0.424357	0.386369	protein_coding	UP
ENSG00000196182	STK40	6.9755	2.09314	0.000112998	0.00416648	1	1	36339624	36385924	-	46301	5604	0.522894	0.588508	0.513859	protein_coding	UP
ENSG00000232729	GTF2I-AS1	2.27494	5.4427	0.000110479	0.00416648	1	7	74688864	74729001	-	40138	2916	0.402447	0.433471	0.400016	lncRNA	UP
ENSG00000136261	BZW2	8.6141	1.42982	0.000115515	0.00416785	1	7	16646131	16706523	+	60393	3646	0.377716	0.404553	0.375991	protein_coding	UP
ENSG00000141854	MISP3	4.9185	3.5975	0.000115294	0.00416785	1	19	14072536	14075062	+	2527	2340	0.677751	0.67094	0.763441	protein_coding	UP
ENSG00000154640	BTG3	5.87084	1.1302	0.000114713	0.00416785	1	21	17593653	17612945	-	19293	2297	0.377358	0.433609	0.369756	protein_coding	UP
ENSG00000168487	BMP1	5.83688	1.34215	0.000115182	0.00416785	1	8	22165140	22212326	+	47187	7043	0.538316	0.60727	0.526219	protein_coding	UP
ENSG00000197872	CYRIA	6.64053	2.56615	0.000115637	0.00416785	1	2	16549459	16666331	-	116873	5432	0.429795	0.420839	0.430232	protein_coding	UP
ENSG00000171219	CDC42BPG	7.12336	1.36738	0.000116444	0.00418504	1	11	64823052	64844653	-	21602	6494	0.608027	0.626732	0.599987	protein_coding	UP
ENSG00000059145	UNKL	4.66615	2.16261	0.000117925	0.0041908	1	16	1363205	1414751	-	51547	7474	0.578221	0.594327	0.57549	protein_coding	UP
ENSG00000107954	NEURL1	7.47561	2.88223	0.000117852	0.0041908	1	10	103493705	103592546	+	98842	5220	0.505337	0.642529	0.497687	protein_coding	UP
ENSG00000108679	LGALS3BP	4.74246	1.88754	0.000117664	0.0041908	1	17	78971238	78979947	-	8710	3414	0.589505	0.609842	0.576393	protein_coding	UP
ENSG00000092445	TYRO3	8.82134	3.14084	0.00012177	0.00422698	1	15	41557675	41583589	+	25915	10750	0.531836	0.528837	0.533962	protein_coding	UP
ENSG00000112414	ADGRG6	7.0102	1.96962	0.000121825	0.00422698	1	6	142301854	142446266	+	144413	8446	0.357013	0.405754	0.353986	protein_coding	UP
ENSG00000131037	EPS8L1	8.30051	3.08694	0.000122275	0.00422698	1	19	55072020	55087923	+	15904	5321	0.582594	0.63879	0.554338	protein_coding	UP
ENSG00000156471	PTDSS1	6.78739	1.22942	0.000119686	0.00422698	1	8	96261902	96336995	+	75094	6094	0.436499	0.468494	0.433673	protein_coding	UP
ENSG00000163659	TIPARP	4.71669	1.85438	0.000122228	0.00422698	1	3	156673235	156706770	+	33536	4789	0.382734	0.449781	0.371565	protein_coding	UP
ENSG00000164307	ERAP1	3.86865	1.59868	0.000121652	0.00422698	1	5	96760810	96808100	-	47291	7923	0.392726	0.39581	0.392105	protein_coding	UP
ENSG00000173638	SLC19A1	7.25844	2.65769	0.000120885	0.00422698	1	21	45493572	45573365	-	79794	11218	0.566253	0.614726	0.558323	protein_coding	UP
ENSG00000035499	DEPDC1B	6.26618	1.88235	0.000127142	0.00423041	1	5	60596912	60700190	-	103279	3792	0.386268	0.378956	0.386547	protein_coding	UP
ENSG00000037280	FLT4	0.604534	4.67114	0.000139046	0.00423041	1	5	180601506	180649624	-	48119	8826	0.602394	0.624632	0.597399	protein_coding	UP
ENSG00000064601	CTSA	6.24249	1.57317	0.000131627	0.00423041	1	20	45890144	45898949	+	8806	8630	0.560931	0.558517	0.68	protein_coding	UP
ENSG00000065809	FAM107B	7.55432	1.65758	0.000138967	0.00423041	1	10	14518557	14774897	-	256341	6998	0.431911	0.434553	0.431837	protein_coding	UP
ENSG00000101577	LPIN2	5.71755	1.12591	0.000131507	0.00423041	1	18	2916994	3013144	-	96151	6605	0.415621	0.489023	0.410207	protein_coding	UP
ENSG00000108786	HSD17B1	8.98018	1.55455	0.000135606	0.00423041	1	17	42552922	42555214	+	2293	1947	0.647906	0.640986	0.686957	protein_coding	UP
ENSG00000112186	CAP2	4.86298	1.75075	0.000138517	0.00423041	1	6	17393595	17557780	+	164186	3231	0.422889	0.427731	0.422792	protein_coding	UP
ENSG00000114626	ABTB1	4.36491	1.39558	0.000131125	0.00423041	1	3	127672935	127680926	+	7992	6148	0.603679	0.615647	0.563755	protein_coding	UP
ENSG00000115170	ACVR1	4.89199	1.48574	0.000136449	0.00423041	1	2	157736251	157876330	-	140080	9821	0.404193	0.439263	0.401549	protein_coding	UP
ENSG00000115183	TANC1	6.57497	1.2328	0.000131497	0.00423041	1	2	158968640	159232659	+	264020	14892	0.434257	0.469447	0.432153	protein_coding	UP
ENSG00000115648	MLPH	2.23692	2.99406	0.000127131	0.00423041	1	2	237485428	237555322	+	69895	7412	0.513234	0.516999	0.512788	protein_coding	UP
ENSG00000116260	QSOX1	10.0206	2.35006	0.000130264	0.00423041	1	1	180154869	180204030	+	49162	9264	0.51848	0.546308	0.512018	protein_coding	UP
ENSG00000119673	ACOT2	3.75864	2.30979	0.000135811	0.00423041	1	14	73567620	73575658	+	8039	2234	0.486191	0.549687	0.461751	protein_coding	UP
ENSG00000132326	PER2	3.48458	1.76028	0.000125012	0.00423041	1	2	238244044	238290102	-	46059	6848	0.52106	0.525847	0.520224	protein_coding	UP
ENSG00000137868	STRA6	5.24856	2.86288	0.000138107	0.00423041	1	15	74179466	74212267	-	32802	7647	0.552148	0.573558	0.545639	protein_coding	UP
ENSG00000148248	SURF4	8.79901	1.35073	0.00013874	0.00423041	1	9	133361450	133376166	-	14717	3437	0.523852	0.542915	0.518042	protein_coding	UP
ENSG00000155324	GRAMD2B	6.7694	2.09219	0.000128217	0.00423041	1	5	126360132	126496494	+	136363	5031	0.389456	0.447028	0.387251	protein_coding	UP
ENSG00000161011	SQSTM1	8.73176	1.30135	0.000137345	0.00423041	1	5	179806398	179838078	+	31681	7519	0.549842	0.581992	0.539837	protein_coding	UP
ENSG00000164292	RHOBTB3	5.16415	2.27083	0.000135689	0.00423041	1	5	95713522	95824383	+	110862	8810	0.405652	0.42202	0.404239	protein_coding	UP
ENSG00000173868	PHOSPHO1	7.20709	3.58782	0.000127751	0.00423041	1	17	49223366	49230787	-	7422	2387	0.567578	0.638458	0.533969	protein_coding	UP
ENSG00000180596	H2BC4	2.07515	2.95177	0.000137095	0.00423041	1	6	26114873	26123926	-	9054	721	0.378659	0.474341	0.370379	protein_coding	UP
ENSG00000182752	PAPPA	2.26561	3.18081	0.000134508	0.00423041	1	9	116153791	116402321	+	248531	11561	0.423506	0.469856	0.421245	protein_coding	UP
ENSG00000188522	FAM83G	7.00759	1.73755	0.000138818	0.00423041	1	17	18968789	19004764	-	35976	7830	0.580459	0.600766	0.574809	protein_coding	UP
ENSG00000196083	IL1RAP	5.83473	1.81755	0.000131096	0.00423041	1	3	190514051	190659750	+	145700	11537	0.379357	0.385109	0.378863	protein_coding	UP
ENSG00000196470	SIAH1	6.24444	2.48042	0.00012817	0.00423041	1	16	48356364	48448402	-	92039	6677	0.451965	0.458589	0.451447	protein_coding	UP
ENSG00000289089	ENSG00000289089	1.43611	3.36089	0.000137366	0.00423041	1	7	35197503	35199215	-	1713	1712	0.321846	0.321846	0	lncRNA	UP
ENSG00000140511	HAPLN3	4.35715	4.40901	0.000139782	0.00423258	1	15	88877294	88895597	-	18304	3482	0.528165	0.576106	0.516902	protein_coding	UP
ENSG00000204710	SPDYC	2.75559	2.36022	0.000139785	0.00423258	1	11	65170154	65173244	+	3091	984	0.568285	0.595528	0.555556	protein_coding	UP
ENSG00000049239	H6PD	4.50703	1.4793	0.000140462	0.00424296	1	1	9234774	9271337	+	36564	9316	0.522933	0.565371	0.508423	protein_coding	UP
ENSG00000178935	ZNF552	3.26738	1.81346	0.000141412	0.00426152	1	19	57803841	57814913	-	11073	2985	0.475885	0.480402	0.474218	protein_coding	UP
ENSG00000111726	CMAS	7.4379	1.15312	0.00014238	0.00427548	1	12	22046218	22065674	+	19457	1966	0.373921	0.414547	0.369354	protein_coding	UP
ENSG00000184164	CRELD2	6.2039	1.46735	0.00014255	0.00427548	1	22	49918167	49927540	+	9374	5154	0.593513	0.57664	0.614127	protein_coding	UP
ENSG00000175662	TOM1L2	5.32393	1.80947	0.000143397	0.00428368	1	17	17843511	17972422	-	128912	7844	0.482604	0.559663	0.477612	protein_coding	UP
ENSG00000166949	SMAD3	5.6524	1.13899	0.000144609	0.0043067	1	15	67063763	67195173	+	131411	9961	0.483342	0.525951	0.479848	protein_coding	UP
ENSG00000144746	ARL6IP5	7.3007	1.52843	0.000147226	0.00436416	1	3	69084937	69106092	+	21156	2550	0.424817	0.399608	0.428272	protein_coding	UP
ENSG00000141179	PCTP	5.77881	1.19708	0.000149076	0.00437807	1	17	55751051	55842830	+	91780	5799	0.402946	0.454389	0.399477	protein_coding	UP
ENSG00000167447	SMG8	5.30307	1.45791	0.00014892	0.00437807	1	17	59209400	59215239	+	5840	3739	0.44237	0.465098	0.401905	protein_coding	UP
ENSG00000187688	TRPV2	7.44245	1.49159	0.000148673	0.00437807	1	17	16415571	16437003	+	21433	3365	0.532381	0.580684	0.523385	protein_coding	UP
ENSG00000100284	TOM1	6.47978	1.71677	0.000150773	0.00440749	1	22	35299275	35347992	+	48718	5850	0.535152	0.597949	0.526582	protein_coding	UP
ENSG00000153989	NUS1	7.91365	1.1979	0.00015121	0.00441011	1	6	117675469	117710727	+	35259	4791	0.373788	0.379253	0.372928	protein_coding	UP
ENSG00000070540	WIPI1	6.09406	1.08892	0.000155705	0.00443916	1	17	68420948	68457513	-	36566	3388	0.465773	0.49026	0.463273	protein_coding	UP
ENSG00000122133	PAEP	0.800717	6.2896	0.000153235	0.00443916	1	9	135561756	135566955	+	5200	1447	0.579342	0.576365	0.58049	protein_coding	UP
ENSG00000137460	FHDC1	8.50175	2.82424	0.000154676	0.00443916	1	4	152936323	152979671	+	43349	6585	0.449825	0.520121	0.437233	protein_coding	UP
ENSG00000138640	FAM13A	5.82445	1.36794	0.000154876	0.00443916	1	4	88725955	89111398	-	385444	13186	0.382715	0.410739	0.381723	protein_coding	UP
ENSG00000144648	ACKR2	6.11725	1.10443	0.000155113	0.00443916	1	3	42804752	42887974	+	83223	5445	0.442359	0.512213	0.437469	protein_coding	UP
ENSG00000261227	ENSG00000261227	0.500013	4.4686	0.000153951	0.00443916	1	16	73232055	73233970	+	1916	1139	0.479896	0.508341	0.438144	lncRNA	UP
ENSG00000011198	ABHD5	6.02003	1.8262	0.000159704	0.00445743	1	3	43690108	43734371	+	44264	7525	0.402571	0.423522	0.39828	protein_coding	UP
ENSG00000160606	TLCD1	3.35277	1.72091	0.000160913	0.00445743	1	17	28724348	28727935	-	3588	1330	0.603568	0.599248	0.606114	protein_coding	UP
ENSG00000163435	ELF3	6.02388	1.14404	0.000159863	0.00445743	1	1	202007945	202017183	+	9239	7180	0.547954	0.54415	0.561224	protein_coding	UP
ENSG00000167772	ANGPTL4	1.90378	3.24674	0.000159286	0.00445743	1	19	8363289	8374370	+	11082	2467	0.556538	0.608837	0.54156	protein_coding	UP
ENSG00000169905	TOR1AIP2	7.16423	1.11121	0.000159082	0.00445743	1	1	179839967	179877803	-	37837	18867	0.388519	0.402343	0.374769	protein_coding	UP
ENSG00000204842	ATXN2	6.43394	1.27915	0.000159828	0.00445743	1	12	111443485	111599676	-	156192	16509	0.425159	0.462838	0.420706	protein_coding	UP
ENSG00000119718	EIF2B2	6.96116	2.03735	0.00016233	0.00446013	1	14	75002921	75012366	+	9446	5429	0.440127	0.453122	0.42256	protein_coding	UP
ENSG00000188994	ZNF292	7.3026	2.33196	0.000161472	0.00446013	1	6	87152833	87265943	+	113111	14846	0.376766	0.376734	0.376771	protein_coding	UP
ENSG00000196954	CASP4	5.79798	2.58666	0.000162768	0.00446013	1	11	104942866	104969366	-	26501	6657	0.376679	0.382905	0.374591	protein_coding	UP
ENSG00000204673	AKT1S1	6.88581	1.39733	0.000162701	0.00446013	1	19	49869033	49878459	-	9427	5730	0.596754	0.597906	0.594968	protein_coding	UP
ENSG00000070404	FSTL3	7.99194	3.10731	0.000164841	0.00446738	1	19	676392	683392	+	7001	3027	0.649429	0.656426	0.644098	protein_coding	UP
ENSG00000104826	LHB	2.53196	3.52626	0.000164314	0.00446738	1	19	49015980	49017091	-	1112	627	0.641764	0.642743	0.640496	protein_coding	UP
ENSG00000135047	CTSL	9.12339	1.98271	0.000164276	0.00446738	1	9	87724051	87731469	+	7419	6111	0.4512	0.463754	0.392502	protein_coding	UP
ENSG00000269706	ENSG00000269706	0.406312	4.28989	0.000164808	0.00446738	1	19	49050217	49050846	-	630	629	0.63911	0.63911	0	unprocessed_pseudogene	UP
ENSG00000137575	SDCBP	8.43828	1.31833	0.000165897	0.00447817	1	8	58552924	58582859	+	29936	4767	0.35861	0.396895	0.351359	protein_coding	UP
ENSG00000116016	EPAS1	9.63968	1.71105	0.000167617	0.00451499	1	2	46293667	46386697	+	93031	7271	0.467129	0.531976	0.461631	protein_coding	UP
ENSG00000103042	SLC38A7	5.41548	1.17612	0.000168815	0.0045323	1	16	58665109	58684770	-	19662	6645	0.527135	0.564033	0.508297	protein_coding	UP
ENSG00000205213	LGR4	8.02107	1.54877	0.000169449	0.00453544	1	11	27365961	27472790	-	106830	6337	0.390877	0.414707	0.389374	protein_coding	UP
ENSG00000105246	EBI3	2.72009	2.04917	0.000171296	0.00455605	1	19	4229523	4237528	+	8006	1251	0.53679	0.605116	0.524134	protein_coding	UP
ENSG00000127511	SIN3B	8.75915	1.73333	0.000172379	0.0045562	1	19	16829398	16880353	+	50956	8759	0.529762	0.559881	0.523509	protein_coding	UP
ENSG00000254470	AP5B1	6.9115	1.66458	0.000172093	0.0045562	1	11	65773898	65780976	-	7079	6978	0.596214	0.595156	0.67	protein_coding	UP
ENSG00000114982	KANSL3	5.51232	1.1559	0.000173732	0.00456644	1	2	96593170	96642787	-	49618	8991	0.445069	0.511956	0.430266	protein_coding	UP
ENSG00000143376	SNX27	7.29101	1.44836	0.000173846	0.00456644	1	1	151612006	151699091	+	87086	16696	0.404341	0.412314	0.402449	protein_coding	UP
ENSG00000171791	BCL2	1.9093	3.54675	0.000173391	0.00456644	1	18	63123346	63320128	-	196783	12605	0.427376	0.432765	0.427008	protein_coding	UP
ENSG00000160190	SLC37A1	5.07238	1.5236	0.000174715	0.00457978	1	21	42496008	42581440	+	85433	6827	0.487885	0.540501	0.483315	protein_coding	UP
ENSG00000044090	CUL7	3.65004	1.55772	0.000175831	0.00459254	1	6	43037617	43053943	-	16327	7852	0.547042	0.581763	0.514869	protein_coding	UP
ENSG00000146834	MEPCE	5.49995	1.42938	0.000176288	0.00459254	1	7	100428790	100434118	+	5329	3206	0.587838	0.61073	0.553252	protein_coding	UP
ENSG00000204231	RXRB	4.49845	1.38118	0.000176134	0.00459254	1	6	33193588	33200665	-	7078	3888	0.53907	0.566615	0.505488	protein_coding	UP
ENSG00000103381	CPPED1	6.08077	1.26579	0.000178225	0.00460583	1	16	12659799	12803887	-	144089	6350	0.443888	0.440945	0.444024	protein_coding	UP
ENSG00000104419	NDRG1	4.61687	1.49833	0.000184422	0.00460583	1	8	133237175	133302022	-	64848	11963	0.503169	0.53724	0.495462	protein_coding	UP
ENSG00000117318	ID3	5.97565	1.46721	0.000179087	0.00460583	1	1	23557926	23559501	-	1576	1493	0.570794	0.567314	0.634146	protein_coding	UP
ENSG00000118242	MREG	4.32066	2.22611	0.000181714	0.00460583	1	2	215942584	216034096	-	91513	3630	0.425387	0.442424	0.424683	protein_coding	UP
ENSG00000119777	TMEM214	7.36997	1.51002	0.000184176	0.00460583	1	2	27032910	27041694	+	8785	4895	0.549977	0.556078	0.542299	protein_coding	UP
ENSG00000125945	ZNF436	4.81475	1.44647	0.000178191	0.00460583	1	1	23359448	23369836	-	10389	4782	0.464286	0.462568	0.465751	protein_coding	UP
ENSG00000133805	AMPD3	5.43587	2.20455	0.000184215	0.00460583	1	11	10308313	10507579	+	199267	6821	0.442885	0.510482	0.440489	protein_coding	UP
ENSG00000157766	ACAN	5.14317	5.51837	0.000177324	0.00460583	1	15	88803436	88875353	+	71918	10895	0.502649	0.556035	0.493117	protein_coding	UP
ENSG00000163347	CLDN1	3.36622	2.54432	0.000182891	0.00460583	1	3	190305707	190322446	-	16740	3624	0.373678	0.411148	0.363324	protein_coding	UP
ENSG00000165006	UBAP1	6.26542	1.10302	0.00018306	0.00460583	1	9	34179005	34252523	+	73519	2764	0.428031	0.503256	0.425093	protein_coding	UP
ENSG00000167470	MIDN	6.52939	1.69436	0.000183949	0.00460583	1	19	1248553	1259143	+	10591	4504	0.659585	0.62944	0.681893	protein_coding	UP
ENSG00000180758	GPR157	6.04244	2.06789	0.000183728	0.00460583	1	1	9100305	9129102	-	28798	5300	0.49974	0.535094	0.491765	protein_coding	UP
ENSG00000183822	NCF4-AS1	0.927059	3.87101	0.000179073	0.00460583	1	22	36847372	36870441	-	23070	1215	0.512679	0.511934	0.512721	lncRNA	UP
ENSG00000197548	ATG7	5.88161	1.06243	0.000180012	0.00460583	1	3	11272309	11557665	+	285357	8804	0.432649	0.485915	0.430953	protein_coding	UP
ENSG00000167549	CORO6	3.53604	1.91613	0.000185913	0.00461637	1	17	29614756	29622912	-	8157	4301	0.603114	0.632644	0.570169	protein_coding	UP
ENSG00000139514	SLC7A1	7.33574	1.28347	0.000187442	0.00463317	1	13	29509414	29595688	-	86275	7674	0.474384	0.530232	0.468931	protein_coding	UP
ENSG00000137869	CYP19A1	9.63255	4.14531	0.000191673	0.00466919	1	15	51208057	51338601	-	130545	8410	0.440641	0.420452	0.442031	protein_coding	UP
ENSG00000144366	GULP1	6.00748	1.34946	0.000191456	0.00466919	1	2	188291669	188595931	+	304263	11962	0.353606	0.346263	0.353907	protein_coding	UP
ENSG00000145217	SLC26A1	0.789051	4.23396	0.000192205	0.00466919	1	4	979073	993440	-	14368	4287	0.583977	0.648006	0.556746	protein_coding	UP
ENSG00000152684	PELO	5.95267	1.08176	0.000191149	0.00466919	1	5	52787916	52804044	+	16129	4368	0.388889	0.454212	0.364626	protein_coding	UP
ENSG00000242221	PSG2	7.25583	1.80294	0.000192479	0.00466919	1	19	43064209	43083045	-	18837	2823	0.435974	0.445271	0.434335	protein_coding	UP
ENSG00000168918	INPP5D	3.16321	2.82973	0.00019304	0.00467386	1	2	233059967	233207903	+	147937	8650	0.487833	0.541503	0.4845	protein_coding	UP
ENSG00000109436	TBC1D9	5.4577	1.08542	0.00019562	0.0047183	1	4	140620782	140756385	-	135604	5830	0.411739	0.475815	0.40886	protein_coding	UP
ENSG00000196782	MAML3	5.78565	2.0067	0.000195498	0.0047183	1	4	139716753	140154184	-	437432	6839	0.41605	0.528147	0.414269	protein_coding	UP
ENSG00000010319	SEMA3G	3.59534	3.76773	0.000196429	0.00471988	1	3	52433035	52445103	-	12069	5030	0.596122	0.583897	0.604859	protein_coding	UP
ENSG00000221826	PSG3	6.54751	5.34278	0.00019863	0.00474801	1	19	42721638	42740481	-	18844	3388	0.436342	0.47255	0.428405	protein_coding	UP
ENSG00000280109	PLAC4	7.19345	4.91022	0.000198723	0.00474801	1	21	41175231	41186788	-	11558	10567	0.468893	0.467588	0.482828	lncRNA	UP
ENSG00000105656	ELL	5.72076	1.42028	0.000200016	0.00476992	1	19	18442663	18522116	-	79454	4904	0.555108	0.594005	0.552549	protein_coding	UP
ENSG00000187772	LIN28B	8.36412	1.1683	0.000201414	0.00479425	1	6	104936616	105083332	+	146717	5935	0.367963	0.398821	0.366662	protein_coding	UP
ENSG00000078747	ITCH	7.17483	1.06893	0.00020382	0.00479753	1	20	34363241	34540748	+	177508	10605	0.417724	0.409241	0.418263	protein_coding	UP
ENSG00000130779	CLIP1	8.49463	1.72944	0.000203525	0.00479753	1	12	122271432	122422669	-	151238	18567	0.438973	0.432218	0.439919	protein_coding	UP
ENSG00000147872	PLIN2	8.05989	3.65817	0.000201976	0.00479753	1	9	19108375	19149290	-	40916	5001	0.449933	0.45131	0.449741	protein_coding	UP
ENSG00000150457	LATS2	6.50627	1.26391	0.000203736	0.00479753	1	13	20973036	21061586	-	88551	5604	0.45677	0.519094	0.452559	protein_coding	UP
ENSG00000157625	TAB3	7.24629	1.06132	0.000202502	0.00479753	1	X	30827442	30975084	-	147643	12558	0.389523	0.388915	0.38958	protein_coding	UP
ENSG00000136868	SLC31A1	7.38883	1.07949	0.000205065	0.00479979	1	9	113221544	113264492	+	42949	5139	0.412871	0.442499	0.408844	protein_coding	UP
ENSG00000138674	SEC31A	8.12144	1.12219	0.000205772	0.00479979	1	4	82818509	82901166	-	82658	9261	0.387602	0.428032	0.3825	protein_coding	UP
ENSG00000242779	ZNF702P	5.35101	1.09266	0.000205152	0.00479979	1	19	52966896	53037898	-	71003	6607	0.455297	0.416377	0.45929	transcribed_processed_pseudogene	UP
ENSG00000112893	MAN2A1	8.46288	1.2294	0.000206241	0.00480106	1	5	109689927	109869625	+	179699	11230	0.364662	0.374889	0.36398	protein_coding	UP
ENSG00000105137	SYDE1	6.66855	4.71835	0.000208629	0.00480376	1	19	15107401	15114985	+	7585	3958	0.602584	0.645275	0.555985	protein_coding	UP
ENSG00000113742	CPEB4	7.40968	1.71526	0.000208049	0.00480376	1	5	173888349	173961980	+	73632	10431	0.372941	0.379829	0.371804	protein_coding	UP
ENSG00000173166	RAPH1	5.95874	1.02149	0.000208264	0.00480376	1	2	203394345	203535335	-	140991	11603	0.391432	0.428941	0.388068	protein_coding	UP
ENSG00000169884	WNT10B	4.12128	3.00803	0.000209119	0.00480633	1	12	48965340	48971735	-	6396	2595	0.557467	0.586513	0.537632	protein_coding	UP
ENSG00000186834	HEXIM1	8.09364	1.73395	0.000209764	0.00481243	1	17	45148475	45152099	+	3625	3624	0.483168	0.483168	0	protein_coding	UP
ENSG00000019995	ZRANB1	5.39201	1.05583	0.000211354	0.00481408	1	10	124942123	124988189	+	46067	5984	0.396779	0.393215	0.397311	protein_coding	UP
ENSG00000076067	RBMS2	6.16919	1.264	0.000211091	0.00481408	1	12	56521820	56596193	+	74374	8897	0.440482	0.469484	0.436542	protein_coding	UP
ENSG00000145901	TNIP1	6.47626	1.65028	0.000210705	0.00481408	1	5	151029945	151093577	-	63633	5769	0.500094	0.543075	0.495809	protein_coding	UP
ENSG00000198586	TLK1	7.13205	1.34834	0.000210283	0.00481408	1	2	170990823	171231314	-	240492	9375	0.3808	0.389013	0.380467	protein_coding	UP
ENSG00000124198	ARFGEF2	6.97439	1.05424	0.000211828	0.00481624	1	20	48921711	49036693	+	114983	12409	0.432537	0.439761	0.431663	protein_coding	UP
ENSG00000112039	FANCE	5.75536	1.32186	0.000212429	0.00482127	1	6	35452338	35467102	+	14765	2698	0.50447	0.579318	0.487734	protein_coding	UP
ENSG00000241104	CEACAMP10	2.98763	3.65642	0.000213255	0.00483138	1	19	43211791	43248646	-	36856	1952	0.411667	0.454918	0.409248	transcribed_processed_pseudogene	UP
ENSG00000054967	RELT	4.48557	1.39388	0.000214436	0.00483883	1	11	73376399	73397474	+	21076	6177	0.597248	0.608872	0.592429	protein_coding	UP
ENSG00000139053	PDE6H	0.709539	3.64636	0.000215549	0.00484012	1	12	14973042	14981865	+	8824	723	0.396917	0.437068	0.393333	protein_coding	UP
ENSG00000025800	KPNA6	7.35219	1.05422	0.000227239	0.00484362	1	1	32108056	32176563	+	68508	7442	0.442072	0.475679	0.437976	protein_coding	UP
ENSG00000082438	COBLL1	7.69177	2.16455	0.000220972	0.00484362	1	2	164653624	164843679	-	190056	17147	0.362674	0.37925	0.36103	protein_coding	UP
ENSG00000106571	GLI3	4.36128	1.57774	0.000223936	0.00484362	1	7	41960949	42264100	-	303152	13773	0.416954	0.48508	0.413711	protein_coding	UP
ENSG00000134369	NAV1	6.71814	1.33613	0.000228304	0.00484362	1	1	201539127	201826969	+	287843	22773	0.47697	0.499232	0.475057	protein_coding	UP
ENSG00000137177	KIF13A	6.62446	1.48388	0.00021884	0.00484362	1	6	17759183	17987635	-	228453	11095	0.408882	0.437855	0.407403	protein_coding	UP
ENSG00000139211	AMIGO2	2.57511	2.11622	0.000227701	0.00484362	1	12	47075707	47079959	-	4253	3961	0.446613	0.449634	0.405498	protein_coding	UP
ENSG00000143641	GALNT2	8.94217	1.66862	0.00022468	0.00484362	1	1	230057990	230282122	+	224133	7693	0.459359	0.545171	0.456309	protein_coding	UP
ENSG00000145725	PPIP5K2	6.31592	1.1889	0.000225706	0.00484362	1	5	103120149	103212799	+	92651	17232	0.342925	0.371344	0.336432	protein_coding	UP
ENSG00000162032	SPSB3	5.14364	1.24078	0.000223668	0.00484362	1	16	1776712	1793700	-	16989	3093	0.640099	0.653411	0.637136	protein_coding	UP
ENSG00000166398	GARRE1	5.80252	1.18291	0.00021727	0.00484362	1	19	34254552	34355566	+	101015	7408	0.449443	0.481641	0.446894	protein_coding	UP
ENSG00000168394	TAP1	5.98799	1.23084	0.000223169	0.00484362	1	6	32845209	32853816	-	8608	4632	0.504241	0.537349	0.46566	protein_coding	UP
ENSG00000168994	PXDC1	6.84463	2.29695	0.000218858	0.00484362	1	6	3722614	3751713	-	29100	2154	0.523489	0.56221	0.520393	protein_coding	UP
ENSG00000172331	BPGM	5.82201	1.81586	0.000224237	0.00484362	1	7	134646811	134679816	+	33006	2533	0.396546	0.450059	0.392098	protein_coding	UP
ENSG00000175182	FAM131A	5.37117	1.65711	0.000226947	0.00484362	1	3	184335926	184348421	+	12496	8920	0.556703	0.556951	0.556084	protein_coding	UP
ENSG00000175832	ETV4	6.79043	1.70788	0.000226208	0.00484362	1	17	43527844	43579620	-	51777	3500	0.502318	0.599143	0.495298	protein_coding	UP
ENSG00000203783	PRR9	5.36075	3.92304	0.000220093	0.00484362	1	1	153217584	153219310	+	1727	1220	0.465238	0.478689	0.432806	protein_coding	UP
ENSG00000221968	FADS3	7.72486	1.53996	0.000219211	0.00484362	1	11	61873519	61892051	-	18533	6282	0.573764	0.581184	0.569959	protein_coding	UP
ENSG00000262117	BCAR4	4.21179	4.40207	0.000219507	0.00484362	1	16	11819829	11828845	-	9017	1324	0.453083	0.432779	0.456578	lncRNA	UP
ENSG00000267943	ENSG00000267943	7.44661	4.37786	0.000225825	0.00484362	1	19	53007512	53013180	+	5669	4058	0.493472	0.489157	0.504348	lncRNA	UP
ENSG00000172889	EGFL7	4.0355	1.34478	0.000229743	0.00484982	1	9	136658856	136672678	+	13823	2551	0.67313	0.682477	0.671014	protein_coding	UP
ENSG00000183067	IGSF5	2.63757	4.10034	0.000229594	0.00484982	1	21	39745183	39802081	+	56899	2849	0.425323	0.45981	0.423505	protein_coding	UP
ENSG00000115756	HPCAL1	6.94744	1.21451	0.000233305	0.00490182	1	2	10302889	10427617	+	124729	6223	0.521222	0.602443	0.516957	protein_coding	UP
ENSG00000259676	ENSG00000259676	0.424221	5.47624	0.000234138	0.00490182	1	15	88797413	88798734	-	1322	569	0.404239	0.446397	0.37234	lncRNA	UP
ENSG00000148926	ADM	7.0925	2.04101	0.000235658	0.00491742	1	11	10305073	10307397	+	2325	2324	0.589931	0.589931	0	protein_coding	UP
ENSG00000112195	TREML2	7.34135	5.56171	0.00023716	0.00492446	1	6	41189749	41201149	-	11401	3780	0.51114	0.55	0.491864	protein_coding	UP
ENSG00000183283	DAZAP2	5.78225	1.66975	0.000236816	0.00492446	1	12	51238724	51271362	+	32639	5295	0.467492	0.478565	0.465348	protein_coding	UP
ENSG00000158286	RNF207	5.06726	1.23605	0.00023808	0.00492744	1	1	6205475	6221299	+	15825	6580	0.573243	0.588298	0.562527	protein_coding	UP
ENSG00000160224	AIRE	0.38662	5.9058	0.000240006	0.00494704	1	21	44285838	44298648	+	12811	4666	0.63872	0.623875	0.647225	protein_coding	UP
ENSG00000163683	SMIM14	4.30145	1.55592	0.000240197	0.00494704	1	4	39546336	39638902	-	92567	6519	0.413996	0.393772	0.415529	protein_coding	UP
ENSG00000011523	CEP68	5.84949	1.83035	0.000241869	0.0049734	1	2	65056366	65087004	+	30639	8616	0.478132	0.464833	0.483335	protein_coding	UP
ENSG00000180573	H2AC6	3.97288	2.86449	0.000245897	0.00503176	1	6	26124145	26139116	+	14972	1666	0.418209	0.419568	0.418038	protein_coding	UP
ENSG00000155111	CDK19	4.63995	1.8095	0.000250373	0.00505599	1	6	110609978	110815958	-	205981	7628	0.398738	0.428291	0.397601	protein_coding	UP
ENSG00000197272	IL27	1.03734	3.32518	0.000249923	0.00505599	1	16	28499362	28512051	-	12690	1264	0.541099	0.614715	0.532954	protein_coding	UP
ENSG00000157827	FMNL2	7.58573	1.06957	0.000251155	0.00505676	1	2	152335174	152649826	+	314653	6546	0.405734	0.432325	0.405169	protein_coding	UP
ENSG00000112183	RBM24	3.58919	2.71407	0.00025327	0.00508424	1	6	17281361	17293871	+	12511	3415	0.413829	0.446266	0.401649	protein_coding	UP
ENSG00000120725	SIL1	6.51714	1.05481	0.00026511	0.00524904	1	5	138946724	139293557	-	346834	3953	0.447777	0.534784	0.446774	protein_coding	UP
ENSG00000143882	ATP6V1C2	6.86709	1.12399	0.000264621	0.00524904	1	2	10721100	10785110	+	64011	3486	0.499266	0.4607	0.501487	protein_coding	UP
ENSG00000163993	S100P	7.43343	2.57096	0.000265617	0.00524904	1	4	6693878	6697170	+	3293	469	0.535541	0.52452	0.537372	protein_coding	UP
ENSG00000136813	ECPAS	7.79143	1.26038	0.000266205	0.00525247	1	9	111360685	111484745	-	124061	8404	0.393342	0.452404	0.38905	protein_coding	UP
ENSG00000162923	WDR26	7.295	1.12391	0.000267308	0.00526605	1	1	224385146	224437033	-	51888	11127	0.38395	0.398131	0.380079	protein_coding	UP
ENSG00000006747	SCIN	4.60548	1.19629	0.000268969	0.0052663	1	7	12570577	12660182	+	89606	11603	0.384566	0.407308	0.381183	protein_coding	UP
ENSG00000059588	TARBP1	4.9998	1.08323	0.000267964	0.0052663	1	1	234391313	234479179	-	87867	7786	0.403057	0.453763	0.398127	protein_coding	UP
ENSG00000164164	OTUD4	6.35324	1.00766	0.000269076	0.0052663	1	4	145110838	145180589	-	69752	9485	0.375995	0.411386	0.370424	protein_coding	UP
ENSG00000167703	SLC43A2	8.6562	3.13234	0.000269557	0.0052663	1	17	1569268	1628886	-	59619	10586	0.546278	0.58379	0.538179	protein_coding	UP
ENSG00000168300	PCMTD1	4.79805	1.23751	0.000269811	0.0052663	1	8	51817575	51899186	-	81612	7313	0.367426	0.343088	0.369822	protein_coding	UP
ENSG00000167004	PDIA3	10.6338	1.75621	0.000270806	0.0052776	1	15	43746394	43773279	+	26886	11763	0.430091	0.430247	0.42997	protein_coding	UP
ENSG00000225663	MCRIP1	5.37914	1.24599	0.000273851	0.00531807	1	17	81822361	81833302	-	10942	3721	0.598026	0.635582	0.57867	protein_coding	UP
ENSG00000161638	ITGA5	8.91261	1.42707	0.000276328	0.00534417	1	12	54395261	54419266	-	24006	7359	0.524474	0.554695	0.511114	protein_coding	UP
ENSG00000167261	DPEP2	0.546303	3.79959	0.000276317	0.00534417	1	16	67987394	68000586	-	13193	3486	0.543663	0.582042	0.529878	protein_coding	UP
ENSG00000108576	SLC6A4	3.22094	1.7948	0.000278595	0.00537164	1	17	30194319	30236002	-	41684	6968	0.46868	0.455224	0.471381	protein_coding	UP
ENSG00000134323	MYCN	7.59461	1.77702	0.000279997	0.00538274	1	2	15940550	15947007	+	6458	2613	0.537711	0.56946	0.516129	protein_coding	UP
ENSG00000168065	SLC22A11	7.05492	2.60937	0.00028002	0.00538274	1	11	64555690	64572875	+	17186	5148	0.566948	0.570707	0.56534	protein_coding	UP
ENSG00000068912	ERLEC1	6.583	1.40687	0.000282268	0.00539058	1	2	53787009	53833038	+	46030	16405	0.395707	0.378909	0.405009	protein_coding	UP
ENSG00000108306	FBXL20	3.86258	1.44104	0.000281662	0.00539058	1	17	39252663	39402523	-	149861	11036	0.432851	0.446176	0.431791	protein_coding	UP
ENSG00000161618	ALDH16A1	4.82306	1.15527	0.000282552	0.00539058	1	19	49453225	49471050	+	17826	4574	0.568415	0.613249	0.552939	protein_coding	UP
ENSG00000164896	FASTK	5.74582	1.15914	0.000281132	0.00539058	1	7	151076624	151080866	-	4243	3772	0.617869	0.626988	0.544681	protein_coding	UP
ENSG00000140459	CYP11A1	9.04708	4.87201	0.000285991	0.00542803	1	15	74337759	74367646	-	29888	3384	0.475759	0.559988	0.465004	protein_coding	UP
ENSG00000144843	ADPRH	2.36231	2.40055	0.000287082	0.00542803	1	3	119579268	119589945	+	10678	4611	0.462396	0.501627	0.432575	protein_coding	UP
ENSG00000249715	FER1L5	1.5221	5.36178	0.000286923	0.00542803	1	2	96642737	96704887	+	62151	10399	0.507498	0.540052	0.500957	protein_coding	UP
ENSG00000198876	DCAF12	6.3459	1.13129	0.000287803	0.00543357	1	9	34086387	34127399	-	41013	4304	0.459939	0.466775	0.459137	protein_coding	UP
ENSG00000102996	MMP15	8.40009	2.64733	0.000289052	0.00544096	1	16	58025754	58046901	+	21148	4221	0.593749	0.649609	0.579818	protein_coding	UP
ENSG00000110367	DDX6	7.47063	1.03204	0.000290293	0.00544967	1	11	118747763	118791164	-	43402	11447	0.415636	0.41382	0.416286	protein_coding	UP
ENSG00000132824	SERINC3	7.0949	1.07691	0.000295606	0.00544967	1	20	44496221	44522085	-	25865	4637	0.425263	0.429372	0.424365	protein_coding	UP
ENSG00000133789	SWAP70	8.20523	1.62405	0.000295445	0.00544967	1	11	9664077	9752993	+	88917	7177	0.399681	0.41842	0.398035	protein_coding	UP
ENSG00000136720	HS6ST1	5.7001	1.23488	0.000292276	0.00544967	1	2	128236716	128318868	-	82153	4968	0.531953	0.598833	0.527648	protein_coding	UP
ENSG00000137507	LRRC32	5.50328	3.96856	0.000295958	0.00544967	1	11	76657524	76670747	-	13224	4455	0.561975	0.588103	0.5487	protein_coding	UP
ENSG00000173757	STAT5B	5.56079	1.31613	0.000291234	0.00544967	1	17	42199177	42276707	-	77531	6420	0.436309	0.507944	0.429841	protein_coding	UP
ENSG00000271503	CCL5	0.91732	3.52037	0.000290796	0.00544967	1	17	35871491	35880793	-	9303	1494	0.460009	0.529451	0.446721	protein_coding	UP
ENSG00000289595	ENSG00000289595	0.885785	3.84786	0.000292466	0.00544967	1	12	68804919	68806086	+	1168	1167	0.486718	0.486718	0	lncRNA	UP
ENSG00000127947	PTPN12	6.89298	1.03908	0.000297563	0.00547128	1	7	77537295	77640069	+	102775	5502	0.381478	0.378044	0.381672	protein_coding	UP
ENSG00000148396	SEC16A	7.68985	1.06642	0.000298844	0.00547895	1	9	136440096	136483759	-	43664	11267	0.527586	0.557557	0.517163	protein_coding	UP
ENSG00000099330	OCEL1	4.32062	1.27146	0.000300955	0.00548695	1	19	17226213	17229219	+	3007	1854	0.586494	0.610032	0.548611	protein_coding	UP
ENSG00000251129	LINC02506	3.51964	2.3528	0.00030101	0.00548695	1	4	31997376	32228543	+	231168	2281	0.35807	0.410785	0.357545	lncRNA	UP
ENSG00000111540	RAB5B	7.55825	1.01454	0.000302508	0.00549844	1	12	55973913	55996683	+	22771	6515	0.460079	0.462778	0.458997	protein_coding	UP
ENSG00000169299	PGM2	6.53249	1.044	0.000304305	0.00551072	1	4	37826660	37862937	+	36278	3663	0.398875	0.394485	0.399368	protein_coding	UP
ENSG00000169495	HTRA4	7.18042	6.51931	0.000304921	0.00551072	1	8	38974228	38988663	+	14436	2023	0.458608	0.512605	0.449807	protein_coding	UP
ENSG00000268756	ENSG00000268756	1.35578	3.96099	0.00030558	0.00551479	1	19	38820166	38823223	+	3058	564	0.532221	0.528369	0.533093	lncRNA	UP
ENSG00000105472	CLEC11A	5.22812	1.98838	0.000309858	0.00553517	1	19	50723364	50725708	+	2345	1420	0.665102	0.679577	0.642857	protein_coding	UP
ENSG00000141738	GRB7	4.79348	1.43976	0.000308496	0.00553517	1	17	39737927	39747291	+	9365	3581	0.591094	0.595923	0.588103	protein_coding	UP
ENSG00000185262	UBALD2	6.85471	3.92554	0.0003102	0.00553517	1	17	76265348	76271298	+	5951	1647	0.581008	0.646023	0.556124	protein_coding	UP
ENSG00000189337	KAZN	5.39036	1.73342	0.00030834	0.00553517	1	1	13892792	15118043	+	1225252	13840	0.454622	0.552168	0.453508	protein_coding	UP
ENSG00000237441	RGL2	6.91684	1.45129	0.000309061	0.00553517	1	6	33291654	33298942	-	7289	4143	0.566959	0.595221	0.52973	protein_coding	UP
ENSG00000007202	KIAA0100	8.47115	1.05286	0.000312633	0.00556295	1	17	28614446	28645454	-	31009	9196	0.467557	0.505763	0.451449	protein_coding	UP
ENSG00000087510	TFAP2C	7.90533	1.2788	0.000314841	0.00556467	1	20	56629306	56639283	+	9978	2993	0.489526	0.51587	0.478236	protein_coding	UP
ENSG00000101966	XIAP	6.30779	1.25969	0.000315947	0.00556467	1	X	123859724	123913976	+	54253	8988	0.4198	0.403649	0.423007	protein_coding	UP
ENSG00000166016	ABTB2	7.23641	3.16206	0.000316086	0.00556467	1	11	34150987	34358010	-	207024	4958	0.479237	0.605688	0.476134	protein_coding	UP
ENSG00000182158	CREB3L2	7.56073	1.33392	0.000317235	0.00556467	1	7	137874979	138002086	-	127108	8792	0.436609	0.479982	0.433385	protein_coding	UP
ENSG00000205189	ZBTB10	6.79118	1.22323	0.000314636	0.00556467	1	8	80485619	80526265	+	40647	10209	0.388894	0.400039	0.385156	protein_coding	UP
ENSG00000243130	PSG11	2.19943	3.25446	0.000317555	0.00556467	1	19	43007656	43026474	-	18819	4984	0.43198	0.45947	0.422076	protein_coding	UP
ENSG00000138449	SLC40A1	8.53487	3.14503	0.000319273	0.00558706	1	2	189560590	189583758	-	23169	4206	0.382554	0.415121	0.37533	protein_coding	UP
ENSG00000176170	SPHK1	4.46301	2.59053	0.000319796	0.00558849	1	17	76376584	76387860	+	11277	4405	0.602164	0.649035	0.572115	protein_coding	UP
ENSG00000133131	MORC4	7.91997	1.45451	0.000320561	0.00559416	1	X	106813871	107000212	-	186342	6002	0.397647	0.440686	0.396215	protein_coding	UP
ENSG00000065029	ZNF76	4.642	1.24299	0.000323406	0.0056071	1	6	35258909	35295985	+	37077	6769	0.482307	0.561531	0.464612	protein_coding	UP
ENSG00000149269	PAK1	6.70448	1.11233	0.00032278	0.0056071	1	11	77322017	77474635	-	152619	5997	0.399003	0.48691	0.395407	protein_coding	UP
ENSG00000213625	LEPROT	6.72577	1.15	0.000323033	0.0056071	1	1	65420587	65436007	+	15421	5231	0.407782	0.40432	0.409559	protein_coding	UP
ENSG00000178409	BEND3	4.32875	1.30959	0.000329111	0.00567313	1	6	107065182	107115515	-	50334	7079	0.47597	0.537082	0.465968	protein_coding	UP
ENSG00000071655	MBD3	6.8089	1.1839	0.000330137	0.0056761	1	19	1573596	1592865	-	19270	7900	0.581348	0.63	0.547542	protein_coding	UP
ENSG00000112144	CILK1	5.33169	1.89683	0.000332485	0.00570803	1	6	53001279	53061824	-	60546	6287	0.408638	0.41053	0.408419	protein_coding	UP
ENSG00000152409	JMY	3.74464	1.37988	0.000335851	0.00574202	1	5	79236131	79327211	+	91081	9085	0.402064	0.426968	0.399305	protein_coding	UP
ENSG00000089154	GCN1	8.96353	1.20661	0.000337517	0.00575223	1	12	120127202	120194715	-	67514	9604	0.496719	0.559767	0.486263	protein_coding	UP
ENSG00000197077	KIAA1671	6.18594	1.81558	0.00033778	0.00575223	1	22	24952716	25197448	+	244733	16438	0.48938	0.522995	0.48696	protein_coding	UP
ENSG00000172061	LRRC15	2.10181	3.61234	0.000341412	0.00579852	1	3	194355249	194369743	-	14495	5935	0.526908	0.52957	0.525061	protein_coding	UP
ENSG00000254750	CASP1P2	1.58942	4.21719	0.000342733	0.00580541	1	11	105063345	105071541	-	8197	1249	0.378111	0.440352	0.366921	unprocessed_pseudogene	UP
ENSG00000043143	JADE2	7.46586	1.29458	0.000345774	0.00580642	1	5	134524312	134583230	+	58919	11074	0.537917	0.561857	0.532376	protein_coding	UP
ENSG00000051108	HERPUD1	7.44166	1.6078	0.000344393	0.00580642	1	16	56932142	56944864	+	12723	5054	0.429492	0.424416	0.432838	protein_coding	UP
ENSG00000055609	KMT2C	7.49802	1.22489	0.000353905	0.00580642	1	7	152134922	152436644	-	301723	53274	0.387393	0.394095	0.385956	protein_coding	UP
ENSG00000076513	ANKRD13A	6.40108	1.0407	0.00035626	0.00580642	1	12	109999186	110039763	+	40578	7333	0.440052	0.460657	0.435507	protein_coding	UP
ENSG00000118705	RPN2	9.00056	1.14021	0.000356371	0.00580642	1	20	37178410	37241619	+	63210	2680	0.443624	0.497761	0.441227	protein_coding	UP
ENSG00000120211	INSL4	6.26288	5.30536	0.000348658	0.00580642	1	9	5231419	5235304	+	3886	1950	0.399485	0.420513	0.378295	protein_coding	UP
ENSG00000125430	HS3ST3B1	4.00595	3.11496	0.000344056	0.00580642	1	17	14301081	14349404	+	48324	5367	0.459947	0.495249	0.455536	protein_coding	UP
ENSG00000148842	CNNM2	5.84988	1.22312	0.000348477	0.00580642	1	10	102918294	103090222	+	171929	16315	0.425864	0.473858	0.420832	protein_coding	UP
ENSG00000155622	XAGE2	7.58329	1.56518	0.000354218	0.00580642	1	X	52369021	52375680	+	6660	622	0.378435	0.469453	0.369057	protein_coding	UP
ENSG00000162407	PLPP3	5.09722	1.21464	0.000352805	0.00580642	1	1	56494761	56645301	-	150541	5263	0.414169	0.468934	0.412185	protein_coding	UP
ENSG00000163072	NOSTRIN	3.62115	1.97565	0.000348452	0.00580642	1	2	168786539	168865514	+	78976	5225	0.411257	0.421244	0.410549	protein_coding	UP
ENSG00000165914	TTC7B	7.12839	1.35043	0.00035439	0.00580642	1	14	90524564	90816479	-	291916	21239	0.464635	0.522106	0.460126	protein_coding	UP
ENSG00000186174	BCL9L	8.44837	1.19947	0.000347317	0.00580642	1	11	118893875	118925926	-	32052	10777	0.594116	0.632922	0.574457	protein_coding	UP
ENSG00000197323	TRIM33	7.70846	1.11387	0.00035698	0.00580642	1	1	114392790	114511203	-	118414	9584	0.382129	0.386477	0.381746	protein_coding	UP
ENSG00000249861	LGALS16	6.02994	4.18661	0.000352613	0.00580642	1	19	39655913	39660647	+	4735	656	0.45564	0.466463	0.453899	protein_coding	UP
ENSG00000285907	ENSG00000285907	1.40101	3.61077	0.000355625	0.00580642	1	9	89563537	89604687	-	41151	5265	0.439951	0.459639	0.437063	lncRNA	UP
ENSG00000184730	APOBR	6.85224	2.75882	0.000357704	0.00581074	1	16	28494643	28498964	+	4322	3788	0.625318	0.62962	0.594747	protein_coding	UP
ENSG00000114796	KLHL24	3.74172	1.6404	0.000358196	0.00581129	1	3	183635610	183684519	+	48910	8637	0.389846	0.388908	0.390048	protein_coding	UP
ENSG00000162298	SYVN1	6.66101	1.40037	0.000359385	0.00581441	1	11	65121780	65134532	-	12753	5482	0.551678	0.576614	0.532875	protein_coding	UP
ENSG00000203857	HSD3B1	9.04168	1.34939	0.000359889	0.00581441	1	1	119507198	119515054	+	7857	2439	0.445265	0.466995	0.435481	protein_coding	UP
ENSG00000268108	ENSG00000268108	0.916139	3.18529	0.000359656	0.00581441	1	19	49060613	49061132	+	520	519	0.475915	0.475915	0	lncRNA	UP
ENSG00000131446	MGAT1	8.01645	1.29689	0.000360749	0.00581554	1	5	180784780	180815652	-	30873	11488	0.509005	0.550052	0.484678	protein_coding	UP
ENSG00000187210	GCNT1	4.39754	1.87869	0.000362403	0.00583478	1	9	76419850	76651203	+	231354	9233	0.419757	0.411676	0.420093	protein_coding	UP
ENSG00000100600	LGMN	6.93254	1.14411	0.000365646	0.00585727	1	14	92703807	92748679	-	44873	3858	0.472789	0.509331	0.469352	protein_coding	UP
ENSG00000112561	TFEB	5.6347	1.31288	0.000364471	0.00585727	1	6	41683978	41736259	-	52282	6709	0.54142	0.603816	0.532235	protein_coding	UP
ENSG00000198223	CSF2RA	7.18586	1.91029	0.000366682	0.00586644	1	X	1268800	1310381	+	41582	3811	0.508838	0.501181	0.509611	protein_coding	UP
ENSG00000187741	FANCA	5.4463	1.28506	0.000368058	0.00588105	1	16	89737549	89816657	-	79109	9694	0.504551	0.561791	0.496557	protein_coding	UP
ENSG00000125089	SH3TC1	6.39244	1.19092	0.000369416	0.00589152	1	4	8182072	8241803	+	59732	10577	0.574844	0.622483	0.564593	protein_coding	UP
ENSG00000283526	PRRT1B	1.11999	3.01495	0.000369642	0.00589152	1	9	131545514	131558620	+	13107	1308	0.553105	0.713303	0.535345	protein_coding	UP
ENSG00000162736	NCSTN	6.9734	1.02578	0.000371281	0.00591022	1	1	160343316	160358952	+	15637	4112	0.468023	0.492704	0.459216	protein_coding	UP
ENSG00000141510	TP53	5.30643	1.04344	0.000374627	0.00595601	1	17	7661779	7687538	-	25760	5659	0.488528	0.50539	0.483781	protein_coding	UP
ENSG00000127954	STEAP4	1.95013	3.6776	0.000376668	0.00596603	1	7	88270892	88306894	-	36003	11242	0.378757	0.389077	0.374071	protein_coding	UP
ENSG00000165813	CCDC186	6.01348	1.1215	0.000377643	0.00596657	1	10	114120862	114174232	-	53371	8985	0.371164	0.346578	0.376141	protein_coding	UP
ENSG00000106211	HSPB1	8.92349	1.9932	0.000390204	0.00611175	1	7	76302673	76304295	+	1623	1622	0.636252	0.636252	0	protein_coding	UP
ENSG00000134046	MBD2	6.136	1.32984	0.000390055	0.00611175	1	18	54151606	54224669	-	73064	5676	0.391785	0.44926	0.386944	protein_coding	UP
ENSG00000156860	FBRS	7.50211	1.80022	0.00039127	0.00612089	1	16	30658431	30670810	+	12380	7197	0.594394	0.62929	0.545928	protein_coding	UP
ENSG00000131620	ANO1	4.68215	3.50834	0.000394799	0.00615832	1	11	69985907	70189530	+	203624	6237	0.514814	0.546417	0.513816	protein_coding	UP
ENSG00000133639	BTG1	7.29712	1.94422	0.000395741	0.00615832	1	12	92140278	92145846	-	5569	4851	0.423851	0.396413	0.609484	protein_coding	UP
ENSG00000178104	PDE4DIP	7.92783	1.06711	0.000395976	0.00615832	1	1	148808181	149048286	+	240106	27565	0.409983	0.456485	0.403952	protein_coding	UP
ENSG00000181274	FRAT2	4.06791	1.68871	0.000394748	0.00615832	1	10	97332497	97334729	-	2233	2232	0.603495	0.603495	0	protein_coding	UP
ENSG00000259256	LINC01895	0.196914	5.9515	0.000397456	0.00615832	1	18	3347696	3383532	-	35837	2078	0.42954	0.461501	0.427573	lncRNA	UP
ENSG00000075391	RASAL2	7.21144	1.16271	0.000405707	0.00617625	1	1	178094104	178484147	+	390044	16057	0.369952	0.427228	0.367492	protein_coding	UP
ENSG00000102181	CD99L2	3.6107	1.58157	0.000405727	0.00617625	1	X	150766336	150898816	-	132481	5749	0.430231	0.516612	0.426312	protein_coding	UP
ENSG00000119522	DENND1A	6.47201	1.14243	0.000406205	0.00617625	1	9	123379654	123930152	-	550499	10222	0.425155	0.537273	0.423034	protein_coding	UP
ENSG00000123999	INHA	5.31243	4.68867	0.00040501	0.00617625	1	2	219569162	219575711	+	6550	1633	0.580852	0.60196	0.573841	protein_coding	UP
ENSG00000148288	GBGT1	2.53632	1.99703	0.00040715	0.00617625	1	9	133152948	133163933	-	10986	4011	0.548748	0.59287	0.523373	protein_coding	UP
ENSG00000171492	LRRC8D	5.27835	1.15934	0.000407418	0.00617625	1	1	89821014	89936611	+	115598	4844	0.403081	0.45128	0.400973	protein_coding	UP
ENSG00000184984	CHRM5	2.17655	2.7566	0.000410387	0.00617625	1	15	33968497	34067458	+	98962	6037	0.409252	0.454862	0.406289	protein_coding	UP
ENSG00000196482	ESRRG	6.40785	1.69167	0.000402695	0.00617625	1	1	216503246	217137755	-	634510	10905	0.380586	0.397524	0.380289	protein_coding	UP
ENSG00000198715	GLMP	5.37283	1.07755	0.000402187	0.00617625	1	1	156290089	156295689	-	5601	3464	0.539286	0.538972	0.539794	protein_coding	UP
ENSG00000260034	LCMT1-AS2	8.42821	3.54474	0.000410053	0.00617625	1	16	25140577	25149032	-	8456	7988	0.478297	0.477717	0.488223	lncRNA	UP
ENSG00000288947	ENSG00000288947	1.99128	3.33375	0.000410005	0.00617625	1	7	35201783	35202362	-	580	579	0.419689	0.419689	0	lncRNA	UP
ENSG00000182898	TCHHL1	1.21995	5.89372	0.000415049	0.00621692	1	1	152084141	152089064	-	4924	3603	0.425757	0.436581	0.396212	protein_coding	UP
ENSG00000163635	ATXN7	5.66876	1.19659	0.000416305	0.00621988	1	3	63863155	64003462	+	140308	15293	0.41117	0.439809	0.407666	protein_coding	UP
ENSG00000167657	DAPK3	7.07581	1.24726	0.000420734	0.00622942	1	19	3958453	3971123	-	12671	3539	0.584451	0.646793	0.560289	protein_coding	UP
ENSG00000175573	C11orf68	4.33705	1.14069	0.000422552	0.00622942	1	11	65916810	65919062	-	2253	1702	0.615009	0.611633	0.625455	protein_coding	UP
ENSG00000213030	CGB8	9.88913	5.40168	0.000420722	0.00622942	1	19	49047638	49049111	-	1474	884	0.646979	0.650452	0.641766	protein_coding	UP
ENSG00000182934	SRPRA	8.10501	1.50894	0.000426081	0.00626384	1	11	126262938	126269144	-	6207	4135	0.495811	0.509311	0.468856	protein_coding	UP
ENSG00000080189	SLC35C2	5.84679	1.0421	0.000433645	0.00627502	1	20	46345980	46364458	-	18479	7697	0.539777	0.554762	0.529079	protein_coding	UP
ENSG00000095585	BLNK	4.69136	5.08147	0.000428568	0.00627502	1	10	96189171	96271587	-	82417	6168	0.426264	0.424287	0.426424	protein_coding	UP
ENSG00000099875	MKNK2	7.5843	1.05407	0.000434008	0.00627502	1	19	2037465	2051244	-	13780	5210	0.642282	0.634741	0.646867	protein_coding	UP
ENSG00000120697	ALG5	4.74633	1.09247	0.000432837	0.00627502	1	13	36949738	37000763	-	51026	13820	0.393944	0.401013	0.391318	protein_coding	UP
ENSG00000138639	ARHGAP24	4.06853	2.3696	0.000432775	0.00627502	1	4	85475150	86002668	+	527519	7852	0.367474	0.425751	0.366593	protein_coding	UP
ENSG00000159450	TCHH	3.31856	2.72632	0.000430926	0.00627502	1	1	152106317	152115444	-	9128	6982	0.514627	0.560155	0.366434	protein_coding	UP
ENSG00000180438	TPRXL	4.92176	2.26456	0.000430346	0.00627502	1	3	13937273	14082811	+	145539	3734	0.400981	0.531334	0.397549	transcribed_processed_pseudogene	UP
ENSG00000254087	LYN	7.27333	1.28122	0.000431291	0.00627502	1	8	55879835	56014169	+	134335	6149	0.43199	0.458611	0.430713	protein_coding	UP
ENSG00000275023	MLLT6	6.19316	1.46612	0.000431676	0.00627502	1	17	38705273	38729795	+	24523	13556	0.564554	0.570375	0.557359	protein_coding	UP
ENSG00000198517	MAFK	8.00727	2.12415	0.000437405	0.00629521	1	7	1530702	1543043	+	12342	4465	0.634065	0.643673	0.628619	protein_coding	UP
ENSG00000145016	RUBCN	5.8066	1.05574	0.000438648	0.00629539	1	3	197668867	197749727	-	80861	11115	0.456938	0.495816	0.450742	protein_coding	UP
ENSG00000232310	ENSG00000232310	0.69567	3.30788	0.000438374	0.00629539	1	6	134520163	134689399	-	169237	4531	0.395625	0.455308	0.393983	lncRNA	UP
ENSG00000170873	MTSS1	4.11099	3.68105	0.000441449	0.00631416	1	8	124550784	124728473	-	177690	7756	0.456534	0.480015	0.455462	protein_coding	UP
ENSG00000175224	ATG13	6.14814	1.36704	0.000441368	0.00631416	1	11	46617527	46674818	+	57292	6976	0.444258	0.489822	0.437941	protein_coding	UP
ENSG00000138162	TACC2	8.99636	1.67253	0.000443963	0.00633583	1	10	121989163	122254545	+	265383	18821	0.482942	0.54147	0.478474	protein_coding	UP
ENSG00000138032	PPM1B	5.826	1.38696	0.000445914	0.00634939	1	2	44167969	44244384	+	76416	7095	0.387149	0.390839	0.386771	protein_coding	UP
ENSG00000082397	EPB41L3	7.57746	2.02536	0.000458601	0.00642825	1	18	5392381	5630700	-	238320	12164	0.398348	0.452154	0.395454	protein_coding	UP
ENSG00000105929	ATP6V0A4	3.87171	2.24665	0.00045669	0.00642825	1	7	138706294	138799560	-	93267	4099	0.45872	0.49817	0.456907	protein_coding	UP
ENSG00000108389	MTMR4	6.70473	1.52736	0.000455219	0.00642825	1	17	58489529	58517905	-	28377	7466	0.478538	0.493303	0.473266	protein_coding	UP
ENSG00000120254	MTHFD1L	7.23667	1.11145	0.000459004	0.00642825	1	6	150865679	151101887	+	236209	4856	0.434951	0.502265	0.433539	protein_coding	UP
ENSG00000151553	FHIP2A	5.41726	1.07346	0.000458545	0.00642825	1	10	114821744	114899832	+	78089	6198	0.398973	0.394966	0.399318	protein_coding	UP
ENSG00000171295	ZNF440	5.41551	1.47955	0.000459714	0.00643042	1	19	11814273	11835216	+	20944	6447	0.440863	0.437723	0.44226	protein_coding	UP
ENSG00000151414	NEK7	5.64911	1.25615	0.000460908	0.00644002	1	1	198156994	198322420	+	165427	5439	0.35836	0.343445	0.358867	protein_coding	UP
ENSG00000144711	IQSEC1	6.94317	1.39393	0.000467677	0.00648778	1	3	12897043	13283281	-	386239	10157	0.533824	0.598602	0.532074	protein_coding	UP
ENSG00000173153	ESRRA	7.33908	1.06279	0.000466057	0.00648778	1	11	64305497	64316743	+	11247	3093	0.571314	0.641772	0.544585	protein_coding	UP
ENSG00000280407	ENSG00000280407	1.93454	2.11028	0.000468417	0.00648778	1	17	82249067	82251844	+	2778	2777	0.592006	0.592006	0	TEC	UP
ENSG00000115806	GORASP2	7.225	1.0411	0.00047041	0.00649558	1	2	170928464	170967130	+	38667	4692	0.410361	0.462916	0.403102	protein_coding	UP
ENSG00000266066	POLRMTP1	2.57962	2.98544	0.000470652	0.00649558	1	17	62136972	62140639	-	3668	3667	0.661576	0.661576	0	processed_pseudogene	UP
ENSG00000088882	CPXM1	0.107801	4.12872	0.000473102	0.00650229	1	20	2794074	2800627	-	6554	2362	0.597284	0.604149	0.593414	protein_coding	UP
ENSG00000145715	RASA1	8.85012	1.05999	0.000474077	0.00650229	1	5	87267883	87391931	+	124049	5209	0.357676	0.434632	0.354303	protein_coding	UP
ENSG00000171813	PWWP2B	6.77037	1.06679	0.000473859	0.00650229	1	10	132397168	132417859	+	20692	2644	0.62259	0.66944	0.615726	protein_coding	UP
ENSG00000158615	PPP1R15B	7.33186	1.34326	0.000477313	0.006513	1	1	204396492	204411887	-	15396	9331	0.411887	0.429107	0.385389	protein_coding	UP
ENSG00000162817	C1orf115	7.38338	1.68501	0.000475898	0.006513	1	1	220690363	220699153	+	8791	2889	0.478385	0.533056	0.451618	protein_coding	UP
ENSG00000249790	ENSG00000249790	3.75985	1.78336	0.000477425	0.006513	1	12	8788253	8795789	+	7537	2280	0.499071	0.558333	0.473364	lncRNA	UP
ENSG00000135404	CD63	9.48274	1.20895	0.000479505	0.00652324	1	12	55725323	55729707	-	4385	2409	0.591925	0.576588	0.610633	protein_coding	UP
ENSG00000066455	GOLGA5	6.45682	1.06672	0.000482855	0.0065309	1	14	92794305	92839947	+	45643	3192	0.395798	0.411654	0.394605	protein_coding	UP
ENSG00000082269	FAM135A	5.25278	1.10379	0.000481673	0.0065309	1	6	70412941	70561174	+	148234	10451	0.360939	0.368769	0.360345	protein_coding	UP
ENSG00000156599	ZDHHC5	7.80678	1.0516	0.000482746	0.0065309	1	11	57667747	57701182	+	33436	5410	0.453746	0.521257	0.440714	protein_coding	UP
ENSG00000226757	PP12613	-0.0434126	5.42078	0.000481283	0.0065309	1	4	121764585	121766814	+	2230	2229	0.542396	0.542396	0	lncRNA	UP
ENSG00000142039	CCDC97	5.73446	1.29603	0.000484622	0.00654782	1	19	41310172	41324873	+	14702	3822	0.535474	0.589482	0.5165	protein_coding	UP
ENSG00000169583	CLIC3	6.92949	1.94764	0.000490592	0.00658636	1	9	136994608	136996568	-	1961	965	0.684184	0.691192	0.677387	protein_coding	UP
ENSG00000183091	NEB	1.88195	2.2462	0.000490468	0.00658636	1	2	151485336	151734487	-	249152	33321	0.388102	0.438162	0.380373	protein_coding	UP
[truncated: 693 more rows]
