# Supplementary material for: Identification of transcription factors that regulate placental sFLT1 expression
Source: Mol Hum Reprod. 2025 Jul 9;31(3):gaaf031. doi: 10.1093/molehr/gaaf031 (PMC12286775; doi:10.1093/molehr/gaaf031)
Supplement: gaaf031_Supplementary_Data [file gaaf031_supplementary_data.zip › Supplementary Table S2.xlsx]

## Sheet: Sheet1
Supplementary Table S2: Differentially expressed genes in group EVT d6 vs CTB.
X	geneName	avgLog2CPM	avgLog2FC	P.Value	FDR	DE	chromosome	startPos	endPos	geneStrand	geneLength	exonLength	geneGC	exonGC	intronGC	geneType	diffexpressed
ENSG00000145681	HAPLN1	5.39458	-6.27577	5.30419e-07	0.00126297	-1	5	83637805	83720855	-	83051	6189	0.361493	0.358539	0.361731	protein_coding	DOWN
ENSG00000110148	CCKBR	5.17395	-5.79482	9.85656e-06	0.00262307	-1	11	6259806	6272127	+	12322	2581	0.457755	0.588919	0.422998	protein_coding	DOWN
ENSG00000149948	HMGA2	3.30138	-6.70743	9.83922e-06	0.00262307	-1	12	65824460	65966291	+	141832	15060	0.391854	0.393758	0.391627	protein_coding	DOWN
ENSG00000183579	ZNRF3	5.10027	-2.8403	9.46747e-06	0.00262307	-1	22	28883572	29057488	+	173917	6979	0.452931	0.532884	0.449589	protein_coding	DOWN
ENSG00000013297	CLDN11	3.63657	-6.28624	2.15167e-05	0.00295466	-1	3	170418868	170454733	+	35866	4314	0.431423	0.469866	0.426167	protein_coding	DOWN
ENSG00000022267	FHL1	4.83451	-5.55439	2.30907e-05	0.00295466	-1	X	136146702	136211359	+	64658	5839	0.420697	0.500771	0.412748	protein_coding	DOWN
ENSG00000101057	MYBL2	7.46848	-2.21987	2.39393e-05	0.00295466	-1	20	43667019	43716495	+	49477	2762	0.498828	0.605358	0.492529	protein_coding	DOWN
ENSG00000103034	NDRG4	2.82505	-5.55274	1.4682e-05	0.00295466	-1	16	58462846	58513628	+	50783	9623	0.538498	0.604177	0.523142	protein_coding	DOWN
ENSG00000112902	SEMA5A	4.26674	-3.1191	2.27351e-05	0.00295466	-1	5	9035033	9546075	-	511043	12280	0.401756	0.455863	0.400423	protein_coding	DOWN
ENSG00000141480	ARRB2	4.49481	-2.872	1.95085e-05	0.00295466	-1	17	4710596	4721499	+	10904	4252	0.565808	0.582785	0.554954	protein_coding	DOWN
ENSG00000149328	GLB1L2	3.87104	-3.3471	1.96658e-05	0.00295466	-1	11	134331874	134378341	+	46468	7253	0.511331	0.563491	0.501683	protein_coding	DOWN
ENSG00000164434	FABP7	5.98444	-4.21567	1.58934e-05	0.00295466	-1	6	122779716	122784074	+	4359	2483	0.370124	0.392267	0.3408	protein_coding	DOWN
ENSG00000164687	FABP5	6.99461	-4.80423	2.02657e-05	0.00295466	-1	8	81280536	81284777	+	4242	1899	0.442584	0.446024	0.439795	protein_coding	DOWN
ENSG00000175793	SFN	6.88538	-2.73014	1.67566e-05	0.00295466	-1	1	26863149	26864456	+	1308	1307	0.628156	0.628156	0	protein_coding	DOWN
ENSG00000181104	F2R	4.0368	-4.551	1.86309e-05	0.00295466	-1	5	76716126	76735770	+	19645	3969	0.426441	0.445452	0.421627	protein_coding	DOWN
ENSG00000189334	S100A14	6.66217	-5.65361	1.99055e-05	0.00295466	-1	1	153614255	153616986	-	2732	1271	0.572684	0.535012	0.605479	protein_coding	DOWN
ENSG00000110400	NECTIN1	7.45881	-3.09785	2.90112e-05	0.00328087	-1	11	119623408	119729200	-	105793	7804	0.548633	0.595336	0.544914	protein_coding	DOWN
ENSG00000125170	DOK4	5.60589	-2.29876	3.01649e-05	0.00328087	-1	16	57471922	57487327	-	15406	4773	0.583901	0.580767	0.585309	protein_coding	DOWN
ENSG00000143320	CRABP2	4.05208	-3.40787	3.11652e-05	0.00328087	-1	1	156699606	156705816	-	6211	1077	0.554267	0.549675	0.555231	protein_coding	DOWN
ENSG00000197457	STMN3	3.98912	-3.06788	3.06619e-05	0.00328087	-1	20	63639705	63657682	-	17978	3021	0.593814	0.63522	0.585451	protein_coding	DOWN
ENSG00000197905	TEAD4	5.70107	-3.379	3.11831e-05	0.00328087	-1	12	2959330	3040676	+	81347	2261	0.515957	0.632464	0.512626	protein_coding	DOWN
ENSG00000125257	ABCC4	4.06164	-3.79266	3.16724e-05	0.00329838	-1	13	95019835	95301475	-	281641	8591	0.423367	0.426609	0.423265	protein_coding	DOWN
ENSG00000154277	UCHL1	3.95383	-5.48158	3.4719e-05	0.00345061	-1	4	41256413	41268455	+	12043	2196	0.445607	0.551002	0.4221	protein_coding	DOWN
ENSG00000175414	ARL10	3.68886	-3.77628	3.54842e-05	0.00347691	-1	5	176365487	176401865	+	36379	11434	0.50734	0.470177	0.524375	protein_coding	DOWN
ENSG00000152767	FARP1	3.69894	-3.08464	3.78716e-05	0.00358764	-1	13	98142562	98455176	+	312615	36185	0.445249	0.470167	0.441987	protein_coding	DOWN
ENSG00000165752	STK32C	4.09067	-3.56177	3.82913e-05	0.00358764	-1	10	132207492	132331847	-	124356	3535	0.551051	0.628006	0.5488	protein_coding	DOWN
ENSG00000250899	ENSG00000250899	4.9386	-3.55878	4.01604e-05	0.00370414	-1	12	3041437	3044950	+	3514	3513	0.547111	0.547111	0	lncRNA	DOWN
ENSG00000101224	CDC25B	6.78631	-2.49853	5.23124e-05	0.00408932	-1	20	3786772	3806121	+	19350	3885	0.530312	0.591248	0.515003	protein_coding	DOWN
ENSG00000109881	CCDC34	4.53347	-2.6786	5.2096e-05	0.00408932	-1	11	27330827	27363234	-	32408	3093	0.373191	0.377627	0.372723	protein_coding	DOWN
ENSG00000143147	GPR161	2.93613	-4.36742	5.21033e-05	0.00408932	-1	1	168079542	168137667	-	58126	11405	0.468284	0.512845	0.457406	protein_coding	DOWN
ENSG00000187240	DYNC2H1	3.71562	-2.86357	5.60704e-05	0.00408932	-1	11	103109410	103479863	+	370454	14923	0.351013	0.374724	0.350018	protein_coding	DOWN
ENSG00000128872	TMOD2	3.63693	-3.78981	5.97616e-05	0.0041918	-1	15	51751597	51816363	+	64767	11583	0.414909	0.390831	0.420153	protein_coding	DOWN
ENSG00000159164	SV2A	3.51156	-3.47209	6.44381e-05	0.00438401	-1	1	149903318	149917844	-	14527	4773	0.521616	0.544102	0.510612	protein_coding	DOWN
ENSG00000162073	PAQR4	3.95197	-2.52326	6.59172e-05	0.00438401	-1	16	2969270	2973484	+	4215	2939	0.644044	0.638312	0.657255	protein_coding	DOWN
ENSG00000159618	ADGRG5	3.25434	-3.79841	6.74445e-05	0.00446246	-1	16	57542643	57591681	+	49039	5617	0.4709	0.558305	0.459593	protein_coding	DOWN
ENSG00000165092	ALDH1A1	4.14556	-4.97612	6.86665e-05	0.00450715	-1	9	72900671	73080442	-	179772	2824	0.360548	0.407224	0.359803	protein_coding	DOWN
ENSG00000240563	L1TD1	7.15262	-1.80745	7.28195e-05	0.00465668	-1	1	62194849	62212328	+	17480	3827	0.432633	0.40371	0.440741	protein_coding	DOWN
ENSG00000164048	ZNF589	4.73357	-2.12593	7.39521e-05	0.00468518	-1	3	48241100	48299253	+	58154	5513	0.454026	0.485217	0.45076	protein_coding	DOWN
ENSG00000079462	PAFAH1B3	4.83978	-2.25385	7.48101e-05	0.0046868	-1	19	42297033	42303546	-	6514	1414	0.537233	0.619519	0.514415	protein_coding	DOWN
ENSG00000226088	HHLA3-AS1	3.11117	-6.88666	7.75712e-05	0.00475732	-1	1	70359562	70360437	-	876	573	0.365714	0.396161	0.307947	lncRNA	DOWN
ENSG00000163629	PTPN13	5.14553	-2.9291	7.89431e-05	0.00480243	-1	4	86594315	86815171	+	220857	9446	0.361548	0.432035	0.358398	protein_coding	DOWN
ENSG00000105048	TNNT1	4.80945	-2.66589	8.38067e-05	0.0048733	-1	19	55132698	55149206	-	16509	2102	0.554882	0.604662	0.547619	protein_coding	DOWN
ENSG00000113196	HAND1	5.16023	-5.86793	8.13002e-05	0.0048733	-1	5	154474972	154478227	-	3256	1699	0.560061	0.573278	0.54563	protein_coding	DOWN
ENSG00000180336	MEIOC	2.9083	-3.38624	8.14801e-05	0.0048733	-1	17	44656404	44690308	+	33905	8595	0.401487	0.40605	0.399937	protein_coding	DOWN
ENSG00000186193	SAPCD2	4.73773	-2.67817	9.04108e-05	0.00504571	-1	9	137062127	137070557	-	8431	3808	0.636418	0.664391	0.613371	protein_coding	DOWN
ENSG00000151726	ACSL1	6.42478	-2.45947	9.29169e-05	0.00507524	-1	4	184755595	184826818	-	71224	6107	0.447131	0.457999	0.446112	protein_coding	DOWN
ENSG00000164051	CCDC51	5.4581	-1.77145	9.38069e-05	0.00507839	-1	3	48432164	48440456	-	8293	2405	0.519175	0.561746	0.501784	protein_coding	DOWN
ENSG00000110492	MDK	6.31052	-1.71134	9.64496e-05	0.00509476	-1	11	46380756	46383837	+	3082	2177	0.662447	0.649518	0.693584	protein_coding	DOWN
ENSG00000134013	LOXL2	7.00973	-1.84813	9.56286e-05	0.00509476	-1	8	23296897	23425328	-	128432	5965	0.484276	0.562448	0.480468	protein_coding	DOWN
ENSG00000085552	IGSF9	4.96849	-4.17273	0.000111728	0.00551591	-1	1	159927039	159945613	-	18575	6619	0.55793	0.594954	0.537432	protein_coding	DOWN
ENSG00000131650	KREMEN2	4.70748	-3.72773	0.000111059	0.00551591	-1	16	2964216	2968383	+	4168	2335	0.669546	0.688651	0.645197	protein_coding	DOWN
ENSG00000255302	EID1	5.99839	-1.65789	0.000113095	0.00556201	-1	15	48878134	48880173	+	2040	2039	0.395292	0.395292	0	protein_coding	DOWN
ENSG00000101265	RASSF2	5.20986	-1.89935	0.000120509	0.00574492	-1	20	4780023	4823608	-	43586	5707	0.4901	0.486946	0.490575	protein_coding	DOWN
ENSG00000160094	ZNF362	5.09294	-1.9174	0.000121251	0.00574492	-1	1	33256492	33300719	+	44228	3374	0.5058	0.588322	0.498984	protein_coding	DOWN
ENSG00000281398	SNHG4	3.59771	-2.79281	0.000120424	0.00574492	-1	5	139274102	139284899	+	10798	4461	0.433361	0.433087	0.433554	lncRNA	DOWN
ENSG00000155189	AGPAT5	5.65595	-2.13514	0.000122718	0.00576999	-1	8	6708642	6761503	+	52862	6225	0.381907	0.39245	0.3805	protein_coding	DOWN
ENSG00000101115	SALL4	4.52137	-2.86804	0.000130034	0.00584813	-1	20	51782331	51802521	-	20191	5766	0.480386	0.509539	0.468733	protein_coding	DOWN
ENSG00000137691	CFAP300	1.68662	-6.65594	0.000128845	0.00584813	-1	11	102047437	102084554	+	37118	2641	0.399763	0.398334	0.399872	protein_coding	DOWN
ENSG00000204681	GABBR1	5.01185	-2.57298	0.000128976	0.00584813	-1	6	29555629	29633976	-	78348	8442	0.450062	0.535418	0.439754	protein_coding	DOWN
ENSG00000101220	C20orf27	5.10415	-2.109	0.000132886	0.00590196	-1	20	3753508	3767781	-	14274	1803	0.558187	0.647809	0.545229	protein_coding	DOWN
ENSG00000131773	KHDRBS3	2.52193	-3.43479	0.000140032	0.00607246	-1	8	135457456	135656722	+	199267	8631	0.382198	0.407369	0.381058	protein_coding	DOWN
ENSG00000105270	CLIP3	2.87626	-4.04327	0.000142058	0.00613959	-1	19	36014660	36033343	-	18684	3750	0.527057	0.5856	0.512355	protein_coding	DOWN
ENSG00000104332	SFRP1	5.56608	-2.038	0.000148061	0.00628592	-1	8	41261962	41309473	-	47512	4729	0.486098	0.504546	0.484059	protein_coding	DOWN
ENSG00000124496	TRERF1	5.24878	-2.74493	0.000148382	0.00628592	-1	6	42224931	42452051	-	227121	7714	0.457542	0.500519	0.456031	protein_coding	DOWN
ENSG00000126602	TRAP1	7.17959	-1.62252	0.000147123	0.00628592	-1	16	3651639	3717553	-	65915	5159	0.508572	0.566195	0.503679	protein_coding	DOWN
ENSG00000142273	CBLC	3.71012	-2.74188	0.000153185	0.00629396	-1	19	44777869	44800652	+	22784	1602	0.534872	0.641698	0.526793	protein_coding	DOWN
ENSG00000186847	KRT14	4.96446	-3.91648	0.000153966	0.00629396	-1	17	41582279	41586895	-	4617	2248	0.552426	0.591192	0.515625	protein_coding	DOWN
ENSG00000229557	LINC00379	1.86607	-4.59078	0.000150642	0.00629396	-1	13	91127613	91131407	-	3795	542	0.399578	0.369004	0.404674	lncRNA	DOWN
ENSG00000265933	LINC00668	5.12758	-2.60981	0.000149412	0.00629396	-1	18	6919496	6929966	-	10471	4858	0.460076	0.501441	0.424269	lncRNA	DOWN
ENSG00000174469	CNTNAP2	4.67087	-4.31045	0.000160085	0.00634096	-1	7	146116002	148420998	+	2304997	16329	0.375243	0.430094	0.374852	protein_coding	DOWN
ENSG00000175130	MARCKSL1	4.50425	-2.61459	0.000159559	0.00634096	-1	1	32333839	32336233	-	2395	1544	0.637427	0.580959	0.74	protein_coding	DOWN
ENSG00000185432	METTL7A	5.53589	-3.25152	0.000160034	0.00634096	-1	12	50923472	50932510	+	9039	4073	0.428635	0.440462	0.418933	protein_coding	DOWN
ENSG00000079819	EPB41L2	6.64383	-1.48076	0.000163251	0.00640823	-1	6	130839347	131063322	-	223976	10287	0.385985	0.417226	0.384481	protein_coding	DOWN
ENSG00000160211	G6PD	6.95995	-2.04281	0.000164924	0.00644456	-1	X	154531391	154547572	-	16182	3574	0.563191	0.616116	0.548188	protein_coding	DOWN
ENSG00000105419	MEIS3	1.9788	-4.18802	0.000171284	0.00658948	-1	19	47403124	47419527	-	16404	5113	0.565141	0.613339	0.543313	protein_coding	DOWN
ENSG00000188176	SMTNL2	2.44608	-5.8425	0.000170494	0.00658948	-1	17	4583999	4608319	+	24321	2471	0.572368	0.602185	0.568996	protein_coding	DOWN
ENSG00000214063	TSPAN4	4.23708	-1.98742	0.000176186	0.00667117	-1	11	842812	867116	+	24305	5825	0.65014	0.669185	0.644137	protein_coding	DOWN
ENSG00000125648	SLC25A23	5.05006	-2.4305	0.00017807	0.00668334	-1	19	6436079	6465203	-	29125	4863	0.526061	0.565906	0.518074	protein_coding	DOWN
ENSG00000276043	UHRF1	5.17247	-2.34116	0.000179804	0.00672876	-1	19	4903080	4962154	+	59075	5126	0.529878	0.556964	0.527304	protein_coding	DOWN
ENSG00000104381	GDAP1	2.86937	-3.59492	0.000185318	0.00690186	-1	8	74320613	74518007	+	197395	24236	0.379252	0.395857	0.376927	protein_coding	DOWN
ENSG00000144283	PKP4	5.34492	-1.76045	0.000185505	0.00690186	-1	2	158456952	158682879	+	225928	9509	0.385934	0.488379	0.381433	protein_coding	DOWN
ENSG00000213190	MLLT11	2.90089	-2.83474	0.000187717	0.00696397	-1	1	151060397	151069544	+	9148	2481	0.430633	0.430069	0.430843	protein_coding	DOWN
ENSG00000103522	IL21R	3.3187	-4.09991	0.000191867	0.00697559	-1	16	27402174	27452042	+	49869	5443	0.471044	0.564027	0.459651	protein_coding	DOWN
ENSG00000118785	SPP1	4.04862	-5.20341	0.0001899	0.00697559	-1	4	87975667	87983532	+	7866	7247	0.361221	0.365807	0.307443	protein_coding	DOWN
ENSG00000151746	BICD1	2.83975	-2.86857	0.000191739	0.00697559	-1	12	32106835	32383633	+	276799	12858	0.404494	0.399284	0.404747	protein_coding	DOWN
ENSG00000163704	PRRT3	3.00949	-4.53456	0.000190589	0.00697559	-1	3	9945542	9952408	-	6867	3949	0.593796	0.642188	0.528282	protein_coding	DOWN
ENSG00000105552	BCAT2	6.18633	-1.83456	0.000196864	0.00699987	-1	19	48795062	48811029	-	15968	4541	0.545437	0.603171	0.522493	protein_coding	DOWN
ENSG00000196636	SDHAF3	3.20262	-2.47588	0.000195505	0.00699987	-1	7	97117698	97181763	+	64066	1191	0.384984	0.367758	0.38531	protein_coding	DOWN
ENSG00000129990	SYT5	1.55451	-5.20185	0.000205635	0.0070673	-1	19	55171196	55180289	-	9094	5189	0.562411	0.587204	0.529457	protein_coding	DOWN
ENSG00000169071	ROR2	4.38174	-3.90954	0.000202824	0.0070673	-1	9	91563091	91950228	-	387138	5862	0.449639	0.563801	0.447884	protein_coding	DOWN
ENSG00000171603	CLSTN1	7.69886	-1.58061	0.00020183	0.0070673	-1	1	9728926	9823984	-	95059	5221	0.471922	0.562344	0.466667	protein_coding	DOWN
ENSG00000197506	SLC28A3	2.44089	-3.76968	0.000201456	0.0070673	-1	9	84275457	84340758	-	65302	5119	0.426119	0.426841	0.426058	protein_coding	DOWN
ENSG00000183741	CBX6	5.5281	-1.74103	0.000208675	0.00712381	-1	22	38861422	38872249	-	10828	7988	0.58271	0.581497	0.586122	protein_coding	DOWN
ENSG00000135476	ESPL1	5.61987	-1.5601	0.000214829	0.00725584	-1	12	53268299	53293638	+	25340	8856	0.516871	0.552168	0.497907	protein_coding	DOWN
ENSG00000137831	UACA	5.41551	-1.9401	0.00021624	0.00725584	-1	15	70654554	70763558	-	109005	10975	0.373537	0.364647	0.374532	protein_coding	DOWN
ENSG00000088305	DNMT3B	6.99579	-2.60908	0.000221971	0.00727049	-1	20	32762385	32809356	+	46972	4606	0.494007	0.544724	0.488493	protein_coding	DOWN
ENSG00000171004	HS6ST2	3.96028	-3.84277	0.000222601	0.00727049	-1	X	132626015	132961395	-	335381	5112	0.412144	0.456964	0.411451	protein_coding	DOWN
ENSG00000213722	DDAH2	5.10115	-1.59693	0.00021858	0.00727049	-1	6	31727038	31730617	-	3580	2357	0.598771	0.609673	0.577741	protein_coding	DOWN
ENSG00000006042	TMEM98	3.32934	-3.83971	0.000235148	0.00758383	-1	17	32927910	32945106	+	17197	5178	0.484706	0.498648	0.478699	protein_coding	DOWN
ENSG00000003249	DBNDD1	4.51145	-2.47083	0.000236115	0.00759592	-1	16	90004871	90019890	-	15020	4456	0.593049	0.61333	0.584493	protein_coding	DOWN
ENSG00000197747	S100A10	7.66262	-2.87258	0.000238952	0.00759899	-1	1	151982915	151993859	-	10945	1006	0.44947	0.466203	0.447776	protein_coding	DOWN
ENSG00000007047	MARK4	5.38704	-1.71108	0.000247993	0.00764252	-1	19	45079288	45305284	+	225997	6637	0.535731	0.576616	0.534494	protein_coding	DOWN
ENSG00000104177	MYEF2	2.08006	-4.31199	0.000245339	0.00764252	-1	15	48134632	48178353	-	43722	13883	0.337847	0.34834	0.332965	protein_coding	DOWN
ENSG00000162738	VANGL2	2.65138	-3.31699	0.00024565	0.00764252	-1	1	160400564	160428670	+	28107	5346	0.516616	0.536102	0.512039	protein_coding	DOWN
ENSG00000108830	RND2	3.61727	-3.59146	0.000253474	0.00767212	-1	17	43025231	43032041	+	6811	4363	0.538326	0.528306	0.556191	protein_coding	DOWN
ENSG00000116791	CRYZ	6.45379	-1.94357	0.000258208	0.00767212	-1	1	74705482	74733408	-	27927	4075	0.396118	0.388712	0.397384	protein_coding	DOWN
ENSG00000161513	FDXR	5.32418	-1.71006	0.000257049	0.00767212	-1	17	74862497	74873031	-	10535	3586	0.581166	0.6029	0.569948	protein_coding	DOWN
ENSG00000182010	RTKN2	3.9933	-2.23098	0.000258924	0.00767563	-1	10	62183035	62268844	-	85810	9779	0.351863	0.348604	0.352282	protein_coding	DOWN
ENSG00000110104	CCDC86	6.12397	-1.43558	0.000265704	0.00771624	-1	11	60842113	60851081	+	8969	3338	0.547056	0.555422	0.542096	protein_coding	DOWN
ENSG00000139734	DIAPH3	6.52362	-1.79838	0.000265648	0.00771624	-1	13	59665583	60163928	-	498346	7351	0.359062	0.384029	0.358689	protein_coding	DOWN
ENSG00000152217	SETBP1	3.2369	-3.09465	0.000262704	0.00771624	-1	18	44680173	45068510	+	388338	14333	0.422159	0.469336	0.420351	protein_coding	DOWN
ENSG00000166347	CYB5A	5.55641	-1.58997	0.000262147	0.00771624	-1	18	74250846	74291973	-	41128	9266	0.442678	0.408267	0.452685	protein_coding	DOWN
ENSG00000020181	ADGRA2	2.45094	-2.97612	0.000273673	0.00774158	-1	8	37784191	37844896	+	60706	7064	0.552541	0.628398	0.542551	protein_coding	DOWN
ENSG00000090971	NAT14	4.93715	-1.53592	0.000276438	0.00774158	-1	19	55485188	55487568	+	2381	1977	0.657143	0.658068	0.652605	protein_coding	DOWN
ENSG00000092964	DPYSL2	5.30452	-2.75718	0.000267293	0.00774158	-1	8	26514031	26658178	+	144148	7276	0.449687	0.510995	0.446428	protein_coding	DOWN
ENSG00000136193	SCRN1	5.70211	-2.41046	0.000275093	0.00774158	-1	7	29920104	29990289	-	70186	6037	0.439054	0.475567	0.435618	protein_coding	DOWN
ENSG00000187268	FAM9C	2.13445	-3.34224	0.000270795	0.00774158	-1	X	13035617	13044682	-	9066	5853	0.394484	0.358107	0.460772	protein_coding	DOWN
ENSG00000198720	ANKRD13B	1.91251	-4.32663	0.0002718	0.00774158	-1	17	29589769	29614761	+	24993	4292	0.555378	0.66356	0.532947	protein_coding	DOWN
ENSG00000060566	CREB3L3	1.82502	-5.76751	0.000277627	0.00774701	-1	19	4153631	4173054	+	19424	2638	0.527107	0.595148	0.516413	protein_coding	DOWN
ENSG00000101443	WFDC2	2.07459	-4.91854	0.000282772	0.00778197	-1	20	45469753	45481532	+	11780	1330	0.467272	0.53985	0.458034	protein_coding	DOWN
ENSG00000185551	NR2F2	7.0033	-1.54848	0.000281753	0.00778197	-1	15	96325938	96340263	+	14326	6471	0.487469	0.512904	0.466514	protein_coding	DOWN
ENSG00000104833	TUBB4A	2.59768	-5.67875	0.00028549	0.00781353	-1	19	6494319	6502848	-	8530	3213	0.560558	0.603175	0.534801	protein_coding	DOWN
ENSG00000163950	SLBP	5.51142	-2.23818	0.000289265	0.00782028	-1	4	1692731	1712344	-	19614	1876	0.467139	0.48081	0.465693	protein_coding	DOWN
ENSG00000168280	KIF5C	3.28641	-6.61754	0.000288178	0.00782028	-1	2	148875227	149026759	+	151533	33119	0.43049	0.435732	0.429024	protein_coding	DOWN
ENSG00000175093	SPSB4	3.38551	-3.97849	0.000290672	0.00782028	-1	3	141051347	141148611	+	97265	3788	0.470595	0.603749	0.4652	protein_coding	DOWN
ENSG00000128567	PODXL	8.06807	-7.33428	0.000304364	0.0080222	-1	7	131500262	131558217	-	57956	6883	0.504719	0.527532	0.501645	protein_coding	DOWN
ENSG00000163362	INAVA	5.67503	-1.79379	0.000308382	0.00811146	-1	1	200891048	200915742	+	24695	5326	0.532275	0.592002	0.515851	protein_coding	DOWN
ENSG00000131969	ABHD12B	3.5706	-5.08906	0.000312726	0.0082089	-1	14	50872053	50904970	+	32918	4534	0.429292	0.442435	0.427192	protein_coding	DOWN
ENSG00000187714	SLC18A3	3.19621	-7.92084	0.000318592	0.00827822	-1	10	49610310	49612720	+	2411	2410	0.671784	0.671784	0	protein_coding	DOWN
ENSG00000114738	MAPKAPK3	4.71198	-2.613	0.000331087	0.00833918	-1	3	50611520	50649291	+	37772	3899	0.536946	0.582201	0.531737	protein_coding	DOWN
ENSG00000119403	PHF19	2.78902	-3.27972	0.000334581	0.00833918	-1	9	120855651	120894896	-	39246	6575	0.516066	0.572319	0.504744	protein_coding	DOWN
ENSG00000143515	ATP8B2	4.49169	-2.2283	0.000334482	0.00833918	-1	1	154325525	154351304	+	25780	7566	0.523954	0.537272	0.518421	protein_coding	DOWN
ENSG00000213853	EMP2	5.35263	-4.73297	0.000331136	0.00833918	-1	16	10528422	10580632	-	52211	8646	0.482724	0.485195	0.482233	protein_coding	DOWN
ENSG00000143375	CGN	7.09853	-4.63452	0.000338318	0.00834931	-1	1	151510510	151538692	+	28183	6593	0.494287	0.542697	0.479503	protein_coding	DOWN
ENSG00000204520	MICA	2.59841	-5.22187	0.000337797	0.00834931	-1	6	31399784	31415315	+	15532	3843	0.503767	0.549831	0.488621	protein_coding	DOWN
ENSG00000232677	LINC00665	5.46807	-1.42531	0.00033954	0.00834931	-1	19	36259540	36331770	-	72231	12154	0.575523	0.471285	0.596611	lncRNA	DOWN
ENSG00000109265	CRACD	3.75479	-2.25646	0.000342689	0.00836266	-1	4	56049098	56330609	+	281512	8683	0.412314	0.495796	0.409657	protein_coding	DOWN
ENSG00000157613	CREB3L1	5.41854	-2.3217	0.000341751	0.00836266	-1	11	46277662	46321409	+	43748	4009	0.528265	0.596159	0.521415	protein_coding	DOWN
ENSG00000081059	TCF7	2.73308	-2.77132	0.000345722	0.00839929	-1	5	134114681	134151865	+	37185	10081	0.545557	0.563436	0.538907	protein_coding	DOWN
ENSG00000130635	COL5A1	7.08709	-1.68318	0.000345479	0.00839929	-1	9	134641803	134844843	+	203041	11090	0.559964	0.595491	0.557911	protein_coding	DOWN
ENSG00000008311	AASS	5.07169	-1.5822	0.000351819	0.00842529	-1	7	122064583	122144308	-	79726	10793	0.365306	0.382192	0.362662	protein_coding	DOWN
ENSG00000116711	PLA2G4A	2.60711	-4.23203	0.000350516	0.00842529	-1	1	186828949	186988981	+	160033	2861	0.360972	0.389025	0.360461	protein_coding	DOWN
ENSG00000182272	B4GALNT4	2.82559	-5.55693	0.000351228	0.00842529	-1	11	369499	382117	+	12619	4040	0.664448	0.686634	0.653999	protein_coding	DOWN
ENSG00000259820	ENSG00000259820	5.10968	-2.83658	0.00035006	0.00842529	-1	8	134792020	134798272	-	6253	6252	0.361964	0.361964	0	lncRNA	DOWN
ENSG00000205542	TMSB4X	8.65031	-1.80237	0.000359378	0.00854254	-1	X	12975110	12977227	+	2118	1701	0.50496	0.527925	0.411058	protein_coding	DOWN
ENSG00000116774	OLFML3	3.65458	-5.13766	0.000361176	0.00855362	-1	1	113979391	114035572	+	56182	2817	0.452965	0.525737	0.449123	protein_coding	DOWN
ENSG00000184697	CLDN6	8.667	-2.2595	0.000365459	0.00859164	-1	16	3014712	3020071	-	5360	1736	0.569323	0.592166	0.558377	protein_coding	DOWN
ENSG00000081026	MAGI3	3.64037	-2.40215	0.000367472	0.00859402	-1	1	113390515	113685923	+	295409	8390	0.371361	0.436591	0.369454	protein_coding	DOWN
ENSG00000164626	KCNK5	5.36455	-2.46031	0.000367569	0.00859402	-1	6	39188971	39229475	-	40505	3778	0.519677	0.588407	0.512607	protein_coding	DOWN
ENSG00000198691	ABCA4	3.56168	-3.6497	0.000366816	0.00859402	-1	1	93992834	94121148	-	128315	8493	0.464431	0.524785	0.460153	protein_coding	DOWN
ENSG00000138587	MNS1	2.20853	-3.17339	0.00037784	0.00872998	-1	15	56421544	56465137	-	43594	2500	0.351937	0.3844	0.349962	protein_coding	DOWN
ENSG00000138835	RGS3	4.23394	-2.48044	0.000376978	0.00872998	-1	9	113444731	113597743	+	153013	13757	0.487903	0.560878	0.480694	protein_coding	DOWN
ENSG00000155465	SLC7A7	7.56066	-1.43895	0.000378145	0.00872998	-1	14	22773222	22829820	-	56599	5111	0.47242	0.504598	0.469225	protein_coding	DOWN
ENSG00000105255	FSD1	4.53248	-2.97597	0.000381225	0.00875385	-1	19	4304598	4323843	+	19246	3101	0.547155	0.603031	0.536422	protein_coding	DOWN
ENSG00000106078	COBL	6.35828	-1.4642	0.000392614	0.00883272	-1	7	51016212	51316818	-	300607	14330	0.434412	0.464689	0.432897	protein_coding	DOWN
ENSG00000140545	MFGE8	4.47969	-1.61024	0.000392917	0.00883272	-1	15	88898683	88913381	-	14699	6794	0.555722	0.544451	0.56541	protein_coding	DOWN
ENSG00000164741	DLC1	5.22296	-3.46615	0.000392261	0.00883272	-1	8	13083361	13604610	-	521250	12767	0.385367	0.451868	0.383697	protein_coding	DOWN
ENSG00000184611	KCNH7	1.29357	-5.94417	0.000392335	0.00883272	-1	2	162371407	162838767	-	467361	4985	0.350366	0.43009	0.349506	protein_coding	DOWN
ENSG00000156398	SFXN2	3.94237	-2.04636	0.000396164	0.00886106	-1	10	102714538	102743492	+	28955	8016	0.484389	0.49002	0.482233	protein_coding	DOWN
ENSG00000168071	CCDC88B	5.50298	-1.71578	0.000396249	0.00886106	-1	11	64340204	64357534	+	17331	8326	0.616215	0.629114	0.604287	protein_coding	DOWN
ENSG00000159335	PTMS	6.81368	-2.02259	0.000398389	0.0088696	-1	12	6765516	6770952	+	5437	1480	0.618286	0.632432	0.612993	protein_coding	DOWN
ENSG00000171130	ATP6V0E2	3.94269	-3.5219	0.000404854	0.00892905	-1	7	149872968	149891204	+	18237	6739	0.506142	0.503784	0.507524	protein_coding	DOWN
ENSG00000183762	KREMEN1	5.14135	-1.44476	0.0004059	0.00893675	-1	22	29073035	29168333	+	95299	8009	0.455067	0.557248	0.445692	protein_coding	DOWN
ENSG00000167641	PPP1R14A	3.02244	-3.93405	0.000409842	0.00894002	-1	19	38251237	38256532	-	5296	1438	0.582814	0.656467	0.555354	protein_coding	DOWN
ENSG00000178531	CTXN1	2.29884	-4.66819	0.000408673	0.00894002	-1	19	7924491	7926135	-	1645	1235	0.748783	0.728745	0.809291	protein_coding	DOWN
ENSG00000167552	TUBA1A	4.95613	-3.20561	0.000412235	0.00894397	-1	12	49184686	49189080	-	4395	3820	0.479062	0.470419	0.536585	protein_coding	DOWN
ENSG00000049130	KITLG	2.14123	-2.96282	0.000413791	0.00895687	-1	12	88492793	88580851	-	88059	6193	0.368416	0.384143	0.367227	protein_coding	DOWN
ENSG00000075131	TIPIN	3.90246	-2.05208	0.000418284	0.00900855	-1	15	66336191	66386746	-	50556	2729	0.440451	0.43166	0.440953	protein_coding	DOWN
ENSG00000162511	LAPTM5	1.04712	-5.82405	0.00042583	0.00909477	-1	1	30732469	30757774	-	25306	3220	0.525943	0.53354	0.524836	protein_coding	DOWN
ENSG00000100558	PLEK2	4.26927	-2.22385	0.00043173	0.00915982	-1	14	67386984	67412167	-	25184	1559	0.473971	0.539448	0.46965	protein_coding	DOWN
ENSG00000130413	STK33	2.11575	-4.51905	0.000434491	0.0091729	-1	11	8391868	8594289	-	202422	7650	0.376483	0.428235	0.37445	protein_coding	DOWN
ENSG00000132622	HSPA12B	3.05707	-4.27548	0.000436556	0.00918627	-1	20	3732685	3753111	+	20427	3120	0.562714	0.644551	0.54796	protein_coding	DOWN
ENSG00000198168	SVIP	3.84359	-3.24	0.000436507	0.00918627	-1	11	22813799	22830299	-	16501	5194	0.366242	0.355603	0.37113	protein_coding	DOWN
ENSG00000100526	CDKN3	3.4677	-2.319	0.000443421	0.00928288	-1	14	54396849	54420218	+	23370	1818	0.40344	0.437844	0.400538	protein_coding	DOWN
ENSG00000114770	ABCC5	6.11757	-1.68271	0.00044583	0.00928288	-1	3	183919934	184017939	-	98006	11330	0.446834	0.477493	0.442827	protein_coding	DOWN
ENSG00000176715	ACSF3	3.47994	-2.11329	0.000448373	0.00929776	-1	16	89088375	89164121	+	75747	14554	0.551567	0.563144	0.548814	protein_coding	DOWN
ENSG00000161981	SNRNP25	4.84456	-1.44028	0.00045224	0.00936283	-1	16	53828	57669	+	3842	2238	0.547514	0.538427	0.5602	protein_coding	DOWN
ENSG00000011426	ANLN	7.24474	-1.46486	0.000459604	0.00949996	-1	7	36389821	36453791	+	63971	5969	0.378678	0.401742	0.376304	protein_coding	DOWN
ENSG00000136717	BIN1	5.27286	-1.62516	0.000460661	0.00950651	-1	2	127048027	127107288	-	59262	6843	0.596396	0.628672	0.592182	protein_coding	DOWN
ENSG00000021300	PLEKHB1	1.00888	-5.87255	0.000464655	0.00952765	-1	11	73646178	73662819	+	16642	4919	0.529475	0.566782	0.51382	protein_coding	DOWN
ENSG00000168952	STXBP6	2.42335	-5.0066	0.000464601	0.00952765	-1	14	24809454	25050147	-	240694	8107	0.392068	0.449858	0.390054	protein_coding	DOWN
ENSG00000166974	MAPRE2	4.74723	-1.50352	0.000467267	0.00953872	-1	18	34976928	35143470	+	166543	6124	0.394777	0.455911	0.392443	protein_coding	DOWN
ENSG00000189077	TMEM120A	4.67109	-1.66935	0.000472291	0.00956202	-1	7	75986831	75994656	-	7826	1992	0.615591	0.61245	0.616664	protein_coding	DOWN
ENSG00000065054	SLC9A3R2	3.12582	-2.42899	0.000474649	0.00959442	-1	16	2025356	2039026	+	13671	3505	0.646086	0.677603	0.635219	protein_coding	DOWN
ENSG00000137474	MYO7A	7.81246	-2.83125	0.000487339	0.00968021	-1	11	77128246	77215241	+	86996	10390	0.550526	0.585082	0.545839	protein_coding	DOWN
ENSG00000179104	TMTC2	2.79619	-2.84666	0.000488524	0.00968021	-1	12	82686880	83134870	+	447991	8309	0.374216	0.411241	0.373516	protein_coding	DOWN
ENSG00000144677	CTDSPL	6.26121	-2.70973	0.00049644	0.00976621	-1	3	37861880	37984469	+	122590	5863	0.42317	0.488828	0.419872	protein_coding	DOWN
ENSG00000162688	AGL	6.60694	-1.72723	0.000496432	0.00976621	-1	1	99850361	99924023	+	73663	8121	0.363322	0.367812	0.362765	protein_coding	DOWN
ENSG00000174749	FAM241A	2.50714	-2.57331	0.000497593	0.00976621	-1	4	112145454	112195256	+	49803	8842	0.373037	0.383171	0.37085	protein_coding	DOWN
ENSG00000073350	LLGL2	6.21807	-1.69291	0.000512316	0.00999537	-1	17	75525080	75575209	+	50130	7910	0.560614	0.608976	0.551553	protein_coding	DOWN
ENSG00000110328	GALNT18	2.03211	-5.17248	0.00051472	0.00999537	-1	11	11270877	11622005	-	351129	3613	0.463463	0.52837	0.462789	protein_coding	DOWN
ENSG00000178773	CPNE7	2.24889	-4.51313	0.000512399	0.00999537	-1	16	89575758	89597246	+	21489	3038	0.603313	0.634299	0.598211	protein_coding	DOWN
ENSG00000100422	CERK	3.93118	-1.84391	0.0005196	0.0100749	-1	22	46684410	46738252	-	53843	4915	0.514301	0.527162	0.513009	protein_coding	DOWN
ENSG00000158715	SLC45A3	2.00709	-5.37693	0.000520666	0.0100803	-1	1	205657851	205680509	-	22659	3746	0.544399	0.586225	0.536115	protein_coding	DOWN
ENSG00000175175	PPM1E	1.36285	-5.90308	0.000526641	0.0101349	-1	17	58755854	58985179	+	229326	6553	0.396119	0.422249	0.39535	protein_coding	DOWN
ENSG00000056998	GYG2	4.93408	-1.40235	0.000534542	0.0102562	-1	X	2828822	2882820	+	53999	3608	0.436442	0.532705	0.42955	protein_coding	DOWN
ENSG00000127585	FBXL16	3.13011	-2.50874	0.000533861	0.0102562	-1	16	692498	705808	-	13311	3963	0.642299	0.664143	0.633037	protein_coding	DOWN
ENSG00000131153	GINS2	3.93975	-2.62152	0.000536902	0.0102707	-1	16	85676198	85690073	-	13876	3212	0.49773	0.510274	0.493951	protein_coding	DOWN
ENSG00000146350	TBC1D32	3.78932	-2.27105	0.000541241	0.010323	-1	6	121079494	121334745	-	255252	6871	0.357527	0.365595	0.357303	protein_coding	DOWN
ENSG00000101911	PRPS2	4.95257	-1.59966	0.000548063	0.0103706	-1	X	12791355	12824222	+	32868	2751	0.427602	0.427481	0.427613	protein_coding	DOWN
ENSG00000143514	TP53BP2	6.16079	-1.28907	0.000560937	0.0104731	-1	1	223779893	223845954	-	66062	5959	0.397784	0.459977	0.391618	protein_coding	DOWN
ENSG00000196368	NUDT11	2.18575	-3.83028	0.000560625	0.0104731	-1	X	51490011	51496592	-	6582	2379	0.390214	0.425809	0.370062	protein_coding	DOWN
ENSG00000197444	OGDHL	1.74965	-4.7838	0.000561353	0.0104731	-1	10	49734641	49762379	-	27739	5704	0.554582	0.587132	0.546156	protein_coding	DOWN
ENSG00000082458	DLG3	4.55752	-2.55362	0.000567455	0.010553	-1	X	70444835	70505490	+	60656	7847	0.468947	0.536383	0.458927	protein_coding	DOWN
ENSG00000096060	FKBP5	4.21326	-3.67821	0.000569542	0.010553	-1	6	35573585	35728583	-	154999	10615	0.419728	0.423363	0.419461	protein_coding	DOWN
ENSG00000117114	ADGRL2	6.78398	-2.95224	0.000571389	0.010553	-1	1	81306147	81993932	+	687786	24144	0.367724	0.351972	0.368297	protein_coding	DOWN
ENSG00000244280	ECEL1P2	3.79072	-2.30744	0.000570922	0.010553	-1	2	232385750	232387457	-	1708	1707	0.581722	0.581722	0	transcribed_unprocessed_pseudogene	DOWN
ENSG00000064651	SLC12A2	5.41104	-3.11695	0.000576245	0.0105839	-1	5	128083766	128189677	+	105912	10625	0.352381	0.385318	0.348708	protein_coding	DOWN
ENSG00000100065	CARD10	6.05856	-1.3225	0.000574413	0.0105839	-1	22	37490362	37519542	-	29181	5730	0.570905	0.64014	0.553987	protein_coding	DOWN
ENSG00000150977	RILPL2	3.80176	-2.34179	0.000576358	0.0105839	-1	12	123415039	123436684	-	21646	1748	0.486209	0.532037	0.482183	protein_coding	DOWN
ENSG00000204381	LAYN	3.99375	-3.35669	0.000584462	0.0106565	-1	11	111540280	111561745	+	21466	3134	0.443047	0.509892	0.431619	protein_coding	DOWN
ENSG00000166313	APBB1	4.5426	-4.31365	0.000586082	0.0106708	-1	11	6395125	6419414	-	24290	5184	0.518671	0.599151	0.496833	protein_coding	DOWN
ENSG00000147044	CASK	5.34357	-1.52081	0.000601876	0.0108203	-1	X	41514934	41923554	-	408621	19754	0.387379	0.410094	0.386226	protein_coding	DOWN
ENSG00000153944	MSI2	5.84577	-2.14582	0.00060148	0.0108203	-1	17	57255851	57684689	+	428839	22214	0.475009	0.472135	0.475166	protein_coding	DOWN
ENSG00000166450	PRTG	5.72279	-1.7702	0.000604546	0.0108531	-1	15	55611544	55743152	-	131609	14607	0.385919	0.383241	0.386253	protein_coding	DOWN
ENSG00000090539	CHRD	0.964423	-5.60587	0.000605815	0.0108607	-1	3	184380073	184390736	+	10664	6606	0.593642	0.624886	0.542766	protein_coding	DOWN
ENSG00000117395	EBNA1BP2	7.51265	-1.25933	0.000607141	0.010865	-1	1	43164175	43270936	-	106762	3545	0.443786	0.468265	0.442945	protein_coding	DOWN
ENSG00000205476	CCDC85C	6.30268	-1.50653	0.000609573	0.0108665	-1	14	99500190	99604207	-	104018	17609	0.560976	0.525697	0.568165	protein_coding	DOWN
ENSG00000265174	ENSG00000265174	0.803048	-5.66064	0.000610373	0.0108665	-1	18	6557822	6568912	+	11091	1078	0.402074	0.42115	0.40002	lncRNA	DOWN
ENSG00000198794	SCAMP5	3.13056	-2.87831	0.000613496	0.0108919	-1	15	74957219	75021495	+	64277	4849	0.48312	0.588163	0.474549	protein_coding	DOWN
ENSG00000132563	REEP2	1.11033	-5.70661	0.000622242	0.0109713	-1	5	138439057	138446969	+	7913	3235	0.582154	0.623802	0.553346	protein_coding	DOWN
ENSG00000240241	ENSG00000240241	3.42245	-4.56952	0.000623874	0.010985	-1	3	78266940	78294731	+	27792	1042	0.380879	0.380038	0.380911	lncRNA	DOWN
ENSG00000289405	ENSG00000289405	1.85265	-3.01759	0.000628419	0.0110498	-1	8	134715820	134799296	-	83477	2364	0.417018	0.390863	0.41778	lncRNA	DOWN
ENSG00000151575	TEX9	3.18049	-2.7142	0.000630217	0.0110663	-1	15	56244009	56445997	+	201989	8276	0.36872	0.363219	0.368955	protein_coding	DOWN
ENSG00000115271	GCA	3.76397	-2.19134	0.000632109	0.0110844	-1	2	162318840	162371595	+	52756	5311	0.362506	0.358501	0.362954	protein_coding	DOWN
ENSG00000165704	HPRT1	4.21616	-1.82744	0.000632977	0.0110844	-1	X	134460165	134520513	+	60349	1601	0.401223	0.444722	0.400037	protein_coding	DOWN
ENSG00000175567	UCP2	4.84217	-1.48353	0.000638916	0.0111594	-1	11	73974672	73982843	-	8172	2757	0.523681	0.550598	0.509974	protein_coding	DOWN
ENSG00000185838	GNB1L	3.64603	-1.83056	0.000644553	0.0112107	-1	22	19783223	19854939	-	71717	6982	0.528697	0.615153	0.519372	protein_coding	DOWN
ENSG00000198121	LPAR1	1.66281	-4.85987	0.000648318	0.0112415	-1	9	110873263	111038470	-	165208	4129	0.382629	0.463308	0.380561	protein_coding	DOWN
ENSG00000160007	ARHGAP35	5.6204	-4.47786	0.000658103	0.0112444	-1	19	46860997	47005077	+	144081	11639	0.464305	0.537589	0.457864	protein_coding	DOWN
ENSG00000173947	PIFO	1.85407	-3.19777	0.000655943	0.0112444	-1	1	111346600	111353013	+	6414	3944	0.412599	0.416329	0.406642	protein_coding	DOWN
ENSG00000072071	ADGRL1	6.13391	-1.24608	0.000660939	0.0112519	-1	19	14147743	14206187	-	58445	8462	0.564232	0.615339	0.55558	protein_coding	DOWN
ENSG00000182985	CADM1	5.66027	-5.85078	0.000664319	0.0112519	-1	11	115169218	115504957	-	335740	10955	0.385445	0.44345	0.383489	protein_coding	DOWN
ENSG00000151491	EPS8	4.48054	-2.23805	0.000669376	0.0113054	-1	12	15620134	15882329	-	262196	8502	0.372524	0.411903	0.371205	protein_coding	DOWN
ENSG00000145990	GFOD1	1.88129	-4.09985	0.000672984	0.0113139	-1	6	13357830	13487662	-	129833	10680	0.449658	0.497846	0.445339	protein_coding	DOWN
ENSG00000159251	ACTC1	3.00296	-3.54537	0.000680132	0.011358	-1	15	34790230	34795549	-	5320	2281	0.472269	0.482245	0.464779	protein_coding	DOWN
ENSG00000133313	CNDP2	7.88847	-1.50314	0.000682361	0.011375	-1	18	74495816	74523454	+	27639	11809	0.511832	0.525023	0.50199	protein_coding	DOWN
ENSG00000143799	PARP1	8.14613	-1.33902	0.000686595	0.0113865	-1	1	226360210	226408154	-	47945	18378	0.468547	0.479976	0.461442	protein_coding	DOWN
ENSG00000167634	NLRP7	6.23693	-5.40238	0.000685469	0.0113865	-1	19	54923509	54966312	-	42804	3901	0.496718	0.527301	0.493651	protein_coding	DOWN
ENSG00000119185	ITGB1BP1	5.78279	-1.25346	0.000689228	0.0113885	-1	2	9403475	9423528	-	20054	6650	0.450656	0.439398	0.456241	protein_coding	DOWN
ENSG00000196154	S100A4	3.54984	-2.01745	0.000691473	0.0114084	-1	1	153543613	153550136	-	6524	941	0.563084	0.544102	0.566284	protein_coding	DOWN
ENSG00000111674	ENO2	3.84278	-2.8499	0.000692936	0.0114098	-1	12	6913745	6923698	+	9954	4270	0.553401	0.572365	0.539152	protein_coding	DOWN
ENSG00000180817	PPA1	6.68771	-1.21408	0.000698739	0.011457	-1	10	70202835	70233911	-	31077	5155	0.398056	0.409311	0.395818	protein_coding	DOWN
ENSG00000254854	NECTIN1-DT	1.2396	-4.43928	0.000706589	0.0114662	-1	11	119729583	119739623	+	10041	519	0.478287	0.560694	0.473795	lncRNA	DOWN
ENSG00000114999	TTL	5.20113	-1.24215	0.000709246	0.0114712	-1	2	112482156	112541739	+	59584	15721	0.423812	0.432288	0.420774	protein_coding	DOWN
ENSG00000198780	FAM169A	4.53356	-2.19833	0.000709577	0.0114712	-1	5	74777574	74866966	-	89393	6859	0.386746	0.382563	0.387094	protein_coding	DOWN
ENSG00000024422	EHD2	5.55273	-3.5313	0.000713168	0.0115003	-1	19	47713422	47743134	+	29713	3836	0.528945	0.606621	0.517429	protein_coding	DOWN
ENSG00000261373	VPS9D1-AS1	3.15338	-2.49996	0.000719438	0.011539	-1	16	89711856	89718165	+	6310	1749	0.5657	0.636935	0.538377	lncRNA	DOWN
ENSG00000112619	PRPH2	1.31452	-3.73183	0.000727263	0.0115551	-1	6	42696598	42722597	-	26000	2998	0.492519	0.522348	0.488631	protein_coding	DOWN
ENSG00000134291	TMEM106C	5.10035	-1.74183	0.000726139	0.0115551	-1	12	47963569	47968878	+	5310	3468	0.466566	0.467128	0.465508	protein_coding	DOWN
ENSG00000137309	HMGA1	9.35326	-1.62503	0.000723988	0.0115551	-1	6	34236873	34246231	+	9359	2321	0.578222	0.615252	0.566008	protein_coding	DOWN
ENSG00000097021	ACOT7	5.73778	-1.46992	0.000735828	0.0115607	-1	1	6264269	6393767	-	129499	3486	0.539715	0.604131	0.537933	protein_coding	DOWN
ENSG00000159871	LYPD5	4.42211	-1.55272	0.000735013	0.0115607	-1	19	43785874	43827206	-	41333	5320	0.447039	0.485902	0.441297	protein_coding	DOWN
ENSG00000124507	PACSIN1	2.63335	-4.85917	0.000740394	0.011604	-1	6	34466061	34535229	+	69169	4793	0.51346	0.603589	0.50675	protein_coding	DOWN
ENSG00000110092	CCND1	7.41898	-3.41497	0.000747838	0.0116846	-1	11	69641156	69654474	+	13319	4756	0.586349	0.524601	0.620649	protein_coding	DOWN
ENSG00000123364	HOXC13	2.26225	-2.93799	0.000751087	0.0117002	-1	12	53938831	53946544	+	7714	2355	0.489433	0.574947	0.451848	protein_coding	DOWN
ENSG00000247626	MARS2	3.32974	-1.852	0.000750341	0.0117002	-1	2	197705369	197708395	+	3027	3026	0.483807	0.483807	0	protein_coding	DOWN
ENSG00000170584	NUDCD2	4.65234	-1.52607	0.00075505	0.0117193	-1	5	163446526	163460102	-	13577	8804	0.375737	0.372217	0.38223	protein_coding	DOWN
ENSG00000249550	LINC01234	3.28302	-2.80313	0.000760602	0.0117912	-1	12	113583886	113773726	-	189841	12096	0.470638	0.460317	0.471341	lncRNA	DOWN
ENSG00000154310	TNIK	4.89513	-2.78747	0.000762385	0.0118045	-1	3	171058414	171460408	-	401995	11413	0.39524	0.419084	0.394543	protein_coding	DOWN
ENSG00000139926	FRMD6	6.60883	-2.61062	0.000774788	0.0119248	-1	14	51489100	51730727	+	241628	9393	0.394186	0.424146	0.392974	protein_coding	DOWN
ENSG00000144199	FAHD2B	2.47612	-2.37889	0.000774979	0.0119248	-1	2	97083583	97094882	-	11300	2654	0.487742	0.530897	0.474494	protein_coding	DOWN
ENSG00000068831	RASGRP2	4.57133	-1.70631	0.000776888	0.0119284	-1	11	64726911	64745456	-	18546	6068	0.556322	0.627719	0.5216	protein_coding	DOWN
ENSG00000128245	YWHAH	6.36046	-1.3297	0.000781491	0.0119562	-1	22	31944522	31957603	+	13082	2386	0.448895	0.520117	0.433006	protein_coding	DOWN
ENSG00000116455	WDR77	5.03395	-1.64955	0.000788632	0.0119939	-1	1	111439890	111449256	-	9367	2674	0.443946	0.483919	0.427974	protein_coding	DOWN
ENSG00000103018	CYB5B	7.34831	-1.52497	0.000795336	0.012064	-1	16	69398402	69466264	+	67863	10040	0.413899	0.3999	0.416329	protein_coding	DOWN
ENSG00000164237	CMBL	4.27594	-1.57534	0.000799462	0.0121013	-1	5	10275875	10307902	-	32028	4873	0.463734	0.477529	0.461258	protein_coding	DOWN
ENSG00000055118	KCNH2	1.27252	-3.78877	0.000808028	0.0121391	-1	7	150944961	150978321	-	33361	7192	0.595743	0.624027	0.58797	protein_coding	DOWN
ENSG00000070748	CHAT	2.06689	-9.05555	0.000808578	0.0121391	-1	10	49609095	49667942	+	58848	6566	0.509389	0.53975	0.505576	protein_coding	DOWN
ENSG00000106688	SLC1A1	2.5955	-2.94693	0.00080634	0.0121391	-1	9	4490468	4587469	+	97002	3961	0.421078	0.440798	0.420239	protein_coding	DOWN
ENSG00000196972	SMIM10L2B	1.59045	-3.69986	0.000808204	0.0121391	-1	X	135094985	135098712	-	3728	2815	0.618192	0.61492	0.628289	protein_coding	DOWN
ENSG00000205208	C4orf46	3.375	-2.03531	0.000810096	0.0121477	-1	4	158666675	158672255	-	5581	3627	0.411111	0.379928	0.469022	protein_coding	DOWN
ENSG00000130204	TOMM40	6.83214	-1.17993	0.000816101	0.0122092	-1	19	44890569	44903689	+	13121	3601	0.5625	0.587337	0.553104	protein_coding	DOWN
ENSG00000128641	MYO1B	7.60421	-1.1738	0.000826834	0.0123123	-1	2	191245185	191425389	+	180205	9496	0.396728	0.411331	0.395916	protein_coding	DOWN
ENSG00000048028	USP28	5.48303	-1.65511	0.000831931	0.0123438	-1	11	113797874	113875570	-	77697	5689	0.414513	0.428722	0.41339	protein_coding	DOWN
ENSG00000121653	MAPK8IP1	4.52947	-3.67916	0.000840091	0.0123438	-1	11	45885651	45906465	+	20815	3485	0.580379	0.644763	0.56743	protein_coding	DOWN
ENSG00000125850	OVOL2	2.97183	-2.26246	0.000841899	0.0123438	-1	20	17956979	18059188	-	102210	2194	0.467943	0.574749	0.4656	protein_coding	DOWN
ENSG00000132382	MYBBP1A	6.86122	-1.13662	0.000838043	0.0123438	-1	17	4538897	4555386	-	16490	5935	0.597914	0.608425	0.592003	protein_coding	DOWN
ENSG00000135414	GDF11	4.37407	-1.85581	0.000839063	0.0123438	-1	12	55743122	55757264	+	14143	8798	0.492222	0.484769	0.504491	protein_coding	DOWN
ENSG00000144815	NXPE3	4.45828	-1.76961	0.000842409	0.0123438	-1	3	101779202	101828231	+	49030	9465	0.395786	0.421236	0.389698	protein_coding	DOWN
ENSG00000179958	DCTPP1	5.86877	-1.97809	0.000830312	0.0123438	-1	16	30423615	30430030	-	6416	1560	0.532034	0.569872	0.519876	protein_coding	DOWN
ENSG00000187098	MITF	3.37344	-2.95222	0.000841799	0.0123438	-1	3	69739456	69968336	+	228881	7395	0.385661	0.405815	0.384988	protein_coding	DOWN
ENSG00000125848	FLRT3	1.85909	-3.60775	0.00085148	0.0123685	-1	20	14322985	14337614	-	14630	5188	0.351083	0.389938	0.329732	protein_coding	DOWN
ENSG00000173517	PEAK1	5.55378	-2.14298	0.000851943	0.0123685	-1	15	77100656	77420144	-	319489	24172	0.381238	0.444481	0.376062	protein_coding	DOWN
ENSG00000261236	BOP1	6.56161	-1.22137	0.000847412	0.0123685	-1	8	144262045	144291438	-	29394	3825	0.623108	0.651242	0.618899	protein_coding	DOWN
ENSG00000273274	ZBTB8B	0.855047	-4.43536	0.000850123	0.0123685	-1	1	32465072	32496686	+	31615	12827	0.451224	0.433695	0.463193	protein_coding	DOWN
ENSG00000185917	SETD4	4.40138	-1.55497	0.000853836	0.01237	-1	21	36034541	36079389	-	44849	7274	0.448381	0.461369	0.445867	protein_coding	DOWN
ENSG00000100596	SPTLC2	5.93462	-1.99338	0.000863848	0.0124138	-1	14	77505997	77616637	-	110641	12272	0.413115	0.411261	0.413346	protein_coding	DOWN
ENSG00000175906	ARL4D	4.24833	-1.95814	0.000863698	0.0124138	-1	17	43398993	43401137	+	2145	1576	0.559701	0.548858	0.589789	protein_coding	DOWN
ENSG00000188191	PRKAR1B	2.98251	-2.09454	0.00085915	0.0124138	-1	7	549197	727650	-	178454	4472	0.541285	0.64356	0.538657	protein_coding	DOWN
ENSG00000265972	TXNIP	2.80396	-3.25362	0.000862334	0.0124138	-1	1	145992435	145996579	-	4145	3599	0.423986	0.429008	0.390826	protein_coding	DOWN
ENSG00000172915	NBEA	1.72308	-4.29047	0.000872051	0.0124374	-1	13	34942270	35673022	+	730753	37625	0.350116	0.375734	0.348725	protein_coding	DOWN
ENSG00000182013	PNMA8A	2.55043	-2.24964	0.000873936	0.0124482	-1	19	46466491	46471563	-	5073	3693	0.525631	0.514487	0.555475	protein_coding	DOWN
ENSG00000108561	C1QBP	7.10448	-1.12527	0.000879731	0.0124776	-1	17	5432777	5448830	-	16054	2328	0.466766	0.485395	0.463607	protein_coding	DOWN
ENSG00000104892	KLC3	2.68292	-2.96509	0.000880833	0.0124794	-1	19	45333434	45351520	+	18087	3638	0.551863	0.607477	0.53786	protein_coding	DOWN
ENSG00000174498	IGDCC3	3.12451	-4.0486	0.000885033	0.0124976	-1	15	65327127	65378002	-	50876	5496	0.518428	0.584607	0.510412	protein_coding	DOWN
ENSG00000103876	FAH	4.34901	-1.55386	0.000886772	0.0125084	-1	15	80152490	80186946	+	34457	10145	0.499565	0.520749	0.490724	protein_coding	DOWN
ENSG00000077044	DGKD	6.91327	-3.85881	0.000900155	0.0125201	-1	2	233354494	233472104	+	117611	9747	0.477655	0.551862	0.470949	protein_coding	DOWN
ENSG00000126705	AHDC1	5.93292	-1.36768	0.000893028	0.0125201	-1	1	27534035	27604431	-	70397	8288	0.563881	0.628378	0.555275	protein_coding	DOWN
ENSG00000134463	ECHDC3	4.4541	-1.39141	0.000893542	0.0125201	-1	10	11742366	11764070	+	21705	2179	0.47512	0.596604	0.461562	protein_coding	DOWN
ENSG00000138759	FRAS1	1.87929	-3.98255	0.000900222	0.0125201	-1	4	78057323	78544269	+	486947	20246	0.397683	0.472637	0.394431	protein_coding	DOWN
ENSG00000151715	TMEM45B	1.95713	-2.68022	0.000899815	0.0125201	-1	11	129815848	129860003	+	44156	2989	0.443234	0.456674	0.442258	protein_coding	DOWN
ENSG00000183943	PRKX	4.80347	-1.65304	0.000889564	0.0125201	-1	X	3604340	3713649	-	109310	6512	0.457529	0.47328	0.456531	protein_coding	DOWN
ENSG00000272398	CD24	7.87365	-2.29384	0.000895117	0.0125201	-1	6	106969831	106975627	-	5797	3091	0.508454	0.498221	0.520148	protein_coding	DOWN
ENSG00000133740	E2F5	2.9609	-2.87329	0.000909623	0.0125818	-1	8	85177154	85217158	+	40005	5990	0.39541	0.410684	0.392721	protein_coding	DOWN
ENSG00000013810	TACC3	6.63916	-1.76077	0.00091825	0.0126607	-1	4	1712858	1745171	+	32314	8807	0.569214	0.594186	0.559857	protein_coding	DOWN
ENSG00000114993	RTKN	5.36533	-5.11519	0.000921747	0.0126676	-1	2	74425835	74442422	-	16588	5177	0.538735	0.583543	0.518405	protein_coding	DOWN
ENSG00000130559	CAMSAP1	5.38264	-1.41156	0.000921662	0.0126676	-1	9	135808487	135907546	-	99060	8940	0.470255	0.529418	0.464386	protein_coding	DOWN
ENSG00000215915	ATAD3C	3.21818	-2.8319	0.000922895	0.0126698	-1	1	1449689	1470163	+	20475	3969	0.569649	0.564626	0.570857	protein_coding	DOWN
ENSG00000007062	PROM1	3.2283	-5.90599	0.000927532	0.0126848	-1	4	15963076	16084378	-	121303	7413	0.43165	0.464724	0.429497	protein_coding	DOWN
ENSG00000118922	KLF12	1.0231	-4.44477	0.00092925	0.0126848	-1	13	73686089	74133929	-	447841	11106	0.374743	0.39132	0.374322	protein_coding	DOWN
ENSG00000141753	IGFBP4	3.82818	-4.11984	0.000929918	0.0126848	-1	17	40443450	40457725	+	14276	2201	0.530228	0.626988	0.512589	protein_coding	DOWN
ENSG00000289078	ENSG00000289078	2.37797	-5.1636	0.000929594	0.0126848	-1	3	98191359	98196755	+	5397	674	0.460897	0.486647	0.457222	lncRNA	DOWN
ENSG00000132026	RTBDN	1.19579	-4.29307	0.000940765	0.0127785	-1	19	12825478	12835428	-	9951	2669	0.552663	0.587111	0.540036	protein_coding	DOWN
ENSG00000214796	TUBA5P	3.1754	-2.22422	0.000940748	0.0127785	-1	1	202851828	202861755	-	9928	3420	0.520903	0.536257	0.512832	transcribed_unprocessed_pseudogene	DOWN
ENSG00000003056	M6PR	6.7962	-1.09008	0.00094359	0.0127898	-1	12	8940361	8949761	-	9401	3578	0.423723	0.452487	0.406046	protein_coding	DOWN
ENSG00000166813	KIF7	4.1886	-2.52214	0.000945649	0.0128042	-1	15	89608789	89655467	-	46679	5262	0.493616	0.622767	0.477207	protein_coding	DOWN
ENSG00000128596	CCDC136	2.61777	-2.25954	0.000951017	0.0128352	-1	7	128790757	128822132	+	31376	6217	0.489339	0.55107	0.474084	protein_coding	DOWN
ENSG00000137962	ARHGAP29	6.12897	-1.48276	0.000954266	0.0128352	-1	1	94148988	94275068	-	126081	18344	0.380742	0.367804	0.382945	protein_coding	DOWN
ENSG00000164050	PLXNB1	7.25094	-1.8491	0.000954939	0.0128352	-1	3	48403854	48430086	-	26233	9735	0.598086	0.615408	0.587864	protein_coding	DOWN
ENSG00000186318	BACE1	3.08462	-3.38829	0.000951087	0.0128352	-1	11	117285232	117316259	-	31028	8678	0.495343	0.485365	0.499217	protein_coding	DOWN
ENSG00000138386	NAB1	4.84543	-1.21609	0.000966071	0.0129441	-1	2	190646746	190692766	+	46021	4874	0.376988	0.414034	0.3726	protein_coding	DOWN
ENSG00000084693	AGBL5	4.82807	-1.20905	0.000974074	0.0129705	-1	2	27042364	27070622	+	28259	5262	0.484677	0.54618	0.470604	protein_coding	DOWN
ENSG00000131016	AKAP12	8.04551	-3.43759	0.000973955	0.0129705	-1	6	151239967	151358559	+	118593	8768	0.438672	0.468408	0.436298	protein_coding	DOWN
ENSG00000120053	GOT1	5.65558	-1.78787	0.000975593	0.0129769	-1	10	99396870	99430624	-	33755	2416	0.429016	0.476821	0.42533	protein_coding	DOWN
ENSG00000158292	GPR153	2.24066	-3.1636	0.000978371	0.0129869	-1	1	6247353	6261098	-	13746	4192	0.605311	0.664838	0.57919	protein_coding	DOWN
ENSG00000121064	SCPEP1	5.39502	-1.17723	0.000982948	0.0130208	-1	17	56978129	57006768	+	28640	3817	0.452809	0.450878	0.453106	protein_coding	DOWN
ENSG00000133794	ARNTL	4.6825	-2.43175	0.000988414	0.0130662	-1	11	13276652	13387266	+	110615	6911	0.454328	0.450441	0.454587	protein_coding	DOWN
ENSG00000183856	IQGAP3	5.7658	-1.28824	0.000991026	0.0130808	-1	1	156525405	156572604	-	47200	6705	0.508634	0.546905	0.502297	protein_coding	DOWN
ENSG00000234964	FABP5P7	1.92803	-4.54591	0.000991557	0.0130808	-1	11	59781318	59781722	-	405	404	0.443069	0.443069	0	processed_pseudogene	DOWN
ENSG00000128829	EIF2AK4	7.6245	-1.31538	0.000995265	0.0131162	-1	15	39934115	40035591	+	101477	11949	0.401809	0.439116	0.39683	protein_coding	DOWN
ENSG00000128487	SPECC1	5.73556	-1.12864	0.000999842	0.013163	-1	17	20008865	20319026	+	310162	21220	0.425315	0.459378	0.422813	protein_coding	DOWN
ENSG00000105364	MRPL4	5.98518	-1.06912	0.001011	0.0132715	-1	19	10251901	10260055	+	8155	4074	0.561074	0.589838	0.532353	protein_coding	DOWN
ENSG00000172927	MYEOV	3.23002	-2.64617	0.00101257	0.0132762	-1	11	69294151	69341682	+	47532	2651	0.51459	0.566956	0.511497	protein_coding	DOWN
ENSG00000101849	TBL1X	6.85673	-2.23406	0.00101489	0.0132797	-1	X	9463320	9741037	+	277718	13831	0.452655	0.492083	0.450589	protein_coding	DOWN
ENSG00000126353	CCR7	5.55295	-1.5719	0.00101491	0.0132797	-1	17	40553769	40565472	-	11704	2504	0.53294	0.552716	0.527557	protein_coding	DOWN
ENSG00000117016	RIMS3	2.72749	-3.33221	0.00102766	0.0133034	-1	1	40620680	40665682	-	45003	7251	0.513977	0.549441	0.507165	protein_coding	DOWN
ENSG00000145431	PDGFC	3.17605	-3.15464	0.00103235	0.0133034	-1	4	156760454	156971799	-	211346	5983	0.360259	0.422196	0.358455	protein_coding	DOWN
ENSG00000160867	FGFR4	6.08153	-1.40584	0.00102915	0.0133034	-1	5	177086905	177098144	+	11240	4791	0.601299	0.626592	0.582506	protein_coding	DOWN
ENSG00000162063	CCNF	5.69281	-1.41726	0.00103434	0.0133034	-1	16	2429394	2458854	+	29461	6293	0.527563	0.569045	0.516295	protein_coding	DOWN
ENSG00000185585	OLFML2A	3.59357	-1.76951	0.00102329	0.0133034	-1	9	124777133	124814885	+	37753	6762	0.522092	0.560189	0.513779	protein_coding	DOWN
ENSG00000185664	PMEL	5.40255	-2.70016	0.00103218	0.0133034	-1	12	55954105	55973317	-	19213	3655	0.486987	0.514364	0.480555	protein_coding	DOWN
ENSG00000165156	ZHX1	4.56812	-1.42246	0.00103746	0.0133215	-1	8	123248451	123275541	-	27091	6726	0.388261	0.39771	0.38514	protein_coding	DOWN
ENSG00000029534	ANK1	4.43566	-2.61576	0.00104446	0.0133307	-1	8	41653220	41896762	-	243543	10749	0.493168	0.578565	0.489224	protein_coding	DOWN
ENSG00000111110	PPM1H	4.73349	-2.44534	0.00104089	0.0133307	-1	12	62643994	62935150	-	291157	7151	0.426929	0.492379	0.425281	protein_coding	DOWN
ENSG00000125872	LRRN4	1.85362	-3.80116	0.00104257	0.0133307	-1	20	6040546	6054060	-	13515	2930	0.51073	0.628669	0.47808	protein_coding	DOWN
ENSG00000213225	NOC2LP1	4.27692	-1.63994	0.00104791	0.0133307	-1	2	130229379	130232106	+	2728	2727	0.590392	0.590392	0	transcribed_processed_pseudogene	DOWN
ENSG00000178053	MLF1	3.55543	-1.67444	0.00105641	0.0133597	-1	3	158571163	158607252	+	36090	3721	0.375073	0.379199	0.374598	protein_coding	DOWN
ENSG00000135314	KHDC1	1.97994	-3.16877	0.00107083	0.0134756	-1	6	73241314	73310365	-	69052	3311	0.446887	0.527635	0.44282	protein_coding	DOWN
ENSG00000167693	NXN	5.44842	-3.58528	0.00107204	0.0134776	-1	17	799310	979776	-	180467	5874	0.50988	0.556861	0.508299	protein_coding	DOWN
ENSG00000137285	TUBB2B	7.73557	-6.99753	0.00107961	0.0135067	-1	6	3223324	3231730	-	8407	4157	0.542113	0.52586	0.558014	protein_coding	DOWN
ENSG00000143797	MBOAT2	4.99045	-1.68481	0.00107908	0.0135067	-1	2	8852690	9003709	-	151020	8679	0.401413	0.3838	0.402487	protein_coding	DOWN
ENSG00000151552	QDPR	4.91275	-1.37267	0.00107595	0.0135067	-1	4	17460261	17512206	-	51946	3025	0.450707	0.501818	0.447547	protein_coding	DOWN
ENSG00000198087	CD2AP	7.21306	-1.26474	0.00108654	0.0135538	-1	6	47477789	47627263	+	149475	6733	0.363756	0.35675	0.364086	protein_coding	DOWN
ENSG00000075223	SEMA3C	3.28353	-1.78476	0.00108972	0.013567	-1	7	80742538	80922359	-	179822	6074	0.358167	0.386236	0.357186	protein_coding	DOWN
ENSG00000075618	FSCN1	7.2531	-1.38071	0.00109434	0.0135719	-1	7	5592816	5606655	+	13840	3692	0.596214	0.658722	0.57347	protein_coding	DOWN
ENSG00000183421	RIPK4	5.38091	-1.4058	0.00109325	0.0135719	-1	21	41739369	41767089	-	27721	4007	0.534848	0.583728	0.526589	protein_coding	DOWN
ENSG00000166173	LARP6	2.60625	-4.27253	0.00110127	0.0136197	-1	15	70829130	70854157	-	25028	5547	0.446198	0.499008	0.43116	protein_coding	DOWN
ENSG00000228716	DHFR	5.04486	-1.47621	0.00111078	0.0136964	-1	5	80626226	80654983	-	28758	4405	0.412387	0.433598	0.40855	protein_coding	DOWN
ENSG00000117724	CENPF	7.21453	-1.6434	0.00111462	0.0137005	-1	1	214603195	214664571	+	61377	11624	0.409199	0.401841	0.410918	protein_coding	DOWN
ENSG00000203667	COX20	4.95773	-1.86777	0.0011149	0.0137005	-1	1	244835616	244845057	+	9442	4565	0.387141	0.388171	0.386177	protein_coding	DOWN
ENSG00000185630	PBX1	3.95314	-1.81025	0.00111899	0.0137186	-1	1	164555584	164899296	+	343713	21343	0.41668	0.418123	0.416585	protein_coding	DOWN
ENSG00000137843	PAK6	5.94943	-1.92589	0.00112716	0.0137658	-1	15	40217428	40277487	+	60060	6679	0.510714	0.595299	0.500131	protein_coding	DOWN
ENSG00000143674	MAP3K21	2.19725	-2.64885	0.00112618	0.0137658	-1	1	233327724	233385148	+	57425	7950	0.399014	0.462893	0.38875	protein_coding	DOWN
ENSG00000183287	CCBE1	6.30081	-3.01662	0.00112821	0.0137658	-1	18	59430939	59697662	-	266724	6740	0.427953	0.462908	0.427047	protein_coding	DOWN
ENSG00000131242	RAB11FIP4	8.12149	-2.11873	0.00113178	0.0137702	-1	17	31391675	31538211	+	146537	15308	0.513696	0.569114	0.507232	protein_coding	DOWN
ENSG00000100714	MTHFD1	7.18491	-1.32304	0.0011379	0.0138184	-1	14	64388031	64463457	+	75427	12172	0.437502	0.466891	0.431846	protein_coding	DOWN
ENSG00000159228	CBR1	5.32778	-2.75535	0.00114036	0.0138352	-1	21	36069941	36073166	+	3226	2447	0.506357	0.519412	0.465296	protein_coding	DOWN
ENSG00000117155	SSX2IP	3.41971	-1.63337	0.0011445	0.01386	-1	1	84643706	84690803	-	47098	8548	0.372317	0.373304	0.372098	protein_coding	DOWN
ENSG00000163013	FBXO41	3.18544	-2.24607	0.00114856	0.0138814	-1	2	73254682	73284478	-	29797	8042	0.525876	0.611912	0.49407	protein_coding	DOWN
ENSG00000011422	PLAUR	4.04707	-1.43612	0.00115087	0.013884	-1	19	43646095	43670547	-	24453	4447	0.499427	0.526647	0.493377	protein_coding	DOWN
ENSG00000122970	IFT81	2.63042	-2.33052	0.00115631	0.0139235	-1	12	110124335	110218793	+	94459	6978	0.399056	0.413442	0.397908	protein_coding	DOWN
ENSG00000128581	IFT22	3.15591	-1.94288	0.00116382	0.0139355	-1	7	101310914	101321823	-	10910	6580	0.489229	0.478723	0.505198	protein_coding	DOWN
ENSG00000142408	CACNG8	1.04697	-4.7974	0.00116304	0.0139355	-1	19	53962937	53990215	+	27279	8846	0.532187	0.564097	0.516873	protein_coding	DOWN
ENSG00000182628	SKA2	5.11511	-1.61005	0.00115983	0.0139355	-1	17	59109857	59155260	-	45404	3227	0.412197	0.389216	0.413956	protein_coding	DOWN
ENSG00000108947	EFNB3	1.1089	-3.39177	0.00116774	0.0139618	-1	17	7705202	7711372	+	6171	3211	0.581037	0.589847	0.571477	protein_coding	DOWN
ENSG00000112208	BAG2	4.70641	-1.43181	0.0011682	0.0139618	-1	6	57172326	57189833	+	17508	6648	0.387731	0.370036	0.398563	protein_coding	DOWN
ENSG00000148798	INA	5.94433	-4.92586	0.00117074	0.0139662	-1	10	103277138	103290346	+	13209	3248	0.459267	0.508929	0.443072	protein_coding	DOWN
ENSG00000185483	ROR1	4.11895	-2.16541	0.00117413	0.0139806	-1	1	63774017	64181498	+	407482	6708	0.409703	0.440966	0.409179	protein_coding	DOWN
ENSG00000112984	KIF20A	5.46525	-1.67262	0.00117707	0.0140027	-1	5	138178719	138187723	+	9005	3833	0.452466	0.482912	0.429898	protein_coding	DOWN
ENSG00000135931	ARMC9	4.55686	-1.38727	0.00118758	0.0140886	-1	2	231198546	231376848	+	178303	23338	0.457101	0.472491	0.454783	protein_coding	DOWN
ENSG00000075218	GTSE1	5.46081	-1.52213	0.00119694	0.0141733	-1	22	46296870	46330810	+	33941	4102	0.500825	0.525597	0.497419	protein_coding	DOWN
ENSG00000176058	TPRN	4.16726	-1.59343	0.00120483	0.0141931	-1	9	137191617	137204193	-	12577	5277	0.625636	0.672731	0.591588	protein_coding	DOWN
ENSG00000116514	RNF19B	5.54944	-1.13195	0.00121003	0.0142234	-1	1	32936445	32964809	-	28365	2725	0.445001	0.558532	0.432934	protein_coding	DOWN
ENSG00000218891	ZNF579	3.11583	-2.21497	0.00120914	0.0142234	-1	19	55576774	55580848	-	4075	3318	0.646294	0.644967	0.652116	protein_coding	DOWN
ENSG00000082497	SERTAD4	3.95268	-1.85612	0.00122026	0.0142782	-1	1	210232796	210246631	+	13836	5464	0.431442	0.401903	0.450723	protein_coding	DOWN
ENSG00000160796	NBEAL2	6.41589	-1.30163	0.00121834	0.0142782	-1	3	46979666	47009704	+	30039	12021	0.599041	0.616172	0.587612	protein_coding	DOWN
ENSG00000048162	NOP16	5.13883	-1.21753	0.00122843	0.0143134	-1	5	176383946	176388927	-	4982	2801	0.492672	0.500893	0.48211	protein_coding	DOWN
ENSG00000122952	ZWINT	6.01529	-1.23998	0.0012309	0.0143134	-1	10	56357227	56361273	-	4047	2371	0.480475	0.472796	0.491343	protein_coding	DOWN
ENSG00000187800	PEAR1	3.9363	-4.29221	0.00122819	0.0143134	-1	1	156893698	156916429	+	22732	5501	0.570366	0.596982	0.561869	protein_coding	DOWN
ENSG00000288047	ENSG00000288047	1.08148	-5.01184	0.00122762	0.0143134	-1	11	119892700	119920003	+	27304	1506	0.48013	0.541833	0.476528	lncRNA	DOWN
ENSG00000106333	PCOLCE	3.88322	-2.17836	0.00123567	0.014328	-1	7	100602363	100608175	+	5813	3338	0.608224	0.631815	0.576395	protein_coding	DOWN
ENSG00000104219	ZDHHC2	3.74184	-2.13651	0.00123807	0.014332	-1	8	17156482	17224799	+	68318	6267	0.379993	0.365087	0.381499	protein_coding	DOWN
ENSG00000103540	CCP110	4.71968	-1.42736	0.00125393	0.0144302	-1	16	19523811	19553408	+	29598	10128	0.378552	0.37263	0.381632	protein_coding	DOWN
ENSG00000111144	LTA4H	6.23916	-1.15106	0.00125648	0.0144302	-1	12	96000753	96043520	-	42768	7384	0.390675	0.407503	0.387163	protein_coding	DOWN
ENSG00000112394	SLC16A10	2.09704	-3.23246	0.00125171	0.0144302	-1	6	111087503	111231194	+	143692	11228	0.401995	0.398913	0.402256	protein_coding	DOWN
ENSG00000112992	NNT	3.00223	-1.90866	0.00125593	0.0144302	-1	5	43602692	43707405	+	104714	11990	0.378816	0.388991	0.377501	protein_coding	DOWN
ENSG00000118898	PPL	6.92431	-3.61676	0.0012602	0.0144302	-1	16	4882507	4960741	-	78235	7676	0.534397	0.586894	0.528686	protein_coding	DOWN
ENSG00000125266	EFNB2	6.95507	-1.24542	0.00125747	0.0144302	-1	13	106489745	106535662	-	45918	4999	0.412875	0.5003	0.402195	protein_coding	DOWN
ENSG00000127863	TNFRSF19	2.82044	-4.2003	0.00125937	0.0144302	-1	13	23570370	23676104	+	105735	5100	0.401914	0.44098	0.399934	protein_coding	DOWN
ENSG00000130475	FCHO1	3.18036	-2.42926	0.00125447	0.0144302	-1	19	17747718	17788568	+	40851	5664	0.537528	0.604696	0.526715	protein_coding	DOWN
ENSG00000176490	DIRAS1	1.67592	-3.43421	0.00126579	0.0144773	-1	19	2714567	2721372	-	6806	3436	0.609846	0.594587	0.625408	protein_coding	DOWN
ENSG00000179918	SEPHS2	6.76953	-1.37166	0.00126772	0.0144773	-1	16	30443631	30445874	-	2244	2243	0.51226	0.51226	0	protein_coding	DOWN
ENSG00000162409	PRKAA2	4.60526	-2.76609	0.00127095	0.0144884	-1	1	56645314	56715335	+	70022	9346	0.365962	0.352129	0.368092	protein_coding	DOWN
ENSG00000137693	YAP1	7.81963	-1.57819	0.00127599	0.0145072	-1	11	102110447	102233424	+	122978	6300	0.386357	0.432381	0.383872	protein_coding	DOWN
ENSG00000148218	ALAD	6.24031	-1.32094	0.00127568	0.0145072	-1	9	113386312	113401290	-	14979	4931	0.513687	0.524437	0.50841	protein_coding	DOWN
ENSG00000205683	DPF3	3.28684	-2.48465	0.00128528	0.0145721	-1	14	72609034	72894101	-	285068	17923	0.460064	0.508397	0.456821	protein_coding	DOWN
ENSG00000167600	CYP2S1	5.78936	-4.40458	0.00129484	0.0146308	-1	19	41193210	41207539	+	14330	2703	0.531649	0.602664	0.515138	protein_coding	DOWN
ENSG00000143156	NME7	2.96193	-1.97308	0.0013067	0.0147001	-1	1	169132531	169367948	-	235418	5702	0.366138	0.3604	0.36628	protein_coding	DOWN
ENSG00000104880	ARHGEF18	6.11321	-1.06889	0.00131357	0.0147526	-1	19	7348937	7472485	+	123549	7641	0.512513	0.602408	0.506587	protein_coding	DOWN
ENSG00000107833	NPM3	5.13361	-1.19074	0.0013222	0.0147943	-1	10	101781325	101783413	-	2089	922	0.574713	0.552061	0.592624	protein_coding	DOWN
ENSG00000118420	UBE3D	2.42348	-2.08466	0.00132381	0.0147943	-1	6	82892390	83065841	-	173452	6388	0.384927	0.387289	0.384837	protein_coding	DOWN
ENSG00000121068	TBX2	4.79887	-3.51449	0.0013234	0.0147943	-1	17	61399843	61409466	+	9624	6077	0.612803	0.622511	0.596165	protein_coding	DOWN
ENSG00000131914	LIN28A	7.60945	-2.97125	0.00132776	0.0148072	-1	1	26410817	26429728	+	18912	3971	0.465549	0.483757	0.46071	protein_coding	DOWN
ENSG00000008300	CELSR3	4.04294	-1.78208	0.00133199	0.0148287	-1	3	48636463	48662886	-	26424	13819	0.598683	0.61126	0.584894	protein_coding	DOWN
ENSG00000139737	SLAIN1	1.31203	-3.33428	0.00134156	0.0149093	-1	13	77697687	77764242	+	66556	4288	0.368733	0.469683	0.361781	protein_coding	DOWN
ENSG00000138771	SHROOM3	5.00736	-2.2517	0.00134397	0.0149232	-1	4	76435229	76783253	+	348025	13806	0.41267	0.498189	0.409137	protein_coding	DOWN
ENSG00000088756	ARHGAP28	5.24389	-2.16879	0.00136227	0.0150743	-1	18	6729716	6915716	+	186001	11885	0.391038	0.402524	0.390254	protein_coding	DOWN
ENSG00000272031	ANKRD34A	0.708974	-4.9219	0.00136605	0.0150901	-1	1	145959441	145964575	-	5135	3666	0.559213	0.581833	0.502725	protein_coding	DOWN
ENSG00000079691	CARMIL1	5.66317	-1.13836	0.0013749	0.0151098	-1	6	25279078	25620530	+	341453	6810	0.395385	0.455947	0.394153	protein_coding	DOWN
ENSG00000100028	SNRPD3	4.89915	-1.33574	0.00137334	0.0151098	-1	22	24555958	24582052	+	26095	3909	0.454587	0.451522	0.455127	protein_coding	DOWN
ENSG00000129195	PIMREG	2.49215	-3.49322	0.0013739	0.0151098	-1	17	6444441	6451469	+	7029	2790	0.53173	0.543369	0.524068	protein_coding	DOWN
ENSG00000129354	AP1M2	6.51367	-1.10255	0.00137406	0.0151098	-1	19	10572671	10587315	-	14645	2202	0.519667	0.564033	0.511815	protein_coding	DOWN
ENSG00000204065	TCEAL5	1.9004	-4.45575	0.00137101	0.0151098	-1	X	103273691	103276750	-	3060	1043	0.502125	0.489933	0.508433	protein_coding	DOWN
ENSG00000189159	JPT1	6.88829	-1.22458	0.00138142	0.0151426	-1	17	75135248	75168281	-	33034	3397	0.462689	0.530468	0.45492	protein_coding	DOWN
ENSG00000150782	IL18	3.39417	-1.63008	0.00139161	0.0152023	-1	11	112143253	112164096	-	20844	2599	0.392218	0.405925	0.390265	protein_coding	DOWN
ENSG00000186603	HPDL	4.2593	-3.43595	0.00139973	0.0152479	-1	1	45326895	45328710	+	1816	1815	0.603306	0.603306	0	protein_coding	DOWN
ENSG00000181191	PJA1	5.74584	-1.04275	0.00140361	0.0152555	-1	X	69160851	69165521	-	4671	2843	0.521199	0.501935	0.551177	protein_coding	DOWN
ENSG00000125148	MT2A	3.61896	-1.92907	0.00140488	0.0152563	-1	16	56608584	56609497	+	914	913	0.542169	0.542169	0	protein_coding	DOWN
ENSG00000076356	PLXNA2	6.83144	-2.01509	0.00140716	0.0152631	-1	1	208022242	208244384	-	222143	13811	0.479873	0.538484	0.475988	protein_coding	DOWN
ENSG00000112290	WASF1	2.79282	-2.72838	0.0014082	0.0152631	-1	6	110099819	110180004	-	80186	3248	0.36649	0.460283	0.36253	protein_coding	DOWN
ENSG00000267280	TBX2-AS1	1.3319	-4.07291	0.00142378	0.0153836	-1	17	61393455	61411555	-	18101	1201	0.627459	0.65945	0.625185	lncRNA	DOWN
ENSG00000089486	CDIP1	3.06514	-2.81012	0.00142849	0.0154085	-1	16	4510669	4538828	-	28160	4264	0.519692	0.578096	0.50927	protein_coding	DOWN
ENSG00000130005	GAMT	4.04895	-1.40904	0.00143168	0.0154191	-1	19	1397026	1401570	-	4545	2397	0.642606	0.610763	0.678156	protein_coding	DOWN
ENSG00000145386	CCNA2	5.68803	-1.24325	0.00143188	0.0154191	-1	4	121816444	121823883	-	7440	2740	0.393467	0.418248	0.379017	protein_coding	DOWN
ENSG00000137699	TRIM29	6.92756	-3.03929	0.00144191	0.0154734	-1	11	120111286	120185529	-	74244	10020	0.488773	0.572455	0.475717	protein_coding	DOWN
ENSG00000228649	SNHG26	3.42582	-1.80079	0.00144747	0.0154831	-1	7	22854126	22872952	+	18827	5981	0.444863	0.433205	0.450292	lncRNA	DOWN
ENSG00000139266	MARCHF9	3.78248	-2.97755	0.00145629	0.0155065	-1	12	57755103	57760411	+	5309	4001	0.555011	0.55836	0.544759	protein_coding	DOWN
ENSG00000170989	S1PR1	0.484506	-4.47987	0.00146331	0.0155489	-1	1	101236865	101243713	+	6849	5216	0.441005	0.449195	0.414828	protein_coding	DOWN
ENSG00000105889	STEAP1B	2.8559	-3.93983	0.00146845	0.0155906	-1	7	22419444	22727613	-	308170	6461	0.415369	0.449311	0.414643	protein_coding	DOWN
ENSG00000075461	CACNG4	3.03067	-3.68675	0.00147808	0.0156799	-1	17	66964707	67033398	+	68692	3579	0.524668	0.586197	0.521286	protein_coding	DOWN
ENSG00000122873	CISD1	3.83453	-1.74863	0.00147967	0.0156838	-1	10	58269162	58289586	+	20425	2747	0.366872	0.354205	0.368841	protein_coding	DOWN
ENSG00000078668	VDAC3	6.37439	-1.19424	0.00148458	0.0156999	-1	8	42391624	42405937	+	14314	3170	0.404388	0.413249	0.401867	protein_coding	DOWN
ENSG00000198055	GRK6	5.99193	-1.19994	0.00148614	0.0156999	-1	5	177403204	177442901	+	39698	4337	0.546464	0.624395	0.536906	protein_coding	DOWN
ENSG00000213694	S1PR3	4.36786	-2.06905	0.00148731	0.0156999	-1	9	88990863	89005155	+	14293	13699	0.493213	0.488868	0.593592	protein_coding	DOWN
ENSG00000134874	DZIP1	4.88017	-1.40953	0.00149652	0.0157582	-1	13	95578202	95644706	-	66505	8449	0.414216	0.440289	0.410421	protein_coding	DOWN
ENSG00000174718	RESF1	4.08566	-3.36027	0.00149785	0.0157593	-1	12	31959370	31993107	+	33738	6638	0.416131	0.39304	0.421787	protein_coding	DOWN
ENSG00000049283	EPN3	4.51847	-1.44385	0.00150071	0.0157765	-1	17	50532682	50543750	+	11069	4491	0.586465	0.606769	0.572601	protein_coding	DOWN
ENSG00000070882	OSBPL3	5.88472	-2.11565	0.00151326	0.0158824	-1	7	24796540	24981634	-	185095	8064	0.407155	0.426711	0.406264	protein_coding	DOWN
ENSG00000250786	SNHG18	2.06182	-3.40594	0.00152136	0.0158923	-1	5	9546170	9550725	+	4556	2095	0.46652	0.479236	0.455691	lncRNA	DOWN
ENSG00000256537	SMIM10L1	4.0829	-1.96618	0.00152163	0.0158923	-1	12	11171194	11176016	+	4823	4822	0.389465	0.389465	0	protein_coding	DOWN
ENSG00000133265	HSPBP1	5.02746	-1.15474	0.00152464	0.0158979	-1	19	55262223	55280381	-	18159	2159	0.519	0.634553	0.503406	protein_coding	DOWN
ENSG00000177383	MAGEF1	5.28119	-1.32258	0.00153176	0.0159359	-1	3	184710364	184712064	-	1701	1700	0.538824	0.538824	0	protein_coding	DOWN
ENSG00000186897	C1QL4	1.50479	-4.26653	0.00153202	0.0159359	-1	12	49332409	49337188	-	4780	2071	0.594894	0.665862	0.54062	protein_coding	DOWN
ENSG00000205221	VIT	1.14116	-4.61065	0.00153139	0.0159359	-1	2	36696690	36814794	+	118105	3695	0.432881	0.468471	0.431732	protein_coding	DOWN
ENSG00000089685	BIRC5	6.00741	-1.79105	0.00154269	0.0159404	-1	17	78214186	78225636	+	11451	3810	0.492664	0.506299	0.485864	protein_coding	DOWN
ENSG00000105429	MEGF8	5.85537	-1.19739	0.00154018	0.0159404	-1	19	42325609	42378769	+	53161	11330	0.547479	0.635658	0.523596	protein_coding	DOWN
ENSG00000106624	AEBP1	2.40752	-2.48864	0.00153786	0.0159404	-1	7	44104345	44114562	+	10218	4952	0.626994	0.627827	0.626211	protein_coding	DOWN
ENSG00000144647	POMGNT2	2.96469	-1.7611	0.0015466	0.0159404	-1	3	43079229	43106085	-	26857	6832	0.476914	0.52459	0.460647	protein_coding	DOWN
ENSG00000167081	PBX3	1.96705	-2.47533	0.0015523	0.0159404	-1	9	125747345	125967377	+	220033	4886	0.372937	0.45088	0.371167	protein_coding	DOWN
ENSG00000169607	CKAP2L	4.38216	-1.61498	0.00155184	0.0159404	-1	2	112736349	112764664	-	28316	5454	0.395585	0.401357	0.394208	protein_coding	DOWN
ENSG00000249321	OR5H5P	1.01715	-5.21422	0.00155132	0.0159404	-1	3	98197211	98198138	+	928	927	0.360302	0.360302	0	unprocessed_pseudogene	DOWN
ENSG00000007376	RPUSD1	5.18996	-1.2162	0.00155939	0.0159734	-1	16	784974	788397	-	3424	2764	0.671925	0.662084	0.713202	protein_coding	DOWN
ENSG00000144712	CAND2	2.97823	-2.03541	0.0015605	0.0159734	-1	3	12796472	12871916	+	75445	5569	0.508655	0.600826	0.501309	protein_coding	DOWN
ENSG00000100442	FKBP3	6.091	-1.05596	0.00156444	0.0159862	-1	14	45115599	45135319	-	19721	2254	0.406339	0.420142	0.404557	protein_coding	DOWN
ENSG00000249992	TMEM158	1.07028	-4.90455	0.00156557	0.0159862	-1	3	45224466	45226287	-	1822	1821	0.668863	0.668863	0	protein_coding	DOWN
ENSG00000132361	CLUH	7.36477	-1.17123	0.00157604	0.0160343	-1	17	2689386	2712663	-	23278	6873	0.625424	0.642514	0.618264	protein_coding	DOWN
ENSG00000186369	LINC00643	4.2796	-3.88089	0.00158033	0.0160484	-1	14	62117346	62130962	+	13617	4327	0.368904	0.354518	0.375606	transcribed_unitary_pseudogene	DOWN
ENSG00000106554	CHCHD3	5.82998	-1.15303	0.00158639	0.0160717	-1	7	132784870	133082090	-	297221	3413	0.390219	0.439496	0.389647	protein_coding	DOWN
ENSG00000180340	FZD2	1.11234	-3.07143	0.00158413	0.0160717	-1	17	44557484	44561262	+	3779	3778	0.557967	0.557967	0	protein_coding	DOWN
ENSG00000120756	PLS1	5.99493	-2.62754	0.00159487	0.0161068	-1	3	142596393	142713664	+	117272	5266	0.38521	0.375047	0.385688	protein_coding	DOWN
ENSG00000248663	LINC00992	0.382613	-4.35688	0.00160351	0.0161808	-1	5	117415509	117546298	+	130790	1452	0.344043	0.431818	0.343057	lncRNA	DOWN
ENSG00000164818	DNAAF5	4.91282	-1.14033	0.00161118	0.0162332	-1	7	726699	786475	+	59777	7123	0.532956	0.577004	0.526998	protein_coding	DOWN
ENSG00000102007	PLP2	4.31046	-1.69405	0.00162076	0.0162914	-1	X	49171898	49175235	+	3338	1298	0.540605	0.510015	0.560078	protein_coding	DOWN
ENSG00000119888	EPCAM	7.13639	-3.55723	0.00163239	0.0163598	-1	2	47345158	47387601	+	42444	2419	0.443465	0.480777	0.44121	protein_coding	DOWN
ENSG00000183801	OLFML1	4.91643	-1.17559	0.00163267	0.0163598	-1	11	7485388	7511377	+	25990	3433	0.421986	0.459948	0.416209	protein_coding	DOWN
ENSG00000163376	KBTBD8	3.28163	-1.72044	0.00164137	0.0164086	-1	3	66998307	67011210	+	12904	4732	0.366891	0.366864	0.366907	protein_coding	DOWN
ENSG00000140105	WARS1	6.20539	-1.96211	0.00164483	0.0164304	-1	14	100333790	100376805	-	43016	6337	0.468929	0.499448	0.463657	protein_coding	DOWN
ENSG00000104435	STMN2	1.71906	-7.97677	0.00165355	0.0164918	-1	8	79611117	79666158	+	55042	2035	0.381443	0.420147	0.379957	protein_coding	DOWN
ENSG00000075711	DLG1	6.07397	-1.09795	0.0016608	0.0165055	-1	3	197042560	197299330	-	256771	16513	0.365927	0.415794	0.362499	protein_coding	DOWN
ENSG00000179195	ZNF664	6.48394	-1.06265	0.00166277	0.0165055	-1	12	123971845	124015439	+	43595	6330	0.441093	0.478357	0.434763	protein_coding	DOWN
ENSG00000187867	PALM3	7.50103	-1.88136	0.00166195	0.0165055	-1	19	14053363	14062076	-	8714	2788	0.574659	0.623386	0.55173	protein_coding	DOWN
ENSG00000272622	ENSG00000272622	1.60135	-4.06923	0.00166791	0.0165322	-1	2	226800146	226813741	+	13596	3337	0.400074	0.421636	0.393059	lncRNA	DOWN
ENSG00000102362	SYTL4	2.90448	-1.80272	0.00167161	0.0165557	-1	X	100671783	100732123	-	60341	10257	0.415462	0.453446	0.407683	protein_coding	DOWN
ENSG00000180035	ZNF48	3.25616	-1.69832	0.00168085	0.016622	-1	16	30378106	30400108	+	22003	3722	0.530724	0.624933	0.511543	protein_coding	DOWN
ENSG00000102384	CENPI	4.48852	-1.57025	0.00170255	0.0166762	-1	X	101098188	101166126	+	67939	6957	0.406003	0.410522	0.405487	protein_coding	DOWN
ENSG00000163171	CDC42EP3	5.55161	-1.47878	0.00170052	0.0166762	-1	2	37641882	37738468	-	96587	9955	0.413776	0.410347	0.41417	protein_coding	DOWN
ENSG00000261143	ADAMTS7P3	1.5066	-2.87157	0.00170322	0.0166762	-1	15	77976042	77993057	+	17016	3743	0.615398	0.653754	0.604581	transcribed_unprocessed_pseudogene	DOWN
ENSG00000198805	PNP	6.0352	-1.18943	0.00170704	0.0167008	-1	14	20468954	20477089	+	8136	4127	0.471174	0.466683	0.475798	protein_coding	DOWN
ENSG00000146038	DCDC2	2.65308	-3.7858	0.00170969	0.0167079	-1	6	24171755	24358059	-	186305	4993	0.386868	0.399159	0.386529	protein_coding	DOWN
ENSG00000173599	PC	5.06903	-1.25089	0.00171036	0.0167079	-1	11	66848417	66958386	-	109970	7268	0.519337	0.594386	0.514026	protein_coding	DOWN
ENSG00000137038	DMAC1	4.22895	-1.25909	0.00171846	0.0167361	-1	9	7796500	7888380	-	91881	2723	0.381487	0.401396	0.380879	protein_coding	DOWN
ENSG00000112175	BMP5	1.4783	-7.94746	0.00172018	0.0167401	-1	6	55753653	55875590	-	121938	3963	0.340971	0.360838	0.340304	protein_coding	DOWN
ENSG00000102098	SCML2	3.19577	-3.18949	0.00173627	0.0167958	-1	X	18239313	18354688	-	115376	4311	0.39558	0.3955	0.395583	protein_coding	DOWN
ENSG00000136244	IL6	2.7557	-3.18692	0.00173663	0.0167958	-1	7	22725884	22732002	+	6119	2064	0.456358	0.463178	0.452886	protein_coding	DOWN
ENSG00000145506	NKD2	2.30826	-4.62788	0.00173499	0.0167958	-1	5	1008802	1038943	+	30142	2901	0.615773	0.672527	0.609728	protein_coding	DOWN
ENSG00000149476	TKFC	3.87002	-1.46905	0.00174421	0.0167958	-1	11	61333220	61353295	+	20076	8108	0.546252	0.556117	0.539567	protein_coding	DOWN
ENSG00000196371	FUT4	4.82404	-2.73345	0.00172959	0.0167958	-1	11	94543921	94549895	+	5975	5974	0.488785	0.488785	0	protein_coding	DOWN
ENSG00000186472	PCLO	1.30277	-2.89792	0.00175541	0.0168404	-1	7	82754012	83162930	-	408919	22846	0.338087	0.41968	0.333259	protein_coding	DOWN
ENSG00000070915	SLC12A3	4.75764	-4.82503	0.00176498	0.0168818	-1	16	56865207	56915850	+	50644	6153	0.528247	0.542987	0.526208	protein_coding	DOWN
ENSG00000081181	ARG2	3.67389	-2.48451	0.0017772	0.0169043	-1	14	67619920	67651708	+	31789	2276	0.420693	0.448594	0.418542	protein_coding	DOWN
ENSG00000162909	CAPN2	8.47619	-1.19646	0.00177672	0.0169043	-1	1	223701593	223776018	+	74426	8564	0.487269	0.481551	0.488013	protein_coding	DOWN
ENSG00000165905	LARGE2	6.03279	-4.27197	0.00177896	0.0169043	-1	11	45921621	45929096	+	7476	3138	0.614047	0.632887	0.600415	protein_coding	DOWN
ENSG00000166348	USP54	4.09065	-1.3892	0.00177624	0.0169043	-1	10	73497538	73626117	-	128580	10302	0.421756	0.482139	0.416497	protein_coding	DOWN
ENSG00000183044	ABAT	3.94275	-1.56174	0.00177301	0.0169043	-1	16	8674596	8784575	+	109980	9689	0.473445	0.507173	0.470186	protein_coding	DOWN
ENSG00000071051	NCK2	6.72431	-1.01227	0.00178749	0.0169526	-1	2	105744912	105894274	+	149363	2968	0.445388	0.571429	0.442832	protein_coding	DOWN
ENSG00000116396	KCNC4	1.9838	-2.45064	0.00178914	0.0169526	-1	1	110210314	110283100	+	72787	26065	0.49886	0.529062	0.48201	protein_coding	DOWN
ENSG00000177189	RPS6KA3	6.47429	-1.06976	0.00178956	0.0169526	-1	X	20149911	20267519	-	117609	9772	0.376777	0.412812	0.373512	protein_coding	DOWN
ENSG00000175727	MLXIP	3.27789	-1.71526	0.00179373	0.0169796	-1	12	122078756	122147344	+	68589	13854	0.503543	0.557962	0.489769	protein_coding	DOWN
ENSG00000011332	DPF1	1.6626	-3.24938	0.00180091	0.0169977	-1	19	38211006	38229714	-	18709	4784	0.57152	0.60786	0.559035	protein_coding	DOWN
ENSG00000066279	ASPM	5.98526	-1.61514	0.00179805	0.0169977	-1	1	197084121	197146694	-	62574	11967	0.346571	0.363667	0.342529	protein_coding	DOWN
ENSG00000196353	CPNE4	1.15868	-8.01307	0.00180094	0.0169977	-1	3	131533555	132285410	-	751856	6409	0.389941	0.451553	0.389411	protein_coding	DOWN
ENSG00000117399	CDC20	6.95214	-2.04624	0.00180844	0.0170052	-1	1	43358981	43363203	+	4223	2002	0.521554	0.574426	0.473874	protein_coding	DOWN
ENSG00000164794	KCNV1	0.97818	-4.57668	0.00180846	0.0170052	-1	8	109963636	109975771	-	12136	6908	0.407334	0.414157	0.398316	protein_coding	DOWN
ENSG00000105722	ERF	4.79347	-1.16083	0.00181409	0.017006	-1	19	42247569	42255128	-	7560	3263	0.640561	0.63837	0.642225	protein_coding	DOWN
ENSG00000067445	TRO	1.63338	-2.7811	0.00183955	0.0171627	-1	X	54920462	54931431	+	10970	6700	0.514176	0.529104	0.490747	protein_coding	DOWN
ENSG00000090661	CERS4	4.5561	-3.53466	0.00184029	0.0171627	-1	19	8206736	8262421	+	55686	4041	0.52876	0.601831	0.523042	protein_coding	DOWN
ENSG00000259330	INAFM2	3.85179	-2.27041	0.00184116	0.0171627	-1	15	40323692	40326715	+	3024	3023	0.559047	0.559047	0	protein_coding	DOWN
ENSG00000150893	FREM2	6.84294	-1.26431	0.00184725	0.0172071	-1	13	38687077	38887131	+	200055	16250	0.376418	0.445908	0.370275	protein_coding	DOWN
ENSG00000079931	MOXD1	3.33892	-1.7228	0.00185283	0.0172465	-1	6	132296055	132401475	-	105421	5209	0.370499	0.412747	0.368303	protein_coding	DOWN
ENSG00000165209	STRBP	5.29263	-1.54888	0.00186586	0.0173426	-1	9	123109500	123268586	-	159087	8094	0.391248	0.412528	0.390107	protein_coding	DOWN
ENSG00000159214	CCDC24	2.53863	-2.24199	0.00186826	0.0173524	-1	1	43991359	43996528	+	5170	3557	0.579609	0.602474	0.529156	protein_coding	DOWN
ENSG00000077684	JADE1	5.55333	-1.0421	0.00187733	0.0173996	-1	4	128809700	128875224	+	65525	9036	0.441991	0.457614	0.439492	protein_coding	DOWN
ENSG00000088826	SMOX	5.10089	-1.13679	0.0018847	0.0174044	-1	20	4120980	4187747	+	66768	2934	0.49866	0.588616	0.494525	protein_coding	DOWN
ENSG00000143815	LBR	6.31554	-1.27878	0.00188441	0.0174044	-1	1	225401502	225428925	-	27424	5694	0.416949	0.42536	0.414745	protein_coding	DOWN
ENSG00000134072	CAMK1	1.87363	-2.22346	0.00189066	0.0174349	-1	3	9757347	9769992	-	12646	2703	0.513009	0.54569	0.504124	protein_coding	DOWN
ENSG00000147164	SNX12	6.10192	-1.55536	0.00190246	0.0174929	-1	X	71056332	71073426	-	17095	2588	0.425529	0.511592	0.410175	protein_coding	DOWN
ENSG00000129474	AJUBA	5.85403	-1.16814	0.00190526	0.0175054	-1	14	22971177	22982551	-	11375	5874	0.528398	0.517875	0.539636	protein_coding	DOWN
ENSG00000133119	RFC3	5.53627	-1.37093	0.00191515	0.0175717	-1	13	33818069	33966558	+	148490	2848	0.378183	0.390801	0.377936	protein_coding	DOWN
ENSG00000157557	ETS2	4.8531	-1.14053	0.00193048	0.0176381	-1	21	38805183	38824955	+	19773	4962	0.461612	0.511487	0.444902	protein_coding	DOWN
ENSG00000129667	RHBDF2	4.8417	-1.15202	0.00193479	0.017651	-1	17	76470891	76501790	-	30900	7036	0.57785	0.61697	0.566316	protein_coding	DOWN
ENSG00000128512	DOCK4	3.59246	-1.67795	0.00195356	0.0176991	-1	7	111726110	112206407	-	480298	11719	0.391764	0.421111	0.39103	protein_coding	DOWN
ENSG00000131435	PDLIM4	2.90643	-1.71	0.00194726	0.0176991	-1	5	132257696	132273454	+	15759	3160	0.569552	0.598101	0.562391	protein_coding	DOWN
ENSG00000148400	NOTCH1	5.86496	-1.22302	0.00195284	0.0176991	-1	9	136494433	136546048	-	51616	12499	0.634583	0.63109	0.635699	protein_coding	DOWN
ENSG00000165424	ZCCHC24	2.78831	-1.94967	0.00195105	0.0176991	-1	10	79382325	79445624	-	63300	5043	0.534416	0.546897	0.533336	protein_coding	DOWN
ENSG00000172890	NADSYN1	6.24551	-1.12719	0.00196708	0.0178034	-1	11	71453109	71524107	+	70999	16235	0.49969	0.538897	0.488067	protein_coding	DOWN
ENSG00000152661	GJA1	7.39592	-5.08369	0.00197072	0.0178142	-1	6	121435595	121449727	+	14133	3391	0.40242	0.41964	0.396984	protein_coding	DOWN
ENSG00000140391	TSPAN3	6.19788	-1.45463	0.00197433	0.0178343	-1	15	77041404	77083984	-	42581	8393	0.419211	0.450494	0.411531	protein_coding	DOWN
ENSG00000141232	TOB1	3.99915	-2.12725	0.00197706	0.0178464	-1	17	50862223	50867978	-	5756	2517	0.501825	0.441001	0.549104	protein_coding	DOWN
ENSG00000108370	RGS9	2.86926	-2.30366	0.00197993	0.0178597	-1	17	65100812	65227703	+	126892	7026	0.468418	0.481497	0.467651	protein_coding	DOWN
ENSG00000083097	DOP1A	3.98027	-1.91282	0.00198288	0.0178737	-1	6	83067666	83171350	+	103685	10004	0.359622	0.402039	0.355092	protein_coding	DOWN
ENSG00000054356	PTPRN	1.02142	-5.48396	0.00198552	0.0178758	-1	2	219289623	219309648	-	20026	8204	0.53588	0.557411	0.520937	protein_coding	DOWN
ENSG00000131165	CHMP1A	7.07635	-1.21586	0.00199215	0.0178758	-1	16	89640816	89657738	-	16923	7219	0.575818	0.617953	0.544471	protein_coding	DOWN
ENSG00000134809	TIMM10	5.1665	-1.62445	0.0019937	0.0178758	-1	11	57528464	57530803	-	2340	773	0.48012	0.52652	0.457216	protein_coding	DOWN
ENSG00000166503	HDGFL3	2.62041	-1.93624	0.00199197	0.0178758	-1	15	83112738	83207823	-	95086	16048	0.395499	0.420925	0.390336	protein_coding	DOWN
ENSG00000169594	BNC1	3.66688	-3.35875	0.00198612	0.0178758	-1	15	83255884	83284664	-	28781	4896	0.417755	0.47835	0.405334	protein_coding	DOWN
ENSG00000176029	C11orf16	0.52355	-3.96977	0.00198762	0.0178758	-1	11	8920076	8933006	-	12931	2599	0.49884	0.544825	0.487271	protein_coding	DOWN
ENSG00000253304	TMEM200B	3.0999	-2.2138	0.00199425	0.0178758	-1	1	29119429	29123903	-	4475	2603	0.645284	0.597003	0.712453	protein_coding	DOWN
ENSG00000165802	NSMF	4.29452	-1.59823	0.00199636	0.01788	-1	9	137447570	137459334	-	11765	4901	0.652244	0.658845	0.64753	protein_coding	DOWN
ENSG00000132436	FIGNL1	4.81039	-1.38358	0.00199933	0.0178802	-1	7	50444128	50542535	-	98408	5028	0.438404	0.382259	0.441427	protein_coding	DOWN
ENSG00000125630	POLR1B	4.60921	-1.26357	0.00200757	0.0178835	-1	2	112541915	112579818	+	37904	8977	0.420679	0.442687	0.413849	protein_coding	DOWN
ENSG00000171453	POLR1C	4.90011	-1.20367	0.0020052	0.0178835	-1	6	43509702	43562419	+	52718	5494	0.456779	0.460138	0.456388	protein_coding	DOWN
ENSG00000177732	SOX12	4.4457	-1.96191	0.00200378	0.0178835	-1	20	325552	330224	+	4673	4672	0.622003	0.622003	0	protein_coding	DOWN
ENSG00000189067	LITAF	5.28263	-3.00171	0.0020051	0.0178835	-1	16	11547722	11636381	-	88660	5042	0.491366	0.513288	0.490044	protein_coding	DOWN
ENSG00000110318	CEP126	1.38555	-3.06946	0.00203612	0.0180246	-1	11	101915010	102001062	+	86053	8188	0.364129	0.402418	0.360102	protein_coding	DOWN
ENSG00000127884	ECHS1	6.35652	-1.00434	0.00204394	0.0180689	-1	10	133362485	133373354	-	10870	1269	0.555525	0.548463	0.556458	protein_coding	DOWN
ENSG00000080503	SMARCA2	7.897	-1.08488	0.00205932	0.0180937	-1	9	1980290	2193624	+	213335	18533	0.403691	0.447742	0.3995	protein_coding	DOWN
ENSG00000102096	PIM2	3.37715	-1.64492	0.00205482	0.0180937	-1	X	48913182	48919024	-	5843	2755	0.535091	0.53176	0.538063	protein_coding	DOWN
ENSG00000130560	UBAC1	5.62238	-1.24324	0.00205632	0.0180937	-1	9	135932969	135961373	-	28405	2961	0.518166	0.561297	0.513147	protein_coding	DOWN
ENSG00000133026	MYH10	9.11609	-1.14386	0.00205944	0.0180937	-1	17	8474207	8631376	-	157170	32656	0.421133	0.455414	0.412142	protein_coding	DOWN
ENSG00000182004	SNRPE	5.49167	-1.3782	0.00205106	0.0180937	-1	1	203861599	203871152	+	9554	2076	0.423951	0.424374	0.423833	protein_coding	DOWN
ENSG00000183087	GAS6	4.49523	-1.49874	0.00205836	0.0180937	-1	13	113820549	113864076	-	43528	6000	0.575964	0.617	0.569403	protein_coding	DOWN
ENSG00000205268	PDE7A	3.80264	-1.36612	0.0020528	0.0180937	-1	8	65714334	65842322	-	127989	10583	0.378098	0.433148	0.373136	protein_coding	DOWN
ENSG00000198286	CARD11	5.22324	-3.18691	0.00206259	0.0180966	-1	7	2906142	3043867	-	137726	4602	0.49238	0.601478	0.488608	protein_coding	DOWN
ENSG00000125166	GOT2	6.90108	-1.05041	0.00206517	0.0181069	-1	16	58707131	58734342	-	27212	3742	0.441549	0.469802	0.437045	protein_coding	DOWN
ENSG00000118193	KIF14	5.19708	-1.46716	0.00206901	0.0181148	-1	1	200551497	200620751	-	69255	7264	0.378332	0.381057	0.378013	protein_coding	DOWN
ENSG00000159200	RCAN1	4.10489	-1.47713	0.00207121	0.0181148	-1	21	34513142	34615113	-	101972	6952	0.442312	0.486335	0.439091	protein_coding	DOWN
ENSG00000005448	WDR54	1.86901	-2.62891	0.00208538	0.0181848	-1	2	74421678	74425755	+	4078	2847	0.546726	0.5634	0.50813	protein_coding	DOWN
ENSG00000206527	HACD2	5.98244	-1.69849	0.0020843	0.0181848	-1	3	123490820	123585053	-	94234	5209	0.40507	0.414283	0.404531	protein_coding	DOWN
ENSG00000197183	NOL4L	2.40932	-1.96833	0.00210037	0.0182555	-1	20	32443059	32585333	-	142275	9686	0.544407	0.553582	0.543737	protein_coding	DOWN
ENSG00000144730	IL17RD	4.25349	-3.07651	0.00211126	0.0183233	-1	3	57089982	57170306	-	80325	9544	0.450002	0.471396	0.447118	protein_coding	DOWN
ENSG00000188883	KLRG2	3.79697	-1.88021	0.00210984	0.0183233	-1	7	139452690	139483673	-	30984	2153	0.494884	0.640037	0.484044	protein_coding	DOWN
ENSG00000003987	MTMR7	4.08475	-1.37513	0.00213448	0.0184748	-1	8	17296794	17413528	-	116735	6908	0.402608	0.397655	0.402919	protein_coding	DOWN
ENSG00000162769	FLVCR1	4.22181	-1.23985	0.00214114	0.0184951	-1	1	212858275	212899363	+	41089	6410	0.402405	0.422777	0.398639	protein_coding	DOWN
ENSG00000025434	NR1H3	4.8459	-1.13583	0.00215009	0.0185101	-1	11	47248300	47269033	+	20734	4523	0.508609	0.559805	0.494324	protein_coding	DOWN
ENSG00000121057	AKAP1	5.55806	-1.08377	0.00214909	0.0185101	-1	17	57085092	57121346	+	36255	5321	0.499614	0.541064	0.492484	protein_coding	DOWN
ENSG00000136848	DAB2IP	6.46103	-1.37217	0.00214986	0.0185101	-1	9	121567057	121785530	+	218474	9103	0.531384	0.614633	0.527764	protein_coding	DOWN
ENSG00000119326	CTNNAL1	6.59242	-1.39118	0.00215287	0.0185216	-1	9	108942569	109013522	-	70954	3103	0.391076	0.384144	0.391393	protein_coding	DOWN
ENSG00000099256	PRTFDC1	2.73377	-2.35706	0.0021579	0.018538	-1	10	24848614	24952606	-	103993	2314	0.418657	0.398012	0.419127	protein_coding	DOWN
ENSG00000078124	ACER3	5.11051	-2.78186	0.00217624	0.0186171	-1	11	76860859	77026797	+	165939	23082	0.38738	0.403388	0.384793	protein_coding	DOWN
ENSG00000108175	ZMIZ1	6.0152	-1.34274	0.00217848	0.0186171	-1	10	79068966	79316519	+	247554	10779	0.553162	0.568327	0.552472	protein_coding	DOWN
ENSG00000129173	E2F8	4.2126	-1.46064	0.0021856	0.0186284	-1	11	19224063	19241620	-	17558	4120	0.419206	0.464078	0.405448	protein_coding	DOWN
ENSG00000151702	FLI1	1.42036	-2.65213	0.00219198	0.0186456	-1	11	128686535	128813267	+	126733	8014	0.464839	0.456576	0.465397	protein_coding	DOWN
ENSG00000015133	CCDC88C	5.36152	-3.08851	0.00219642	0.018671	-1	14	91271323	91417844	-	146522	12391	0.512534	0.562505	0.507918	protein_coding	DOWN
ENSG00000134954	ETS1	4.46579	-1.33792	0.00220239	0.018697	-1	11	128458761	128587558	-	128798	7135	0.425025	0.43658	0.424348	protein_coding	DOWN
ENSG00000015171	ZMYND11	4.1883	-1.77373	0.00220888	0.0187397	-1	10	134465	254637	+	120173	5305	0.377967	0.429783	0.375573	protein_coding	DOWN
ENSG00000117280	RAB29	4.07704	-1.25831	0.00222032	0.0188119	-1	1	205767986	205775482	-	7497	3899	0.460112	0.470121	0.449263	protein_coding	DOWN
ENSG00000163359	COL6A3	1.76108	-3.77454	0.00222678	0.0188542	-1	2	237324003	237414328	-	90326	21469	0.445668	0.479622	0.435082	protein_coding	DOWN
ENSG00000109321	AREG	1.34247	-4.86415	0.00224544	0.0189319	-1	4	74445136	74455005	+	9870	1636	0.368832	0.42665	0.357342	protein_coding	DOWN
ENSG00000127328	RAB3IP	4.54209	-1.12842	0.00225071	0.0189319	-1	12	69738860	69823204	+	84345	12420	0.382315	0.406361	0.378163	protein_coding	DOWN
ENSG00000137821	LRRC49	0.495748	-5.09252	0.00225278	0.0189369	-1	15	70853239	71053658	+	200420	9963	0.38166	0.414032	0.379967	protein_coding	DOWN
ENSG00000140307	GTF2A2	6.14716	-1.20653	0.00226003	0.0189482	-1	15	59638062	59657541	-	19480	3197	0.397351	0.42665	0.391598	protein_coding	DOWN
ENSG00000240694	PNMA2	4.45218	-4.95728	0.00225837	0.0189482	-1	8	26504701	26514092	-	9392	5560	0.486743	0.478237	0.499086	protein_coding	DOWN
ENSG00000100592	DAAM1	5.38573	-1.13494	0.00226337	0.0189604	-1	14	59188646	59371405	+	182760	10684	0.397463	0.396574	0.397519	protein_coding	DOWN
ENSG00000129194	SOX15	3.9665	-3.31425	0.00226643	0.0189604	-1	17	7588178	7590094	-	1917	1463	0.634656	0.630212	0.649007	protein_coding	DOWN
ENSG00000101144	BMP7	4.95626	-2.84467	0.00229179	0.0189932	-1	20	57168753	57266641	-	97889	5412	0.499877	0.562823	0.496194	protein_coding	DOWN
ENSG00000104611	SH2D4A	6.99917	-1.02912	0.0022893	0.0189932	-1	8	19313693	19396218	+	82526	4061	0.426428	0.47673	0.423825	protein_coding	DOWN
ENSG00000106829	TLE4	5.08348	-1.99872	0.00230348	0.0189932	-1	9	79571773	79726882	+	155110	8154	0.392821	0.456586	0.389282	protein_coding	DOWN
ENSG00000140832	MARVELD3	5.0035	-3.2704	0.00228969	0.0189932	-1	16	71626161	71642114	+	15954	6342	0.478343	0.483128	0.475185	protein_coding	DOWN
ENSG00000146540	C7orf50	5.72521	-1.09346	0.00227823	0.0189932	-1	7	996986	1138260	-	141275	4952	0.576943	0.612278	0.575659	protein_coding	DOWN
ENSG00000152056	AP1S3	2.71529	-3.03881	0.00228948	0.0189932	-1	2	223751686	223838027	-	86342	5937	0.424109	0.398686	0.425986	protein_coding	DOWN
ENSG00000160991	ORAI2	4.1252	-1.39105	0.00229751	0.0189932	-1	7	102433106	102456825	+	23720	11102	0.546819	0.575302	0.521756	protein_coding	DOWN
ENSG00000167767	KRT80	5.73396	-3.74015	0.00230197	0.0189932	-1	12	52168996	52192014	-	23019	4356	0.557129	0.57438	0.553103	protein_coding	DOWN
ENSG00000242265	PEG10	10.7869	-4.24429	0.00228531	0.0189932	-1	7	94656325	94669695	+	13371	6686	0.432162	0.44825	0.416068	protein_coding	DOWN
ENSG00000183807	FAM162B	0.883882	-3.30017	0.0023101	0.0190323	-1	6	116752197	116765719	-	13523	1028	0.37879	0.509728	0.368017	protein_coding	DOWN
ENSG00000101347	SAMHD1	5.02469	-1.99572	0.00231344	0.0190477	-1	20	36890229	36951893	-	61665	10816	0.438311	0.424279	0.441296	protein_coding	DOWN
ENSG00000138078	PREPL	5.21296	-1.10784	0.0023199	0.0190642	-1	2	44316281	44361862	-	45582	8138	0.372765	0.382404	0.37067	protein_coding	DOWN
ENSG00000174840	PDE12	5.2474	-1.23185	0.0023276	0.019071	-1	3	57556274	57566848	+	10575	8951	0.412427	0.406212	0.446704	protein_coding	DOWN
ENSG00000184661	CDCA2	4.77897	-1.60164	0.00232816	0.019071	-1	8	25459199	25507911	+	48713	3681	0.396329	0.438468	0.392885	protein_coding	DOWN
ENSG00000184828	ZBTB7C	4.29152	-1.99261	0.00232246	0.019071	-1	18	48026672	48410752	-	384081	7587	0.469428	0.543825	0.467929	protein_coding	DOWN
ENSG00000116857	TMEM9	5.52749	-1.01468	0.00233895	0.0191199	-1	1	201134772	201171574	-	36803	3913	0.4853	0.563506	0.475995	protein_coding	DOWN
ENSG00000185222	TCEAL9	7.16455	-1.24075	0.00234009	0.0191199	-1	X	103356489	103358462	+	1974	1973	0.437912	0.437912	0	protein_coding	DOWN
ENSG00000007237	GAS7	4.50118	-2.40225	0.0023428	0.0191299	-1	17	9910606	10198606	-	288001	10135	0.479705	0.523631	0.478103	protein_coding	DOWN
ENSG00000054523	KIF1B	6.58625	-1.12229	0.00235464	0.0191552	-1	1	10210570	10381603	+	171034	17902	0.420375	0.445369	0.417453	protein_coding	DOWN
ENSG00000124243	BCAS4	2.6726	-2.63147	0.00235775	0.0191552	-1	20	50794894	50877177	+	82284	2076	0.510409	0.570328	0.508858	protein_coding	DOWN
ENSG00000165821	SALL2	1.2495	-3.10348	0.00235024	0.0191552	-1	14	21521080	21537216	-	16137	5380	0.485808	0.556691	0.450353	protein_coding	DOWN
ENSG00000182916	TCEAL7	2.4447	-4.60877	0.00235433	0.0191552	-1	X	103330229	103332326	+	2098	1141	0.442537	0.390885	0.504184	protein_coding	DOWN
ENSG00000100294	MCAT	3.66678	-1.46988	0.00236343	0.0191764	-1	22	43132209	43143398	-	11190	2385	0.525248	0.579036	0.510677	protein_coding	DOWN
ENSG00000166851	PLK1	6.33193	-1.51722	0.00237301	0.019181	-1	16	23677656	23690367	+	12712	4751	0.506884	0.570406	0.46897	protein_coding	DOWN
ENSG00000177432	NAP1L5	2.43932	-2.44263	0.00237029	0.019181	-1	4	88695913	88697829	-	1917	1916	0.429019	0.429019	0	protein_coding	DOWN
ENSG00000261804	ENSG00000261804	1.66663	-3.44625	0.00237009	0.019181	-1	16	53373479	53385142	+	11664	1514	0.39218	0.490753	0.377476	lncRNA	DOWN
ENSG00000081479	LRP2	10.1932	-7.18147	0.00238258	0.0192345	-1	2	169127109	169362534	-	235426	16029	0.39582	0.454364	0.391543	protein_coding	DOWN
ENSG00000143315	PIGM	2.70813	-2.28937	0.00239314	0.0192954	-1	1	160024953	160031990	-	7038	7037	0.398749	0.398749	0	protein_coding	DOWN
ENSG00000111237	VPS29	6.32337	-1.01885	0.00240234	0.0193394	-1	12	110491083	110502111	-	11029	3212	0.406601	0.367061	0.422851	protein_coding	DOWN
ENSG00000167523	SPATA33	1.96004	-2.2265	0.00240932	0.0193772	-1	16	89657740	89671272	+	13533	5805	0.522244	0.561413	0.492817	protein_coding	DOWN
ENSG00000062485	CS	6.9576	-1.09769	0.00242126	0.019461	-1	12	56271699	56300391	-	28693	6388	0.461522	0.471509	0.458662	protein_coding	DOWN
ENSG00000197461	PDGFA	4.59762	-1.63836	0.00243154	0.0195314	-1	7	497258	520296	-	23039	4142	0.601398	0.58957	0.60399	protein_coding	DOWN
ENSG00000133069	TMCC2	1.92448	-2.39434	0.00243519	0.0195485	-1	1	205227946	205285632	+	57687	5808	0.516295	0.59022	0.508019	protein_coding	DOWN
ENSG00000139687	RB1	4.75371	-1.11996	0.00243948	0.0195585	-1	13	48303744	48599436	+	295693	6404	0.385026	0.368051	0.385401	protein_coding	DOWN
ENSG00000156531	PHF6	4.92248	-1.0554	0.00246487	0.0197005	-1	X	134373288	134428791	+	55504	16521	0.374538	0.381938	0.371402	protein_coding	DOWN
ENSG00000130021	PUDP	5.54807	-1.38176	0.0024752	0.0197708	-1	X	6667865	7148158	-	480294	3809	0.411824	0.4513	0.411508	protein_coding	DOWN
ENSG00000062038	CDH3	6.32841	-1.21137	0.00247687	0.0197718	-1	16	68636189	68727468	+	91280	6371	0.49215	0.531942	0.489165	protein_coding	DOWN
ENSG00000170017	ALCAM	2.10712	-3.57787	0.00248129	0.0197948	-1	3	105366909	105576900	+	209992	7159	0.352901	0.367789	0.352375	protein_coding	DOWN
ENSG00000128849	CGNL1	4.29416	-2.95443	0.00248311	0.019797	-1	15	57375967	57550717	+	174751	8625	0.43814	0.506667	0.434582	protein_coding	DOWN
ENSG00000099399	MAGEB2	3.6088	-2.87437	0.00249494	0.019842	-1	X	30215563	30220089	+	4527	1605	0.491162	0.460436	0.508045	protein_coding	DOWN
ENSG00000151413	NUBPL	3.76898	-1.51264	0.002501	0.0198555	-1	14	31489956	31861224	+	371269	7567	0.384911	0.404784	0.384497	protein_coding	DOWN
ENSG00000182175	RGMA	2.82711	-2.70719	0.00250127	0.0198555	-1	15	93035271	93089211	-	53941	13220	0.529366	0.57708	0.513875	protein_coding	DOWN
ENSG00000163623	NKX6-1	0.704379	-3.01265	0.00251493	0.0199024	-1	4	84491985	84499292	-	7308	3926	0.531271	0.593479	0.459036	protein_coding	DOWN
ENSG00000164251	F2RL1	6.83027	-2.98161	0.00252127	0.019928	-1	5	76818933	76835315	+	16383	2927	0.446893	0.449607	0.446302	protein_coding	DOWN
ENSG00000165887	ANKRD2	2.87481	-2.35953	0.00252053	0.019928	-1	10	97572499	97583884	+	11386	1442	0.523671	0.615118	0.510409	protein_coding	DOWN
ENSG00000157045	NTAN1	4.43863	-1.27734	0.0025261	0.0199284	-1	16	15037854	15056079	-	18226	3528	0.475995	0.514739	0.466694	protein_coding	DOWN
ENSG00000169894	MUC3A	3.25745	-2.81081	0.00253911	0.0199951	-1	7	100949534	100968347	+	18814	11384	0.535268	0.522927	0.55418	protein_coding	DOWN
ENSG00000244509	APOBEC3C	4.40738	-2.14608	0.0025432	0.0200097	-1	22	39014257	39020352	+	6096	2640	0.525677	0.496212	0.548191	protein_coding	DOWN
ENSG00000109805	NCAPG	5.92384	-1.32917	0.00255411	0.0200517	-1	4	17810979	17844865	+	33887	4826	0.353568	0.38189	0.348864	protein_coding	DOWN
ENSG00000164638	SLC29A4	2.10371	-2.11026	0.00255937	0.0200676	-1	7	5274369	5306912	+	32544	5828	0.574809	0.595916	0.570204	protein_coding	DOWN
ENSG00000263001	GTF2I	5.56558	-1.92327	0.00255814	0.0200676	-1	7	74650231	74760692	+	110462	11265	0.430813	0.440923	0.429665	protein_coding	DOWN
ENSG00000134569	LRP4	3.67466	-1.36893	0.00257478	0.0201401	-1	11	46856717	46918642	-	61926	8710	0.486912	0.547876	0.476933	protein_coding	DOWN
ENSG00000173442	EHBP1L1	5.90947	-1.37485	0.0025736	0.0201401	-1	11	65576046	65592650	+	16605	6715	0.606059	0.62755	0.591465	protein_coding	DOWN
ENSG00000149292	TTC12	3.13523	-1.7692	0.00258647	0.0201834	-1	11	113314579	113383544	+	68966	5219	0.430421	0.495306	0.425109	protein_coding	DOWN
ENSG00000177842	ZNF620	2.24414	-1.9177	0.00258661	0.0201834	-1	3	40477131	40518736	+	41606	3775	0.442735	0.473642	0.439651	protein_coding	DOWN
ENSG00000226137	BAIAP2-DT	4.26878	-1.33776	0.00258393	0.0201834	-1	17	81029130	81034881	-	5752	4771	0.590854	0.597569	0.558163	lncRNA	DOWN
ENSG00000100968	NFATC4	1.8849	-3.0379	0.0025915	0.020197	-1	14	24365673	24379604	+	13932	8424	0.568373	0.574668	0.558743	protein_coding	DOWN
ENSG00000144061	NPHP1	0.583555	-3.77615	0.00260709	0.0202693	-1	2	110122311	110205066	-	82756	19565	0.395324	0.398876	0.394224	protein_coding	DOWN
ENSG00000165215	CLDN3	4.93426	-1.25143	0.00262345	0.0203354	-1	7	73768997	73770270	-	1274	1273	0.692066	0.692066	0	protein_coding	DOWN
ENSG00000154380	ENAH	7.81527	-1.01771	0.00263547	0.0203856	-1	1	225486829	225653142	-	166314	15031	0.385508	0.40483	0.383588	protein_coding	DOWN
ENSG00000163520	FBLN2	7.17355	-3.51121	0.00264227	0.0204054	-1	3	13549125	13638422	+	89298	4798	0.535852	0.613589	0.531438	protein_coding	DOWN
ENSG00000106123	EPHB6	1.01156	-7.56427	0.00265057	0.0204281	-1	7	142855061	142871094	+	16034	5309	0.523483	0.608778	0.481257	protein_coding	DOWN
ENSG00000114554	PLXNA1	7.31656	-1.11728	0.00266959	0.0205191	-1	3	126982693	127037389	+	54697	11201	0.622916	0.616909	0.624463	protein_coding	DOWN
ENSG00000106689	LHX2	3.5478	-1.33886	0.00267746	0.0205433	-1	9	124001670	124033301	+	31632	2490	0.518321	0.595582	0.511719	protein_coding	DOWN
ENSG00000112715	VEGFA	5.60565	-1.31967	0.00268873	0.0205922	-1	6	43770184	43786487	+	16304	14427	0.564068	0.556249	0.6242	protein_coding	DOWN
ENSG00000129187	DCTD	6.05158	-1.47662	0.00268755	0.0205922	-1	4	182890060	182917936	-	27877	3338	0.46097	0.53595	0.45077	protein_coding	DOWN
ENSG00000158055	GRHL3	4.96465	-3.56249	0.00269766	0.0206237	-1	1	24199558	24364482	+	164925	4244	0.47799	0.519557	0.476892	protein_coding	DOWN
ENSG00000174938	SEZ6L2	2.35458	-2.47316	0.00269645	0.0206237	-1	16	29871159	29899550	-	28392	4095	0.529428	0.611722	0.515558	protein_coding	DOWN
ENSG00000066468	FGFR2	5.82212	-3.26528	0.00270575	0.0206732	-1	10	121478332	121598458	-	120127	18786	0.454123	0.464655	0.452171	protein_coding	DOWN
ENSG00000102218	RP2	6.38781	-2.01089	0.00271088	0.0207001	-1	X	46837043	46882358	+	45316	3695	0.392607	0.351556	0.396252	protein_coding	DOWN
ENSG00000083857	FAT1	6.20891	-1.72296	0.00271949	0.0207428	-1	4	186587794	186726722	-	138929	16126	0.415265	0.464033	0.408861	protein_coding	DOWN
ENSG00000139973	SYT16	5.24925	-2.07424	0.00272868	0.0207619	-1	14	61811974	62112550	+	300577	15225	0.393089	0.388177	0.393351	protein_coding	DOWN
ENSG00000175792	RUVBL1	6.38526	-1.03467	0.00272803	0.0207619	-1	3	128064778	128153914	-	89137	6985	0.458558	0.529563	0.45252	protein_coding	DOWN
ENSG00000105767	CADM4	2.48112	-1.94454	0.00273177	0.0207731	-1	19	43622368	43639850	-	17483	2247	0.53312	0.594571	0.524056	protein_coding	DOWN
ENSG00000132205	EMILIN2	6.0062	-3.41004	0.00274654	0.0208237	-1	18	2847006	2916003	+	68998	6460	0.474571	0.559752	0.465772	protein_coding	DOWN
ENSG00000150779	TIMM8B	4.57576	-1.0469	0.00275455	0.0208351	-1	11	112084800	112086798	-	1999	1163	0.462462	0.456578	0.470659	protein_coding	DOWN
ENSG00000162302	RPS6KA4	7.79206	-1.36305	0.00275645	0.0208351	-1	11	64359148	64372215	+	13068	3790	0.569909	0.646174	0.538752	protein_coding	DOWN
ENSG00000166171	DPCD	3.45933	-1.48067	0.00277742	0.0209097	-1	10	101570560	101609662	+	39103	1680	0.501841	0.558929	0.499278	protein_coding	DOWN
ENSG00000169679	BUB1	5.91345	-1.54742	0.00278619	0.0209634	-1	2	110637528	110678063	-	40536	6275	0.382065	0.405259	0.377817	protein_coding	DOWN
ENSG00000074181	NOTCH3	5.7177	-2.46381	0.00280063	0.021035	-1	19	15159038	15200995	-	41958	9375	0.548776	0.623147	0.527377	protein_coding	DOWN
ENSG00000060982	BCAT1	8.26643	-4.04696	0.00280605	0.0210461	-1	12	24810024	24949101	-	139078	11399	0.400059	0.383367	0.401549	protein_coding	DOWN
ENSG00000164574	GALNT10	4.72294	-1.15453	0.00280901	0.0210487	-1	5	154190730	154420984	+	230255	10477	0.442863	0.494416	0.440406	protein_coding	DOWN
ENSG00000146476	ARMT1	5.29834	-1.17719	0.00281071	0.0210492	-1	6	151452258	151470101	+	17844	2814	0.392815	0.405473	0.390445	protein_coding	DOWN
ENSG00000149115	TNKS1BP1	6.84765	-1.59191	0.00281914	0.0210877	-1	11	57299638	57324952	-	25315	7135	0.555463	0.615417	0.531932	protein_coding	DOWN
ENSG00000129521	EGLN3	6.45912	-2.36958	0.00285453	0.0213027	-1	14	33924227	34462774	-	538548	7344	0.416842	0.46732	0.416144	protein_coding	DOWN
ENSG00000131747	TOP2A	7.86328	-1.60582	0.00286429	0.0213137	-1	17	40388525	40417896	-	29372	6339	0.397944	0.384761	0.401572	protein_coding	DOWN
ENSG00000132600	PRMT7	5.34201	-1.28462	0.00287649	0.0213326	-1	16	68310951	68360852	+	49902	13863	0.491132	0.54613	0.469976	protein_coding	DOWN
ENSG00000140526	ABHD2	4.94557	-1.13756	0.00287221	0.0213326	-1	15	89087459	89202355	+	114897	10049	0.440111	0.4694	0.437304	protein_coding	DOWN
ENSG00000163440	PDCL2	1.43066	-3.36754	0.00288015	0.0213326	-1	4	55556519	55592245	-	35727	894	0.390248	0.393736	0.390158	protein_coding	DOWN
ENSG00000197852	INKA2	1.46528	-2.65931	0.00288099	0.0213326	-1	1	111680630	111755824	-	75195	6388	0.43957	0.53757	0.430471	protein_coding	DOWN
ENSG00000198721	ECI2	4.95601	-2.15582	0.00288246	0.0213326	-1	6	4115693	4135597	-	19905	4566	0.417002	0.46452	0.402856	protein_coding	DOWN
ENSG00000205978	NYNRIN	5.08947	-1.83843	0.00287553	0.0213326	-1	14	24399003	24419283	+	20281	7723	0.527564	0.577625	0.496775	protein_coding	DOWN
ENSG00000101871	MID1	4.96088	-1.1486	0.00289422	0.0213752	-1	X	10445310	10833654	-	388345	13311	0.392832	0.426339	0.391643	protein_coding	DOWN
ENSG00000140263	SORD	3.78072	-1.2771	0.00289377	0.0213752	-1	15	45023147	45077185	+	54039	12420	0.452681	0.483494	0.443486	protein_coding	DOWN
ENSG00000128011	LRFN1	3.02893	-3.94657	0.00290733	0.0213982	-1	19	39306566	39320863	-	14298	3574	0.559138	0.665641	0.523641	protein_coding	DOWN
ENSG00000130202	NECTIN2	7.53736	-1.97659	0.0029041	0.0213982	-1	19	44846175	44889223	+	43049	3732	0.52834	0.617363	0.51989	protein_coding	DOWN
ENSG00000162104	ADCY9	5.25726	-1.79266	0.00290598	0.0213982	-1	16	3953387	4116442	-	163056	10599	0.472706	0.570148	0.465931	protein_coding	DOWN
ENSG00000279479	ENSG00000279479	0.659188	-3.68077	0.00290325	0.0213982	-1	18	6727053	6728981	+	1929	1928	0.376037	0.376037	0	TEC	DOWN
ENSG00000137310	TCF19	4.38089	-1.40368	0.00291163	0.0214176	-1	6	31158547	31167159	+	8613	3527	0.511031	0.528494	0.498918	protein_coding	DOWN
ENSG00000025772	TOMM34	5.67243	-1.27603	0.00291579	0.0214316	-1	20	44942130	44960397	-	18268	1966	0.449554	0.52238	0.440771	protein_coding	DOWN
ENSG00000088367	EPB41L1	6.04188	-2.28415	0.00292876	0.0214316	-1	20	36091504	36232799	+	141296	9640	0.499812	0.551141	0.496054	protein_coding	DOWN
ENSG00000113758	DBN1	7.13252	-1.46388	0.00293271	0.0214316	-1	5	177456608	177474401	-	17794	5104	0.595403	0.633033	0.580266	protein_coding	DOWN
ENSG00000166068	SPRED1	2.01744	-2.76742	0.00293321	0.0214316	-1	15	38252836	38357249	+	104414	7741	0.351891	0.36494	0.350846	protein_coding	DOWN
ENSG00000177464	GPR4	1.33808	-2.59614	0.00291924	0.0214316	-1	19	45589764	45602212	-	12449	3146	0.530045	0.55658	0.521071	protein_coding	DOWN
ENSG00000258484	SPESP1	1.4018	-2.44976	0.00292263	0.0214316	-1	15	68818221	68946811	+	128591	1559	0.406501	0.411161	0.406444	protein_coding	DOWN
ENSG00000260260	SNHG19	1.78242	-2.3018	0.00291977	0.0214316	-1	16	2154792	2155405	-	614	613	0.538336	0.538336	0	lncRNA	DOWN
ENSG00000169032	MAP2K1	6.73724	-1.26887	0.00293773	0.0214497	-1	15	66386837	66491656	+	104820	6450	0.447142	0.490853	0.444276	protein_coding	DOWN
ENSG00000237190	CDKN2AIPNL	4.61932	-1.1824	0.00295226	0.0215192	-1	5	134402065	134411881	-	9817	1758	0.451202	0.46587	0.448002	protein_coding	DOWN
ENSG00000121210	TMEM131L	3.05905	-3.69784	0.0029589	0.0215553	-1	4	153466346	153636711	+	170366	6356	0.417838	0.43455	0.417191	protein_coding	DOWN
ENSG00000139725	RHOF	4.79022	-1.18704	0.00296443	0.0215734	-1	12	121777754	121803403	-	25650	6173	0.568911	0.582699	0.564541	protein_coding	DOWN
ENSG00000235106	BRD3OS	3.43372	-1.41928	0.00297099	0.0215944	-1	9	134025481	134034666	+	9186	5951	0.530757	0.530835	0.530612	protein_coding	DOWN
ENSG00000132879	FBXO44	3.68663	-1.36623	0.00297394	0.0216036	-1	1	11654375	11663327	+	8953	3519	0.549486	0.588804	0.52402	protein_coding	DOWN
ENSG00000129028	THAP10	0.879105	-3.43109	0.00297637	0.021609	-1	15	70881342	70892433	-	11092	2044	0.365972	0.430039	0.351498	protein_coding	DOWN
ENSG00000183161	FANCF	2.41545	-1.76386	0.00298696	0.0216427	-1	11	22622533	22625823	-	3291	3290	0.437082	0.437082	0	protein_coding	DOWN
ENSG00000226005	LINC02660	2.24858	-2.1489	0.00298775	0.0216427	-1	10	3911889	3941506	+	29618	2596	0.442043	0.472265	0.43914	lncRNA	DOWN
ENSG00000097096	SYDE2	4.40267	-1.2966	0.00299543	0.0216738	-1	1	85156889	85201016	-	44128	6398	0.362975	0.399812	0.356728	protein_coding	DOWN
ENSG00000148834	GSTO1	5.848	-1.61982	0.00301014	0.0217136	-1	10	104235356	104267459	+	32104	1682	0.414323	0.522592	0.408336	protein_coding	DOWN
ENSG00000230937	MIR205HG	3.72162	-2.82613	0.00300641	0.0217136	-1	1	209428817	209432848	+	4032	3530	0.479037	0.475071	0.506986	lncRNA	DOWN
ENSG00000170191	NANP	3.03592	-2.63336	0.00301979	0.021752	-1	20	25612935	25624014	-	11080	3801	0.434245	0.388319	0.45823	protein_coding	DOWN
ENSG00000136425	CIB2	4.0058	-1.17312	0.00303217	0.0217899	-1	15	78104606	78131535	-	26930	2129	0.512644	0.601691	0.505	protein_coding	DOWN
ENSG00000231817	LINC01198	2.49886	-3.48195	0.00303298	0.0217899	-1	13	46455131	46515958	-	60828	5673	0.430878	0.465539	0.427313	lncRNA	DOWN
ENSG00000187866	PABIR1	4.18773	-1.36102	0.00303638	0.0217981	-1	9	68780065	68785566	+	5502	5501	0.406108	0.406108	0	protein_coding	DOWN
ENSG00000198934	MAGEE1	1.86985	-2.26646	0.003049	0.0218642	-1	X	76427710	76431342	+	3633	3632	0.540474	0.540474	0	protein_coding	DOWN
ENSG00000120306	CYSTM1	5.01014	-2.10572	0.00306329	0.0219393	-1	5	140175156	140282052	+	106897	1850	0.439923	0.492432	0.438998	protein_coding	DOWN
ENSG00000277561	GOLGA8IP	2.2123	-1.8768	0.00306398	0.0219393	-1	15	22606022	22617854	-	11833	4098	0.510818	0.47511	0.529739	transcribed_unprocessed_pseudogene	DOWN
ENSG00000198369	SPRED2	5.79634	-1.06296	0.00307381	0.0219807	-1	2	65310851	65432637	-	121787	5494	0.437645	0.49636	0.434871	protein_coding	DOWN
ENSG00000197380	DACT3	0.805833	-3.8568	0.00309469	0.0220686	-1	19	46647551	46661182	-	13632	5461	0.547869	0.594397	0.516769	protein_coding	DOWN
ENSG00000115840	SLC25A12	2.61328	-1.72058	0.00312346	0.022212	-1	2	171783405	171999859	-	216455	6102	0.402081	0.416912	0.401651	protein_coding	DOWN
ENSG00000138180	CEP55	5.45861	-1.73502	0.00312996	0.0222459	-1	10	93496612	93529092	+	32481	3282	0.406958	0.414077	0.406158	protein_coding	DOWN
ENSG00000111206	FOXM1	5.95392	-1.75394	0.00314457	0.0223161	-1	12	2857680	2877174	-	19495	4909	0.480917	0.532491	0.463558	protein_coding	DOWN
ENSG00000241484	ARHGAP8	3.38869	-1.69044	0.00316186	0.0223983	-1	22	44752558	44862788	+	110231	4972	0.512229	0.571601	0.509424	protein_coding	DOWN
ENSG00000260025	CRIM1-DT	1.02394	-3.1792	0.00317693	0.0224423	-1	2	36354749	36355114	-	366	365	0.438356	0.438356	0	lncRNA	DOWN
ENSG00000261068	ENSG00000261068	0.918378	-4.57986	0.00317856	0.0224423	-1	6	42092233	42094259	-	2027	2026	0.500987	0.500987	0	lncRNA	DOWN
ENSG00000144596	GRIP2	2.42188	-3.24676	0.00319508	0.0224847	-1	3	14489107	14556075	-	66969	11866	0.523459	0.573487	0.512686	protein_coding	DOWN
ENSG00000153048	CARHSP1	6.94912	-1.10267	0.00319373	0.0224847	-1	16	8852942	8869012	-	16071	5568	0.559739	0.5625	0.558275	protein_coding	DOWN
ENSG00000178996	SNX18	6.04798	-1.11498	0.00319104	0.0224847	-1	5	54517759	54546586	+	28828	6652	0.426822	0.456855	0.417813	protein_coding	DOWN
ENSG00000183742	MACC1	3.7894	-3.87716	0.00319194	0.0224847	-1	7	20134655	20217404	-	82750	9889	0.364415	0.370108	0.363643	protein_coding	DOWN
ENSG00000167862	MRPL58	4.19907	-1.10843	0.00320365	0.02252	-1	17	75012670	75021261	+	8592	1101	0.486672	0.50772	0.483578	protein_coding	DOWN
ENSG00000149596	JPH2	5.50597	-2.42875	0.00321279	0.0225475	-1	20	44106590	44187188	-	80599	10651	0.479553	0.548493	0.469055	protein_coding	DOWN
ENSG00000115290	GRB14	1.48967	-2.50922	0.00322168	0.0225852	-1	2	164492417	164621482	-	129066	2971	0.370085	0.416022	0.369002	protein_coding	DOWN
ENSG00000111087	GLI1	0.892103	-7.36575	0.00325723	0.0227971	-1	12	57459785	57472268	+	12484	4547	0.552672	0.5872	0.532888	protein_coding	DOWN
ENSG00000163472	TMEM79	2.92602	-1.99095	0.00326772	0.0228456	-1	1	156282935	156293185	+	10251	3027	0.507805	0.593657	0.471826	protein_coding	DOWN
ENSG00000184178	SCFD2	4.48761	-1.16293	0.00327892	0.0228988	-1	4	52872982	53366066	-	493085	3158	0.397813	0.484801	0.397252	protein_coding	DOWN
ENSG00000283154	IQCJ-SCHIP1	3.66496	-1.52366	0.00327835	0.0228988	-1	3	158962235	159897629	+	935395	4694	0.389992	0.492544	0.389475	protein_coding	DOWN
ENSG00000050344	NFE2L3	6.58187	-2.00572	0.00328837	0.02294	-1	7	26152198	26187137	+	34940	4299	0.44675	0.45685	0.445333	protein_coding	DOWN
ENSG00000186185	KIF18B	4.89234	-1.53609	0.00329826	0.022984	-1	17	44924709	44947773	-	23065	4702	0.493019	0.582943	0.469992	protein_coding	DOWN
ENSG00000196935	SRGAP1	3.70176	-1.45529	0.00331833	0.0230862	-1	12	63844700	64162217	+	317518	26208	0.394228	0.416743	0.392202	protein_coding	DOWN
ENSG00000087586	AURKA	6.2086	-1.33184	0.00332565	0.0231246	-1	20	56369389	56392337	-	22949	2917	0.429362	0.473089	0.422994	protein_coding	DOWN
ENSG00000067057	PFKP	8.70921	-1.42488	0.00333376	0.0231587	-1	10	3066333	3137718	+	71386	7699	0.51445	0.543707	0.510913	protein_coding	DOWN
ENSG00000156711	MAPK13	4.93433	-1.02425	0.00336131	0.0232826	-1	6	36127809	36144524	+	16716	7021	0.532755	0.530266	0.534557	protein_coding	DOWN
ENSG00000168005	SPINDOC	4.93137	-1.42157	0.00336469	0.0232826	-1	11	63813456	63827716	+	14261	2730	0.52777	0.598901	0.510928	protein_coding	DOWN
ENSG00000165462	PHOX2A	0.640692	-7.44691	0.00337527	0.0233306	-1	11	72239077	72245664	-	6588	1780	0.612874	0.660674	0.595174	protein_coding	DOWN
ENSG00000105202	FBL	7.97628	-1.55809	0.00338115	0.0233587	-1	19	39834458	39846379	-	11922	2129	0.48251	0.530296	0.47212	protein_coding	DOWN
ENSG00000099282	TSPAN15	6.1078	-1.65255	0.00339719	0.0234131	-1	10	69451465	69507666	+	56202	2642	0.514457	0.580621	0.511193	protein_coding	DOWN
ENSG00000177700	POLR2L	4.59542	-1.33403	0.00340497	0.0234342	-1	11	837356	842529	-	5174	1123	0.610284	0.60374	0.612099	protein_coding	DOWN
ENSG00000254726	MEX3A	3.63923	-2.29032	0.00340482	0.0234342	-1	1	156072013	156082465	-	10453	6589	0.539801	0.546972	0.527569	protein_coding	DOWN
ENSG00000180626	ZNF594	2.15072	-1.99468	0.00345468	0.0236882	-1	17	5179535	5191868	-	12334	5298	0.439066	0.433182	0.443497	protein_coding	DOWN
ENSG00000254093	PINX1	2.77245	-1.56029	0.00345377	0.0236882	-1	8	10764961	10839884	-	74924	2794	0.43167	0.47781	0.429883	protein_coding	DOWN
ENSG00000161082	CELF5	0.978592	-3.63284	0.00345667	0.0236892	-1	19	3224661	3297076	+	72416	6051	0.534489	0.565031	0.531704	protein_coding	DOWN
ENSG00000167779	IGFBP6	1.07085	-2.97787	0.00346143	0.0237091	-1	12	53097436	53102345	+	4910	1340	0.542473	0.633582	0.508266	protein_coding	DOWN
ENSG00000142449	FBN3	1.28192	-2.95292	0.00347666	0.0237754	-1	19	8065402	8149592	-	84191	9919	0.528329	0.615586	0.516675	protein_coding	DOWN
ENSG00000147394	ZNF185	3.58311	-1.64648	0.00347977	0.023779	-1	X	152914442	152973481	+	59040	4771	0.505073	0.521065	0.503667	protein_coding	DOWN
ENSG00000126787	DLGAP5	5.89825	-1.53625	0.00349409	0.0238167	-1	14	55148112	55191608	-	43497	3576	0.390841	0.376119	0.392159	protein_coding	DOWN
ENSG00000133019	CHRM3	1.45805	-2.9542	0.0034927	0.0238167	-1	1	239386565	239915452	+	528888	15154	0.38668	0.42398	0.38558	protein_coding	DOWN
ENSG00000153404	PLEKHG4B	5.5287	-1.48872	0.00349018	0.0238167	-1	5	92168	189972	+	97805	13266	0.490992	0.581637	0.476768	protein_coding	DOWN
ENSG00000186871	ERCC6L	4.25116	-1.7057	0.00349115	0.0238167	-1	X	72204657	72239027	-	34371	4341	0.43954	0.408892	0.443971	protein_coding	DOWN
ENSG00000090932	DLL3	0.578434	-3.01871	0.00350029	0.0238222	-1	19	39498895	39508481	+	9587	2610	0.568329	0.638697	0.542001	protein_coding	DOWN
ENSG00000112996	MRPS30	4.82519	-1.03873	0.00350578	0.0238223	-1	5	44808947	44820428	+	11482	6173	0.36556	0.380042	0.348719	protein_coding	DOWN
ENSG00000099337	KCNK6	5.61219	-1.21973	0.00351679	0.0238251	-1	19	38319845	38332076	+	12232	6164	0.528657	0.536989	0.520191	protein_coding	DOWN
ENSG00000106976	DNM1	1.72547	-3.4165	0.00351864	0.0238251	-1	9	128191655	128255248	+	63594	10714	0.542575	0.587176	0.533539	protein_coding	DOWN
ENSG00000179841	AKAP5	2.03097	-2.02024	0.00351619	0.0238251	-1	14	64465499	64474503	+	9005	7510	0.375389	0.366045	0.422356	protein_coding	DOWN
ENSG00000253368	TRNP1	0.493958	-3.4704	0.00352105	0.0238251	-1	1	26993692	27000886	+	7195	1977	0.558243	0.607992	0.53939	protein_coding	DOWN
ENSG00000119411	BSPRY	4.14676	-2.31219	0.00352784	0.0238542	-1	9	113349541	113371233	+	21693	2333	0.467592	0.56108	0.456325	protein_coding	DOWN
ENSG00000273001	PFKP-DT	0.54337	-3.346	0.00352906	0.0238542	-1	10	3065424	3066001	-	578	577	0.450607	0.450607	0	lncRNA	DOWN
ENSG00000101680	LAMA1	9.37695	-3.10353	0.00354612	0.0238778	-1	18	6941742	7117797	-	176056	15795	0.43132	0.483381	0.426189	protein_coding	DOWN
ENSG00000117013	KCNQ4	1.12558	-2.99787	0.00354495	0.0238778	-1	1	40783787	40840452	+	56666	4392	0.55514	0.634335	0.548486	protein_coding	DOWN
ENSG00000182836	PLCXD3	4.45688	-4.13875	0.00356302	0.0239701	-1	5	41306952	41510628	-	203677	7730	0.373368	0.372057	0.373419	protein_coding	DOWN
ENSG00000171729	TMEM51	1.67316	-2.71827	0.00362277	0.024283	-1	1	15152532	15220478	+	67947	2233	0.48412	0.561576	0.481488	protein_coding	DOWN
ENSG00000166165	CKB	5.48982	-1.8926	0.00363444	0.0243197	-1	14	103519667	103522833	-	3167	2377	0.704043	0.698359	0.721166	protein_coding	DOWN
ENSG00000107281	NPDC1	2.1338	-3.48838	0.00363865	0.0243259	-1	9	137039463	137046179	-	6717	2712	0.65813	0.667773	0.651598	protein_coding	DOWN
ENSG00000072210	ALDH3A2	4.97353	-1.30755	0.00365713	0.024424	-1	17	19648136	19685760	+	37625	15319	0.450856	0.445329	0.454651	protein_coding	DOWN
ENSG00000166689	PLEKHA7	5.95066	-3.04263	0.00369855	0.0245855	-1	11	16777297	17014414	-	237118	10944	0.463682	0.535453	0.46021	protein_coding	DOWN
ENSG00000101003	GINS1	5.36732	-1.27384	0.00371014	0.0246498	-1	20	25407673	25452628	+	44956	4120	0.41417	0.423301	0.413248	protein_coding	DOWN
ENSG00000171631	P2RY6	6.63193	-2.52824	0.0037124	0.0246521	-1	11	73264498	73305103	+	40606	10770	0.515725	0.514206	0.516273	protein_coding	DOWN
ENSG00000151572	ANO4	0.968811	-7.65206	0.00372442	0.0247127	-1	12	100717526	101128641	+	411116	4961	0.390594	0.446281	0.389914	protein_coding	DOWN
ENSG00000133612	AGAP3	5.89287	-1.02972	0.00375712	0.0248846	-1	7	151085831	151144436	+	58606	11272	0.577272	0.628105	0.565166	protein_coding	DOWN
ENSG00000131941	RHPN2	6.36751	-2.94102	0.00377963	0.024995	-1	19	32978592	33064888	-	86297	4789	0.48329	0.481729	0.483382	protein_coding	DOWN
ENSG00000156990	RPUSD3	5.19262	-1.06573	0.00377791	0.024995	-1	3	9837849	9844602	-	6754	5344	0.522138	0.529004	0.496097	protein_coding	DOWN
ENSG00000139354	GAS2L3	3.12342	-2.2279	0.00378665	0.0250157	-1	12	100573683	100628288	+	54606	7410	0.366047	0.383941	0.363238	protein_coding	DOWN
ENSG00000005022	SLC25A5	7.98143	-1.0275	0.0037928	0.0250203	-1	X	119468422	119471396	+	2975	1550	0.525555	0.484516	0.570225	protein_coding	DOWN
ENSG00000197766	CFD	3.92184	-3.20444	0.0037932	0.0250203	-1	19	859664	863641	+	3978	1207	0.661302	0.65203	0.665343	protein_coding	DOWN
ENSG00000152192	POU4F1	1.3141	-2.23924	0.00381234	0.0251337	-1	13	78598362	78603552	-	5191	4537	0.518882	0.507825	0.595712	protein_coding	DOWN
ENSG00000153162	BMP6	4.52147	-4.60782	0.00381588	0.025144	-1	6	7726099	7881728	+	155630	3777	0.434803	0.556791	0.431769	protein_coding	DOWN
ENSG00000183474	GTF2H2C	3.56754	-1.3328	0.00382741	0.0252071	-1	5	69560191	69595221	+	35031	7963	0.384156	0.388924	0.382754	protein_coding	DOWN
ENSG00000168961	LGALS9	2.44785	-1.88853	0.00383005	0.0252116	-1	17	27629798	27649560	+	19763	5704	0.52272	0.55014	0.511595	protein_coding	DOWN
ENSG00000198879	SFMBT2	1.19687	-3.98928	0.00383325	0.0252197	-1	10	7158624	7411488	-	252865	10583	0.436847	0.463101	0.435701	protein_coding	DOWN
ENSG00000110442	COMMD9	4.53995	-1.04509	0.00383583	0.0252237	-1	11	36269284	36289449	-	20166	6585	0.421671	0.469552	0.398454	protein_coding	DOWN
ENSG00000134138	MEIS2	3.06366	-1.42419	0.00384008	0.0252258	-1	15	36889204	37101299	-	212096	10794	0.382564	0.44358	0.379293	protein_coding	DOWN
ENSG00000188643	S100A16	6.88767	-5.11474	0.00383942	0.0252258	-1	1	153606886	153613145	-	6260	1696	0.572456	0.580189	0.569581	protein_coding	DOWN
ENSG00000135374	ELF5	1.67092	-3.41838	0.00384735	0.0252509	-1	11	34478791	34525193	-	46403	4904	0.454097	0.459421	0.453468	protein_coding	DOWN
ENSG00000236824	BCYRN1	0.916842	-4.35466	0.00384783	0.0252509	-1	2	47335315	47335514	+	200	199	0.527638	0.527638	0	scRNA	DOWN
ENSG00000100364	KIAA0930	6.2019	-1.05406	0.00386825	0.0252944	-1	22	45192244	45240894	-	48651	8220	0.546372	0.559854	0.543631	protein_coding	DOWN
ENSG00000161835	TAMALIN	1.48065	-2.62033	0.00387729	0.0253406	-1	12	52006946	52015889	+	8944	2815	0.58638	0.620249	0.570822	protein_coding	DOWN
ENSG00000065833	ME1	3.51429	-1.80411	0.00388721	0.0253678	-1	6	83210402	83431051	-	220650	3324	0.369066	0.391095	0.368729	protein_coding	DOWN
ENSG00000151012	SLC7A11	5.6803	-1.04159	0.00388739	0.0253678	-1	4	138164097	138242349	-	78253	9633	0.35516	0.353472	0.355397	protein_coding	DOWN
ENSG00000102271	KLHL4	2.36959	-4.13666	0.00390019	0.0254126	-1	X	87517409	87670050	+	152642	6147	0.35535	0.389784	0.353905	protein_coding	DOWN
ENSG00000214050	FBXO16	0.469387	-4.08492	0.00389985	0.0254126	-1	8	28348287	28490278	-	141992	3913	0.460078	0.517761	0.458444	protein_coding	DOWN
ENSG00000141574	SECTM1	1.56843	-3.25603	0.00390397	0.0254243	-1	17	82321024	82334074	-	13051	2900	0.633333	0.635172	0.632808	protein_coding	DOWN
ENSG00000146701	MDH2	7.57461	-1.04782	0.00391062	0.0254547	-1	7	76048051	76067508	+	19458	3631	0.509277	0.527403	0.505118	protein_coding	DOWN
ENSG00000135362	PRR5L	3.01085	-2.54464	0.00391347	0.0254603	-1	11	36296288	36465204	+	168917	6588	0.437602	0.50759	0.434762	protein_coding	DOWN
ENSG00000196177	ACADSB	3.59088	-1.34197	0.0039191	0.0254712	-1	10	123008979	123058290	+	49312	6222	0.407292	0.391193	0.409617	protein_coding	DOWN
ENSG00000137486	ARRB1	7.12239	-2.30181	0.00393029	0.0254923	-1	11	75260122	75351705	-	91584	9869	0.520228	0.543317	0.517439	protein_coding	DOWN
ENSG00000169047	IRS1	5.4331	-4.01298	0.00393535	0.0255059	-1	2	226731312	226799820	-	68509	10016	0.409178	0.505891	0.392618	protein_coding	DOWN
ENSG00000128394	APOBEC3F	1.46716	-2.36744	0.00394375	0.0255151	-1	22	39040604	39055972	+	15369	5207	0.531819	0.513539	0.541187	protein_coding	DOWN
ENSG00000189308	LIN54	4.48842	-1.25024	0.00394292	0.0255151	-1	4	82909973	83012926	-	102954	6746	0.390295	0.391491	0.390211	protein_coding	DOWN
ENSG00000187607	ZNF286A	3.30671	-1.28355	0.00395837	0.0255968	-1	17	15699577	15720787	+	21211	6746	0.399717	0.431811	0.384748	protein_coding	DOWN
ENSG00000196878	LAMB3	6.48061	-3.17587	0.00396656	0.0256111	-1	1	209614870	209652425	-	37556	4623	0.499348	0.585767	0.487216	protein_coding	DOWN
ENSG00000136856	SLC2A8	4.80296	-2.20182	0.00398961	0.0256901	-1	9	127397138	127408424	+	11287	3917	0.577884	0.609906	0.560863	protein_coding	DOWN
ENSG00000118620	ZNF430	3.54013	-1.3878	0.00401138	0.0257708	-1	19	21020634	21060050	+	39417	6824	0.390349	0.368699	0.394882	protein_coding	DOWN
ENSG00000205744	DENND1C	0.858233	-2.65607	0.00402291	0.0258319	-1	19	6467207	6482557	-	15351	4629	0.556612	0.60337	0.536424	protein_coding	DOWN
ENSG00000176463	SLCO3A1	2.2756	-3.80494	0.00409172	0.0261821	-1	15	91853708	92172435	+	318728	9403	0.451164	0.494736	0.449839	protein_coding	DOWN
ENSG00000103966	EHD4	6.79127	-1.15844	0.00410928	0.0262683	-1	15	41895933	41972557	-	76625	7858	0.470988	0.52227	0.465128	protein_coding	DOWN
ENSG00000112305	SMAP1	4.97544	-1.04856	0.00412432	0.02628	-1	6	70667776	70862011	+	194236	4143	0.377316	0.43664	0.376023	protein_coding	DOWN
ENSG00000113430	IRX4	3.50921	-1.82475	0.00412748	0.02628	-1	5	1877413	1887236	-	9824	2966	0.640741	0.679366	0.624034	protein_coding	DOWN
ENSG00000173611	SCAI	3.16615	-1.42378	0.00412384	0.02628	-1	9	124942608	125143528	-	200921	13015	0.409437	0.369881	0.412176	protein_coding	DOWN
ENSG00000197283	SYNGAP1	3.17266	-1.93731	0.00411883	0.02628	-1	6	33419661	33453689	+	34029	8240	0.539232	0.588228	0.523577	protein_coding	DOWN
ENSG00000037241	RPL26L1	4.42124	-1.06755	0.00413445	0.0263113	-1	5	172958729	172969771	+	11043	1157	0.461148	0.514261	0.454932	protein_coding	DOWN
ENSG00000099338	CATSPERG	1.61744	-2.6607	0.00414334	0.0263417	-1	19	38335775	38370943	+	35169	9163	0.530994	0.564117	0.519323	protein_coding	DOWN
ENSG00000064115	TM7SF3	6.87347	-1.93202	0.00415117	0.0263499	-1	12	26971579	27014434	-	42856	5489	0.403127	0.443797	0.397152	protein_coding	DOWN
ENSG00000132640	BTBD3	4.69029	-1.37343	0.00414996	0.0263499	-1	20	11890723	11926609	+	35887	6220	0.386335	0.42926	0.377334	protein_coding	DOWN
ENSG00000170266	GLB1	6.55352	-1.15707	0.00415	0.0263499	-1	3	32996609	33097202	-	100594	4310	0.4402	0.493968	0.437793	protein_coding	DOWN
ENSG00000047644	WWC3	5.07521	-3.09968	0.00415719	0.0263645	-1	X	10015254	10144474	+	129221	7391	0.463017	0.54404	0.458101	protein_coding	DOWN
ENSG00000102977	ACD	4.09132	-1.08708	0.0041705	0.0264227	-1	16	67657512	67660815	-	3304	3221	0.620345	0.618752	0.682927	protein_coding	DOWN
ENSG00000237649	KIFC1	6.15181	-1.31841	0.00419491	0.0265139	-1	6	33391823	33409896	+	18074	3018	0.474409	0.555666	0.45812	protein_coding	DOWN
ENSG00000197182	MIRLET7BHG	0.933505	-3.98585	0.00419827	0.0265202	-1	22	46053869	46113928	+	60060	6434	0.568225	0.632888	0.560466	lncRNA	DOWN
ENSG00000164465	DCBLD1	4.28303	-1.53228	0.00420564	0.0265352	-1	6	117453817	117569858	+	116042	6798	0.39505	0.444837	0.391952	protein_coding	DOWN
ENSG00000119121	TRPM6	3.04979	-3.49336	0.00421252	0.0265579	-1	9	74722495	74888094	-	165600	9151	0.39993	0.449896	0.397007	protein_coding	DOWN
ENSG00000166535	A2ML1	3.30674	-1.52749	0.00423276	0.0266332	-1	12	8822621	8887001	+	64381	7116	0.442296	0.482715	0.437273	protein_coding	DOWN
ENSG00000152818	UTRN	6.06959	-2.87293	0.00423603	0.0266395	-1	6	144285335	144853034	+	567700	14889	0.380073	0.431795	0.37868	protein_coding	DOWN
ENSG00000064999	ANKS1A	7.06919	-1.22193	0.00424009	0.0266402	-1	6	34889255	35091406	+	202152	8472	0.449342	0.562323	0.4444	protein_coding	DOWN
ENSG00000101868	POLA1	4.6297	-1.03644	0.00426622	0.0267781	-1	X	24693873	24996986	+	303114	15505	0.388037	0.398065	0.387496	protein_coding	DOWN
ENSG00000182022	CHST15	1.78435	-2.21767	0.00429702	0.0269187	-1	10	124007668	124093598	-	85931	6534	0.502362	0.513315	0.501461	protein_coding	DOWN
ENSG00000008324	SS18L2	3.3331	-1.32848	0.00431525	0.0270066	-1	3	42581840	42596934	+	15095	3114	0.465549	0.418754	0.477713	protein_coding	DOWN
ENSG00000180209	MYLPF	1.63036	-2.30415	0.00431942	0.0270195	-1	16	30370934	30377991	+	7058	1085	0.547116	0.589862	0.53935	protein_coding	DOWN
ENSG00000140848	CPNE2	3.84806	-2.03081	0.0043857	0.0272829	-1	16	57092583	57148369	+	55787	7720	0.540297	0.559197	0.537261	protein_coding	DOWN
ENSG00000135097	MSI1	2.69988	-2.35665	0.00443758	0.027504	-1	12	120341330	120369164	-	27835	3058	0.539987	0.594506	0.533258	protein_coding	DOWN
ENSG00000185480	PARPBP	3.86054	-1.50223	0.00443678	0.027504	-1	12	102120183	102197520	+	77338	4732	0.364496	0.37109	0.364066	protein_coding	DOWN
ENSG00000111145	ELK3	4.32315	-1.04007	0.00445637	0.0275841	-1	12	96194375	96269824	+	75450	4635	0.451152	0.434304	0.452255	protein_coding	DOWN
ENSG00000180537	RNF182	1.9937	-2.9519	0.0044732	0.027658	-1	6	13924446	13980310	+	55865	4092	0.384989	0.42522	0.381809	protein_coding	DOWN
ENSG00000119927	GPAM	4.70065	-1.37776	0.00452667	0.0278946	-1	10	112149865	112215377	-	65513	9787	0.39927	0.407275	0.397865	protein_coding	DOWN
ENSG00000288802	ENSG00000288802	3.16232	-4.3486	0.00453459	0.02793	-1	14	62131154	62134188	+	3035	3034	0.367172	0.367172	0	lncRNA	DOWN
ENSG00000185219	ZNF445	4.69503	-1.02125	0.0045471	0.0279667	-1	3	44431705	44477670	-	45966	18876	0.444469	0.471392	0.425708	protein_coding	DOWN
ENSG00000105357	MYH14	6.10073	-3.02886	0.0045524	0.0279858	-1	19	50188186	50310542	+	122357	10351	0.508034	0.584291	0.500987	protein_coding	DOWN
ENSG00000134690	CDCA8	4.87278	-1.3719	0.0045603	0.0279942	-1	1	37692481	37709719	+	17239	2396	0.457652	0.511686	0.448929	protein_coding	DOWN
ENSG00000146950	SHROOM2	5.14433	-2.47685	0.00457699	0.0280565	-1	X	9786429	9949443	+	163015	8206	0.47426	0.570558	0.469155	protein_coding	DOWN
ENSG00000120318	ARAP3	2.61813	-2.70483	0.00458387	0.0280852	-1	5	141653401	141682230	-	28830	6163	0.514309	0.586403	0.494706	protein_coding	DOWN
ENSG00000164114	MAP9	2.78078	-1.77954	0.00458676	0.0280896	-1	4	155342658	155376970	-	34313	8842	0.33755	0.34223	0.335925	protein_coding	DOWN
ENSG00000147324	MFHAS1	6.15769	-2.28966	0.0045926	0.0281086	-1	8	8783354	8893630	-	110277	6862	0.441492	0.541096	0.434883	protein_coding	DOWN
ENSG00000226950	DANCR	4.02299	-1.30326	0.00460863	0.0281831	-1	4	52712325	52723623	+	11299	10176	0.455302	0.461183	0.401961	lncRNA	DOWN
ENSG00000063241	ISOC2	4.75912	-1.18114	0.00463392	0.0282557	-1	19	55452985	55462343	-	9359	4402	0.566895	0.618355	0.521186	protein_coding	DOWN
ENSG00000152147	GEMIN6	3.64588	-1.26328	0.0046353	0.0282557	-1	2	38751534	38785002	+	33469	4357	0.450102	0.47395	0.446532	protein_coding	DOWN
ENSG00000163535	SGO2	4.83778	-1.23672	0.00463811	0.0282557	-1	2	200510008	200584096	+	74089	6324	0.377389	0.373814	0.377723	protein_coding	DOWN
ENSG00000105325	FZR1	5.99804	-1.03468	0.00466174	0.0283727	-1	19	3506311	3538334	+	32024	6462	0.606751	0.634633	0.599703	protein_coding	DOWN
ENSG00000149179	C11orf49	3.89018	-1.10203	0.00471191	0.0285697	-1	11	46936689	47164385	+	227697	6672	0.41371	0.500749	0.411082	protein_coding	DOWN
ENSG00000115306	SPTBN1	9.04224	-2.45284	0.0047447	0.0287414	-1	2	54456317	54671446	+	215130	18432	0.427799	0.46327	0.424475	protein_coding	DOWN
ENSG00000243710	CFAP57	1.43981	-2.17127	0.00476335	0.0288136	-1	1	43172330	43254358	+	82029	5558	0.439947	0.471033	0.437688	protein_coding	DOWN
ENSG00000108557	RAI1	4.10662	-1.16648	0.00476985	0.0288167	-1	17	17681458	17811453	+	129996	9699	0.564476	0.610166	0.560792	protein_coding	DOWN
ENSG00000137841	PLCB2	3.64343	-1.22788	0.00477286	0.0288167	-1	15	40278176	40307935	-	29760	7319	0.568399	0.569887	0.567914	protein_coding	DOWN
ENSG00000158246	TENT5B	4.44751	-2.35384	0.0047717	0.0288167	-1	1	27005020	27012850	-	7831	2380	0.5553	0.62563	0.524587	protein_coding	DOWN
ENSG00000171723	GPHN	3.41222	-1.33585	0.00477615	0.028822	-1	14	66507407	67181803	+	674397	5977	0.364319	0.486364	0.363227	protein_coding	DOWN
ENSG00000136160	EDNRB	5.10434	-1.92498	0.00478839	0.0288427	-1	13	77895481	77975529	-	80049	5599	0.381159	0.407751	0.379159	protein_coding	DOWN
ENSG00000196396	PTPN1	7.07325	-1.26831	0.00481136	0.0289539	-1	20	50510321	50585241	+	74921	4031	0.435585	0.494914	0.432211	protein_coding	DOWN
ENSG00000175591	P2RY2	3.86973	-2.51845	0.00483751	0.0290578	-1	11	73218281	73242427	+	24147	8949	0.54829	0.565426	0.538198	protein_coding	DOWN
ENSG00000082516	GEMIN5	5.10526	-1.04107	0.00484672	0.0290713	-1	5	154887411	154938211	-	50801	5616	0.413287	0.467771	0.406516	protein_coding	DOWN
ENSG00000136944	LMX1B	4.34594	-1.92916	0.00484524	0.0290713	-1	9	126613928	126701032	+	87105	6337	0.562833	0.613066	0.558892	protein_coding	DOWN
ENSG00000008277	ADAM22	2.67004	-1.9602	0.00486083	0.0290889	-1	7	87934143	88202889	+	268747	13632	0.372913	0.393413	0.371818	protein_coding	DOWN
ENSG00000104290	FZD3	3.31786	-2.1063	0.0048623	0.0290889	-1	8	28494205	28574267	+	80063	13778	0.362794	0.349252	0.365609	protein_coding	DOWN
ENSG00000188157	AGRN	9.19473	-1.1051	0.00486325	0.0290889	-1	1	1020120	1056118	+	35999	10723	0.657092	0.657745	0.656815	protein_coding	DOWN
ENSG00000107362	ABHD17B	3.39513	-1.21195	0.00491057	0.0293172	-1	9	71862452	71911193	-	48742	3216	0.381383	0.418221	0.378781	protein_coding	DOWN
ENSG00000163517	HDAC11	3.37206	-1.3132	0.00490908	0.0293172	-1	3	13479724	13506424	+	26701	5217	0.539438	0.617021	0.520598	protein_coding	DOWN
ENSG00000151693	ASAP2	5.04589	-3.87497	0.00491289	0.0293174	-1	2	9206765	9405683	+	198919	7228	0.465554	0.479386	0.465032	protein_coding	DOWN
ENSG00000111665	CDCA3	4.46927	-1.36404	0.00492113	0.029353	-1	12	6844793	6851292	-	6500	4875	0.516079	0.518974	0.507389	protein_coding	DOWN
ENSG00000196705	ZNF431	5.21901	-1.03541	0.00494939	0.0294668	-1	19	21142024	21196053	+	54030	14124	0.39116	0.374469	0.397068	protein_coding	DOWN
ENSG00000142920	AZIN2	0.443421	-7.20331	0.00495578	0.0294775	-1	1	33081104	33123492	+	42389	9572	0.461357	0.53155	0.440882	protein_coding	DOWN
ENSG00000183248	PRR36	0.537168	-3.02489	0.00497923	0.0295758	-1	19	7868719	7874390	-	5672	4461	0.6766	0.679444	0.666116	protein_coding	DOWN
ENSG00000101474	APMAP	6.39798	-2.03765	0.00503476	0.0297857	-1	20	24962925	24992751	-	29827	2216	0.463555	0.524819	0.458638	protein_coding	DOWN
ENSG00000145439	CBR4	4.31492	-1.00353	0.00509505	0.0300414	-1	4	168863770	169010275	-	146506	5100	0.38871	0.372549	0.389293	protein_coding	DOWN
ENSG00000167601	AXL	5.60446	-4.82597	0.00511294	0.0300983	-1	19	41219223	41261766	+	42544	5112	0.508544	0.542254	0.503941	protein_coding	DOWN
ENSG00000135503	ACVR1B	4.14579	-1.1896	0.0051243	0.030115	-1	12	51951699	51997078	+	45380	5646	0.448027	0.518597	0.437999	protein_coding	DOWN
ENSG00000162552	WNT4	1.46032	-2.43929	0.0051263	0.030115	-1	1	22117313	22143969	-	26657	4643	0.577093	0.580444	0.576387	protein_coding	DOWN
ENSG00000128311	TST	3.55538	-1.33466	0.00514276	0.0301709	-1	22	37010859	37020183	-	9325	1873	0.570356	0.642819	0.552141	protein_coding	DOWN
ENSG00000126583	PRKCG	0.354584	-3.70407	0.00515115	0.0301919	-1	19	53879190	53907652	+	28463	3942	0.529056	0.593607	0.518679	protein_coding	DOWN
ENSG00000198157	HMGN5	2.297	-2.18223	0.00514973	0.0301919	-1	X	81113699	81201913	-	88215	2380	0.364171	0.34916	0.364587	protein_coding	DOWN
ENSG00000165804	ZNF219	2.85677	-2.62479	0.00519857	0.0303865	-1	14	21090077	21104722	-	14646	6654	0.554729	0.617373	0.502565	protein_coding	DOWN
ENSG00000187123	LYPD6	0.461302	-3.69096	0.00520862	0.0304176	-1	2	149329985	149474138	+	144154	4963	0.398722	0.431191	0.397564	protein_coding	DOWN
ENSG00000176658	MYO1D	7.55961	-2.92401	0.00521503	0.0304389	-1	17	32492522	32877177	-	384656	8153	0.408291	0.485098	0.406627	protein_coding	DOWN
ENSG00000173898	SPTBN2	3.03081	-2.10833	0.00523201	0.0305125	-1	11	66682497	66744670	-	62174	12569	0.52407	0.588591	0.507721	protein_coding	DOWN
ENSG00000154639	CXADR	2.89617	-4.1835	0.00525395	0.0305988	-1	21	17513043	17593579	+	80537	6013	0.399685	0.359222	0.402949	protein_coding	DOWN
ENSG00000204856	FAM216A	1.66358	-2.56339	0.00525895	0.0306001	-1	12	110468415	110490385	+	21971	2696	0.437278	0.462166	0.433797	protein_coding	DOWN
ENSG00000140284	SLC27A2	3.5024	-2.77505	0.00527382	0.0306216	-1	15	50182196	50236385	+	54190	2780	0.422484	0.476978	0.419537	protein_coding	DOWN
ENSG00000019582	CD74	3.10118	-2.99819	0.00530782	0.0306764	-1	5	150401637	150412969	-	11333	4520	0.533357	0.557965	0.517029	protein_coding	DOWN
ENSG00000117519	CNN3	7.18714	-2.97306	0.0053024	0.0306764	-1	1	94896949	94927223	-	30275	2774	0.42961	0.45602	0.426945	protein_coding	DOWN
ENSG00000133703	KRAS	5.53931	-1.47113	0.00529792	0.0306764	-1	12	25205246	25250936	-	45691	9219	0.364215	0.359692	0.365359	protein_coding	DOWN
ENSG00000164707	SLC13A4	6.97699	-1.02904	0.00529741	0.0306764	-1	7	135681231	135729258	-	48028	8007	0.468049	0.51455	0.458746	protein_coding	DOWN
ENSG00000171793	CTPS1	6.48215	-1.10632	0.00530791	0.0306764	-1	1	40979688	41012565	+	32878	11144	0.450041	0.456658	0.446648	protein_coding	DOWN
ENSG00000165801	ARHGEF40	4.67145	-1.0441	0.00532487	0.030719	-1	14	21070273	21090248	+	19976	8174	0.538323	0.5701	0.516312	protein_coding	DOWN
ENSG00000182871	COL18A1	3.88051	-2.15269	0.00532963	0.030719	-1	21	45405165	45513720	+	108556	8421	0.596555	0.666904	0.590639	protein_coding	DOWN
ENSG00000198300	PEG3	7.75001	-1.62018	0.00532871	0.030719	-1	19	56810077	56840728	-	30652	9755	0.457408	0.441927	0.464634	protein_coding	DOWN
ENSG00000116675	DNAJC6	5.4651	-1.64844	0.00535394	0.0307957	-1	1	65248219	65415871	+	167653	6935	0.400138	0.439221	0.398452	protein_coding	DOWN
ENSG00000135749	PCNX2	3.16573	-1.86879	0.00536191	0.0308129	-1	1	232983435	233295725	-	312291	13790	0.408687	0.484264	0.405196	protein_coding	DOWN
ENSG00000167291	TBC1D16	4.32722	-1.14823	0.00536514	0.0308129	-1	17	79932343	80035872	-	103530	11563	0.524925	0.586353	0.517202	protein_coding	DOWN
ENSG00000106537	TSPAN13	5.74232	-1.42917	0.00540323	0.0309762	-1	7	16753755	16784536	+	30782	1997	0.390078	0.417126	0.388202	protein_coding	DOWN
ENSG00000151576	QTRT2	4.44313	-1.04258	0.00543623	0.031096	-1	3	114005833	114088422	+	82590	8042	0.383114	0.423775	0.378728	protein_coding	DOWN
ENSG00000196793	ZNF239	1.04059	-2.23059	0.00545444	0.0311724	-1	10	43556344	43574618	-	18275	2505	0.428149	0.457086	0.423553	protein_coding	DOWN
ENSG00000117461	PIK3R3	3.8888	-1.39512	0.00546186	0.0311814	-1	1	46040140	46133036	-	92897	7386	0.402665	0.464798	0.397299	protein_coding	DOWN
ENSG00000021762	OSBPL5	2.5071	-2.22875	0.00548532	0.0312601	-1	11	3087107	3166739	-	79633	7447	0.570047	0.625487	0.564328	protein_coding	DOWN
ENSG00000197565	COL4A6	3.09379	-3.86314	0.00549391	0.0312727	-1	X	108155607	108439497	-	283891	9234	0.401638	0.511479	0.397945	protein_coding	DOWN
ENSG00000058335	RASGRF1	3.59872	-1.55666	0.00550015	0.0312943	-1	15	78959906	79090780	-	130875	9946	0.499412	0.526644	0.497172	protein_coding	DOWN
ENSG00000152078	TLCD4	1.58566	-1.92414	0.0055519	0.0315328	-1	1	95117355	95197607	+	80253	7375	0.389922	0.370441	0.391893	protein_coding	DOWN
ENSG00000054179	ENTPD2	1.93146	-2.59697	0.00555891	0.0315448	-1	9	137048107	137054061	-	5955	2631	0.658213	0.646522	0.667469	protein_coding	DOWN
ENSG00000148120	AOPEP	5.71824	-1.3577	0.00559503	0.0317217	-1	9	94726699	95087159	+	360461	10655	0.428938	0.471516	0.427641	protein_coding	DOWN
ENSG00000072571	HMMR	5.52521	-1.30452	0.00560195	0.0317328	-1	5	163460203	163491941	+	31739	3914	0.369746	0.375575	0.368926	protein_coding	DOWN
ENSG00000148291	SURF2	3.63756	-1.15185	0.00561466	0.0317908	-1	9	133356550	133361158	+	4609	993	0.595703	0.626385	0.587275	protein_coding	DOWN
ENSG00000158270	COLEC12	6.92839	-2.22243	0.00562479	0.0318105	-1	18	316737	500722	-	183986	7334	0.431307	0.486092	0.429032	protein_coding	DOWN
ENSG00000006740	ARHGAP44	3.87916	-1.76742	0.00564145	0.0318162	-1	17	12789498	12991643	+	202146	9298	0.426892	0.528608	0.421987	protein_coding	DOWN
ENSG00000111879	FAM184A	4.56122	-1.62324	0.00563983	0.0318162	-1	6	118959763	119149387	-	189625	7689	0.395514	0.387827	0.395839	protein_coding	DOWN
ENSG00000132677	RHBG	0.870705	-3.71183	0.00563213	0.0318162	-1	1	156369211	156385219	+	16009	3374	0.518241	0.570836	0.504195	protein_coding	DOWN
ENSG00000167100	SAMD14	3.22783	-2.18919	0.00566708	0.0319191	-1	17	50110040	50130160	-	20121	7283	0.557058	0.614719	0.524344	protein_coding	DOWN
ENSG00000198155	ZNF876P	1.72439	-1.89187	0.00566715	0.0319191	-1	4	212610	255985	+	43376	2800	0.387274	0.377143	0.387973	transcribed_unprocessed_pseudogene	DOWN
ENSG00000171617	ENC1	5.89872	-3.90018	0.00570022	0.0320662	-1	5	74627406	74641424	-	14019	8277	0.456485	0.475051	0.429716	protein_coding	DOWN
ENSG00000087995	METTL2A	4.35088	-1.0123	0.00571146	0.0321123	-1	17	62423875	62453385	+	29511	6390	0.451711	0.450861	0.451946	protein_coding	DOWN
ENSG00000048392	RRM2B	5.91063	-1.17512	0.00574182	0.0321725	-1	8	102204502	102238961	-	34460	5380	0.378072	0.373978	0.37883	protein_coding	DOWN
ENSG00000136574	GATA4	2.31499	-2.08726	0.00574675	0.0321725	-1	8	11676959	11760002	+	83044	4432	0.483183	0.593412	0.476969	protein_coding	DOWN
ENSG00000145569	OTULINL	0.581293	-3.94401	0.00573764	0.0321725	-1	5	14581792	14616180	+	34389	7032	0.428318	0.401024	0.435334	protein_coding	DOWN
ENSG00000164692	COL1A2	10.4425	-3.23857	0.00574095	0.0321725	-1	7	94394895	94431227	+	36333	10766	0.373803	0.45105	0.341274	protein_coding	DOWN
ENSG00000107779	BMPR1A	4.29731	-1.55938	0.00575216	0.032186	-1	10	86756601	86932825	+	176225	9502	0.398958	0.406967	0.398502	protein_coding	DOWN
ENSG00000151725	CENPU	4.5421	-1.17467	0.00576099	0.0322074	-1	4	184694085	184734130	-	40046	3467	0.3999	0.390539	0.400787	protein_coding	DOWN
ENSG00000127990	SGCE	4.25507	-1.21775	0.00577951	0.0322968	-1	7	94524204	94656572	-	132369	20860	0.353446	0.356136	0.352943	protein_coding	DOWN
ENSG00000118707	TGIF2	3.61405	-1.18937	0.00578419	0.0323089	-1	20	36573488	36593950	+	20463	3967	0.5195	0.539198	0.514762	protein_coding	DOWN
ENSG00000139684	ESD	5.68727	-1.01574	0.00579592	0.0323463	-1	13	46771256	46797420	-	26165	3514	0.348303	0.370233	0.344901	protein_coding	DOWN
ENSG00000116985	BMP8B	0.512688	-3.30449	0.00579998	0.0323549	-1	1	39757182	39788865	-	31684	4819	0.555629	0.560282	0.554795	protein_coding	DOWN
ENSG00000085433	WDR47	4.15825	-1.05424	0.00583701	0.032519	-1	1	108970214	109042113	-	71900	4400	0.411703	0.421591	0.411058	protein_coding	DOWN
ENSG00000118276	B4GALT6	2.87625	-2.75115	0.00584891	0.032543	-1	18	31622246	31685836	-	63591	5155	0.391335	0.355771	0.394472	protein_coding	DOWN
ENSG00000138686	BBS7	3.77711	-1.16086	0.00584783	0.032543	-1	4	121824329	121870487	-	46159	4911	0.356168	0.348198	0.357117	protein_coding	DOWN
ENSG00000139329	LUM	1.04667	-3.90254	0.00585478	0.0325615	-1	12	91102629	91111494	-	8866	2668	0.350705	0.348951	0.35146	protein_coding	DOWN
ENSG00000114107	CEP70	3.44456	-1.23756	0.00588042	0.0326157	-1	3	138494344	138594538	-	100195	4386	0.395523	0.390105	0.395771	protein_coding	DOWN
ENSG00000160285	LSS	7.70477	-1.02666	0.00588656	0.0326157	-1	21	46188141	46228824	-	40684	7217	0.533319	0.561175	0.527311	protein_coding	DOWN
ENSG00000173930	SLCO4C1	0.351238	-3.36023	0.00588739	0.0326157	-1	5	102233986	102296284	-	62299	5056	0.348486	0.370253	0.346564	protein_coding	DOWN
ENSG00000134030	CTIF	5.89883	-1.02538	0.00589703	0.0326493	-1	18	48539031	48863217	+	324187	8097	0.503427	0.58145	0.501428	protein_coding	DOWN
ENSG00000188732	FAM221A	1.0885	-2.24244	0.00591822	0.0327441	-1	7	23680130	23703249	+	23120	7448	0.400147	0.402256	0.399145	protein_coding	DOWN
ENSG00000121310	ECHDC2	5.41789	-1.40719	0.00593954	0.0328192	-1	1	52895910	52927212	-	31303	11560	0.470896	0.488322	0.460693	protein_coding	DOWN
ENSG00000255980	ENSG00000255980	0.942068	-3.60176	0.00600225	0.0330523	-1	11	69425684	69429621	+	3938	2380	0.514097	0.538235	0.4772	lncRNA	DOWN
ENSG00000184203	PPP1R2	5.17182	-1.00767	0.00601504	0.0330801	-1	3	195514428	195543386	-	28959	5116	0.389979	0.384871	0.391075	protein_coding	DOWN
ENSG00000253313	C1orf210	3.64416	-2.00717	0.00602965	0.0331463	-1	1	43281877	43285617	-	3741	1519	0.538235	0.539171	0.537596	protein_coding	DOWN
ENSG00000100154	TTC28	3.57173	-1.37328	0.00604671	0.0331652	-1	22	27978014	28679840	-	701827	12595	0.399065	0.514093	0.396963	protein_coding	DOWN
ENSG00000178662	CSRNP3	1.46678	-2.07028	0.00604988	0.0331652	-1	2	165469647	165689407	+	219761	12555	0.364812	0.376663	0.364094	protein_coding	DOWN
ENSG00000230989	HSBP1	3.60501	-1.46634	0.00604732	0.0331652	-1	16	83719311	83819737	+	100427	9859	0.434838	0.45674	0.432453	protein_coding	DOWN
ENSG00000125878	TCF15	0.774648	-4.42209	0.00606814	0.0331705	-1	20	604257	610309	-	6053	1004	0.567581	0.694223	0.542393	protein_coding	DOWN
ENSG00000134574	DDB2	4.02046	-1.23019	0.00605757	0.0331705	-1	11	47214465	47239217	+	24753	4831	0.471517	0.515628	0.46082	protein_coding	DOWN
ENSG00000135272	MDFIC	3.17081	-1.30262	0.00607896	0.0331705	-1	7	114922094	115019917	+	97824	6018	0.367756	0.387836	0.36644	protein_coding	DOWN
ENSG00000163286	ALPG	1.91072	-2.41198	0.00608194	0.0331705	-1	2	232406844	232410714	+	3871	2481	0.629974	0.623942	0.640749	protein_coding	DOWN
ENSG00000168566	SNRNP48	4.06419	-1.0314	0.00606443	0.0331705	-1	6	7590198	7611967	+	21770	5828	0.373283	0.355868	0.37965	protein_coding	DOWN
ENSG00000169129	AFAP1L2	4.72593	-3.95942	0.00606992	0.0331705	-1	10	114294824	114404756	-	109933	5769	0.482626	0.525394	0.480257	protein_coding	DOWN
ENSG00000185811	IKZF1	0.913228	-3.83887	0.00607193	0.0331705	-1	7	50304068	50405101	+	101034	10908	0.434511	0.466905	0.430591	protein_coding	DOWN
ENSG00000188070	ZFTA	4.67566	-1.81219	0.00607594	0.0331705	-1	11	63759892	63768775	-	8884	5942	0.615445	0.620498	0.605236	protein_coding	DOWN
ENSG00000198826	ARHGAP11A	5.00866	-1.38368	0.00608316	0.0331705	-1	15	32615144	32639941	+	24798	6393	0.378957	0.389645	0.375245	protein_coding	DOWN
ENSG00000279518	ENSG00000279518	0.621629	-2.48103	0.00611617	0.0333222	-1	8	134783694	134785879	-	2186	2185	0.353318	0.353318	0	TEC	DOWN
ENSG00000095203	EPB41L4B	4.69143	-2.22686	0.00612364	0.0333488	-1	9	109171974	109321059	-	149086	7948	0.452265	0.464897	0.451554	protein_coding	DOWN
ENSG00000123975	CKS2	4.87398	-1.40869	0.00613503	0.033388	-1	9	89311195	89316703	+	5509	613	0.384168	0.412724	0.380592	protein_coding	DOWN
ENSG00000163382	NAXE	4.70318	-1.25535	0.00613604	0.033388	-1	1	156591756	156609507	+	17752	10108	0.480029	0.501682	0.451393	protein_coding	DOWN
ENSG00000289075	ENSG00000289075	2.41022	-1.69637	0.00620449	0.0336321	-1	5	2756465	2758578	+	2114	2113	0.513488	0.513488	0	lncRNA	DOWN
ENSG00000150938	CRIM1	8.26063	-2.02985	0.00622207	0.0336564	-1	2	36355778	36551135	+	195358	7249	0.402668	0.468754	0.400121	protein_coding	DOWN
ENSG00000145685	LHFPL2	4.50557	-2.25079	0.00624899	0.0337877	-1	5	78485215	78770021	-	284807	7964	0.433088	0.476645	0.431835	protein_coding	DOWN
ENSG00000173894	CBX2	3.41319	-1.80428	0.00625517	0.0338069	-1	17	79778148	79787983	+	9836	5666	0.58058	0.599541	0.554809	protein_coding	DOWN
ENSG00000149231	CCDC82	4.95931	-1.01105	0.00630198	0.0339171	-1	11	96349241	96389956	-	40716	21879	0.350657	0.353033	0.347898	protein_coding	DOWN
ENSG00000167685	ZNF444	3.81298	-1.08663	0.00630114	0.0339171	-1	19	56132599	56160893	+	28295	7133	0.540221	0.585868	0.524833	protein_coding	DOWN
ENSG00000125398	SOX9	2.75929	-3.01802	0.00632565	0.0339875	-1	17	72121020	72126416	+	5397	3928	0.533543	0.510438	0.595368	protein_coding	DOWN
ENSG00000095397	WHRN	2.09922	-1.64682	0.00632992	0.0339962	-1	9	114402080	114505473	-	103394	5691	0.48363	0.607978	0.476387	protein_coding	DOWN
ENSG00000005801	ZNF195	4.20367	-1.0848	0.00635552	0.0340909	-1	11	3339261	3379222	-	39962	11700	0.414329	0.386496	0.425852	protein_coding	DOWN
ENSG00000175928	LRRN1	4.68108	-4.26206	0.00636935	0.0341365	-1	3	3799431	3849834	+	50404	6397	0.407555	0.44005	0.402831	protein_coding	DOWN
ENSG00000186862	PDZD7	2.78008	-1.36495	0.00637957	0.0341628	-1	10	101007679	101032295	-	24617	6584	0.555614	0.594016	0.541593	protein_coding	DOWN
ENSG00000148803	FUOM	2.54061	-1.96065	0.00639276	0.0341906	-1	10	133355158	133358025	-	2868	1263	0.670387	0.657165	0.680798	protein_coding	DOWN
ENSG00000101236	RNF24	4.35411	-1.66912	0.00640743	0.0342121	-1	20	3927309	4015558	-	88250	7636	0.404888	0.49044	0.396785	protein_coding	DOWN
ENSG00000204131	NHSL2	0.614578	-2.60271	0.00641897	0.0342452	-1	X	71910845	72161750	+	250906	17668	0.453283	0.470398	0.451987	protein_coding	DOWN
ENSG00000092470	WDR76	3.97593	-1.27079	0.00643078	0.0342655	-1	15	43826980	43868412	+	41433	4040	0.418517	0.405446	0.419929	protein_coding	DOWN
ENSG00000164053	ATRIP	4.52271	-1.1343	0.00642751	0.0342655	-1	3	48446710	48467645	+	20936	5415	0.488655	0.575993	0.458183	protein_coding	DOWN
ENSG00000154358	OBSCN	4.3973	-1.22612	0.00643573	0.0342776	-1	1	228208044	228378876	+	170833	39447	0.538775	0.607676	0.518088	protein_coding	DOWN
ENSG00000259129	LINC00648	0.653839	-2.4681	0.00646185	0.0343739	-1	14	47764954	47795302	-	30349	3249	0.35485	0.414589	0.347688	lncRNA	DOWN
ENSG00000186314	PRELID2	2.90177	-1.87836	0.00648403	0.0344776	-1	5	145471799	145835369	-	363571	8036	0.38534	0.395968	0.3851	protein_coding	DOWN
ENSG00000180185	FAHD1	4.72488	-1.06907	0.00649714	0.0345187	-1	16	1826941	1840207	+	13267	3036	0.454696	0.497365	0.442033	protein_coding	DOWN
ENSG00000063180	CA11	0.903589	-3.57063	0.00651519	0.0345662	-1	19	48637946	48646187	-	8242	1936	0.537799	0.588326	0.522284	protein_coding	DOWN
ENSG00000120457	KCNJ5	1.89637	-3.27766	0.00652095	0.0345662	-1	11	128891356	128921163	+	29808	6233	0.499815	0.548372	0.486977	protein_coding	DOWN
ENSG00000136237	RAPGEF5	1.00117	-3.36082	0.00651596	0.0345662	-1	7	22118236	22357154	-	238919	10226	0.394252	0.44954	0.39178	protein_coding	DOWN
ENSG00000188112	C6orf132	6.49575	-4.92709	0.00656457	0.0347189	-1	6	42101119	42142620	-	41502	6846	0.525192	0.581069	0.514154	protein_coding	DOWN
ENSG00000182568	SATB1	0.998148	-3.23386	0.00657108	0.0347247	-1	3	18345377	18445588	-	100212	13401	0.364241	0.412059	0.35686	protein_coding	DOWN
ENSG00000157303	SUSD3	1.10141	-3.03089	0.0065859	0.0347589	-1	9	93058688	93085133	+	26446	1252	0.522821	0.587061	0.519628	protein_coding	DOWN
ENSG00000171224	FAM241B	2.5618	-1.55393	0.00658486	0.0347589	-1	10	69630247	69633596	+	3350	1346	0.561959	0.547548	0.571643	protein_coding	DOWN
ENSG00000164209	SLC25A46	5.0781	-1.08518	0.00659477	0.0347783	-1	5	110738136	110765161	+	27026	8259	0.352266	0.343141	0.356283	protein_coding	DOWN
ENSG00000143816	WNT9A	3.57556	-3.92309	0.00660099	0.0347826	-1	1	227918656	227947932	-	29277	4001	0.572722	0.596851	0.568902	protein_coding	DOWN
ENSG00000172073	TEX37	3.48544	-1.25972	0.00659874	0.0347826	-1	2	88524649	88529585	+	4937	794	0.463331	0.549118	0.446886	protein_coding	DOWN
ENSG00000024526	DEPDC1	5.41739	-1.79882	0.00661861	0.0348182	-1	1	68474152	68497221	-	23070	5892	0.34943	0.349457	0.349421	protein_coding	DOWN
ENSG00000085276	MECOM	1.82677	-1.91153	0.00661653	0.0348182	-1	3	169083499	169663775	-	580277	9234	0.374494	0.431666	0.37357	protein_coding	DOWN
ENSG00000185305	ARL15	4.63524	-2.67322	0.00663653	0.0348696	-1	5	53883942	54310582	-	426641	3786	0.385048	0.382726	0.385069	protein_coding	DOWN
ENSG00000140854	KATNB1	5.48473	-1.02605	0.00665722	0.0349069	-1	16	57735739	57757244	+	21506	4560	0.565775	0.628947	0.548775	protein_coding	DOWN
ENSG00000083807	SLC27A5	2.49117	-1.7742	0.00666516	0.0349199	-1	19	58479512	58512413	-	32902	8015	0.513662	0.568434	0.496022	protein_coding	DOWN
ENSG00000145088	EAF2	1.95715	-1.78575	0.00668446	0.0349355	-1	3	121835183	121886526	+	51344	1760	0.361393	0.385795	0.360527	protein_coding	DOWN
ENSG00000160193	WDR4	4.54341	-1.01138	0.00670664	0.0350078	-1	21	42843094	42879568	-	36475	2726	0.537068	0.595745	0.532328	protein_coding	DOWN
ENSG00000088325	TPX2	7.15846	-1.21596	0.00671297	0.0350133	-1	20	31739271	31801805	+	62535	3586	0.415246	0.467931	0.412041	protein_coding	DOWN
ENSG00000013573	DDX11	6.21112	-1.01186	0.00673084	0.0350495	-1	12	31073860	31104799	+	30940	8338	0.522609	0.564644	0.507101	protein_coding	DOWN
ENSG00000174173	TRMT10C	4.67212	-1.1027	0.00672934	0.0350495	-1	3	101561868	101566446	+	4579	1879	0.41197	0.398084	0.421638	protein_coding	DOWN
ENSG00000134762	DSC3	7.7937	-1.52526	0.00674037	0.0350774	-1	18	30989365	31042815	-	53451	7682	0.361665	0.392216	0.356537	protein_coding	DOWN
ENSG00000145063	ENSG00000145063	1.57773	-3.34595	0.00675218	0.0350895	-1	2	11105317	11132821	-	27505	4532	0.493092	0.521624	0.487463	lncRNA	DOWN
ENSG00000114346	ECT2	5.95543	-1.21373	0.0068052	0.035265	-1	3	172750682	172821474	+	70793	5471	0.349644	0.376531	0.347392	protein_coding	DOWN
ENSG00000049089	COL9A2	3.98049	-1.1948	0.00683841	0.035355	-1	1	40300489	40317813	-	17325	4179	0.574348	0.634362	0.555268	protein_coding	DOWN
ENSG00000090097	PCBP4	2.11964	-1.61362	0.00683861	0.035355	-1	3	51957454	51974016	-	16563	3722	0.58755	0.600752	0.583723	protein_coding	DOWN
ENSG00000167755	KLK6	2.62178	-3.67173	0.00686355	0.0354672	-1	19	50958631	50969673	-	11043	1969	0.532965	0.579482	0.52287	protein_coding	DOWN
ENSG00000115163	CENPA	3.34253	-1.53127	0.00687943	0.0354954	-1	2	26764289	26801067	+	36779	1942	0.489695	0.486097	0.489896	protein_coding	DOWN
ENSG00000248008	NRAV	2.1505	-2.1373	0.00688751	0.0354954	-1	12	120488079	120495946	-	7868	4154	0.468539	0.494463	0.439537	lncRNA	DOWN
ENSG00000068137	PLEKHH3	5.17981	-1.05926	0.0068997	0.0355306	-1	17	42667914	42676994	-	9081	4790	0.620044	0.637787	0.600233	protein_coding	DOWN
ENSG00000151366	NDUFC2	2.08679	-1.71119	0.00690989	0.035535	-1	11	78068297	78079862	-	11566	2299	0.44358	0.432362	0.446363	protein_coding	DOWN
ENSG00000267321	SNHG30	2.78206	-1.64994	0.00691385	0.0355411	-1	17	35568050	35574900	+	6851	1617	0.444234	0.422387	0.450984	lncRNA	DOWN
ENSG00000137501	SYTL2	1.27087	-2.27764	0.00694553	0.0356326	-1	11	85694224	85811159	-	116936	11234	0.402223	0.420064	0.400327	protein_coding	DOWN
ENSG00000169164	ENSG00000169164	1.5973	-3.68764	0.00694463	0.0356326	-1	X	55654709	55657014	-	2306	290	0.370499	0.493103	0.352854	transcribed_unprocessed_pseudogene	DOWN
ENSG00000206075	SERPINB5	3.75044	-2.75887	0.0069557	0.0356706	-1	18	63476958	63505085	+	28128	3733	0.417001	0.41977	0.416578	protein_coding	DOWN
ENSG00000163814	CDCP1	6.22964	-2.01822	0.00697481	0.03574	-1	3	45082277	45146422	-	64146	6498	0.451882	0.508464	0.445505	protein_coding	DOWN
ENSG00000108375	RNF43	2.43348	-2.04165	0.00698945	0.0357879	-1	17	58353676	58417595	-	63920	6319	0.430185	0.505934	0.421875	protein_coding	DOWN
ENSG00000165434	PGM2L1	4.98934	-1.05933	0.00698973	0.0357879	-1	11	74330316	74398433	-	68118	8768	0.374503	0.38766	0.372559	protein_coding	DOWN
ENSG00000110721	CHKA	4.54278	-1.73932	0.00699562	0.0358038	-1	11	68052859	68121444	-	68586	3862	0.441015	0.531072	0.435641	protein_coding	DOWN
ENSG00000107338	SHB	1.80546	-1.73835	0.00701464	0.03587	-1	9	37915898	38069227	-	153330	6029	0.510001	0.596948	0.506443	protein_coding	DOWN
ENSG00000136828	RALGPS1	3.35356	-1.74696	0.00701694	0.03587	-1	9	126914774	127223166	+	308393	10479	0.46486	0.482298	0.464246	protein_coding	DOWN
ENSG00000108852	MPP2	1.56015	-3.05331	0.00702472	0.0358811	-1	17	43875357	43909711	-	34355	6051	0.522879	0.582879	0.510052	protein_coding	DOWN
ENSG00000127124	HIVEP3	1.64393	-2.58013	0.00704815	0.0359008	-1	1	41506365	42035925	-	529561	14609	0.464472	0.552947	0.461962	protein_coding	DOWN
ENSG00000147799	ARHGAP39	3.14835	-1.20657	0.00704026	0.0359008	-1	8	144529179	144685846	-	156668	5036	0.523499	0.652105	0.519228	protein_coding	DOWN
ENSG00000153707	PTPRD	3.46876	-2.53136	0.00704212	0.0359008	-1	9	8314246	10613002	-	2298757	11415	0.355335	0.434078	0.354942	protein_coding	DOWN
ENSG00000164125	GASK1B	3.8086	-2.14958	0.00704534	0.0359008	-1	4	158124474	158173318	-	48845	7872	0.3711	0.398882	0.365762	protein_coding	DOWN
ENSG00000165138	ANKS6	4.15705	-1.37665	0.00705094	0.0359008	-1	9	98731329	98796965	-	65637	8843	0.469514	0.546195	0.457574	protein_coding	DOWN
ENSG00000170903	MSANTD4	2.57479	-1.884	0.00704077	0.0359008	-1	11	105995623	106022403	-	26781	5103	0.387677	0.422105	0.379573	protein_coding	DOWN
ENSG00000042753	AP2S1	6.83637	-1.33437	0.00708322	0.0359937	-1	19	46838136	46850846	-	12711	1552	0.528324	0.548325	0.525542	protein_coding	DOWN
ENSG00000132938	MTUS2	0.848751	-2.83735	0.00708842	0.0360059	-1	13	28820339	29505947	+	685609	8435	0.407204	0.518554	0.405817	protein_coding	DOWN
ENSG00000138175	ARL3	4.57227	-1.55467	0.00709427	0.0360214	-1	10	102673731	102714397	-	40667	3828	0.445581	0.485371	0.441446	protein_coding	DOWN
ENSG00000169258	GPRIN1	2.72631	-1.44819	0.00715101	0.0362235	-1	5	176595802	176610156	-	14355	4232	0.554131	0.627363	0.523513	protein_coding	DOWN
ENSG00000168785	TSPAN5	2.73116	-2.34198	0.00719069	0.0363528	-1	4	98470367	98658611	-	188245	7400	0.419227	0.457027	0.41768	protein_coding	DOWN
ENSG00000143845	ETNK2	4.96897	-1.72764	0.00720441	0.0363791	-1	1	204131062	204152044	-	20983	4500	0.525593	0.582444	0.510072	protein_coding	DOWN
ENSG00000137267	TUBB2A	6.77344	-1.49179	0.00721606	0.0364237	-1	6	3153497	3157544	-	4048	2904	0.550037	0.528581	0.604549	protein_coding	DOWN
ENSG00000134873	CLDN10	2.32128	-3.22409	0.00723453	0.0364882	-1	13	95433604	95579759	+	146156	3379	0.420081	0.417579	0.420141	protein_coding	DOWN
ENSG00000164576	SAP30L	4.43763	-1.03384	0.00724822	0.0365142	-1	5	154445997	154461053	+	15057	6709	0.456961	0.473245	0.443872	protein_coding	DOWN
ENSG00000114805	PLCH1	1.00617	-3.26979	0.00726166	0.0365676	-1	3	155375580	155745071	-	369492	7150	0.395333	0.441538	0.394421	protein_coding	DOWN
ENSG00000117650	NEK2	4.33555	-1.75316	0.00727244	0.0366075	-1	1	211658657	211675630	-	16974	3086	0.39498	0.412508	0.391085	protein_coding	DOWN
ENSG00000104067	TJP1	6.90472	-1.04072	0.00732091	0.0367377	-1	15	29699367	29968915	-	269549	11282	0.402203	0.429179	0.401025	protein_coding	DOWN
ENSG00000154839	SKA1	3.58536	-1.50197	0.00731608	0.0367377	-1	18	50375040	50394168	+	19129	2893	0.393559	0.434151	0.386326	protein_coding	DOWN
ENSG00000158528	PPP1R9A	3.65123	-1.96526	0.00732121	0.0367377	-1	7	94907202	95296415	+	389214	11170	0.364497	0.415936	0.362977	protein_coding	DOWN
ENSG00000134709	HOOK1	3.71917	-2.70543	0.00737224	0.036936	-1	1	59814786	59876322	+	61537	9350	0.343766	0.367807	0.339459	protein_coding	DOWN
ENSG00000073282	TP63	4.16975	-2.37706	0.0073831	0.0369626	-1	3	189631389	189897276	+	265888	7462	0.371331	0.421067	0.369895	protein_coding	DOWN
ENSG00000137812	KNL1	5.89769	-1.14914	0.00739364	0.0369711	-1	15	40594020	40664342	+	70323	10223	0.412289	0.375232	0.418593	protein_coding	DOWN
ENSG00000185272	RBM11	1.45889	-2.26679	0.00739116	0.0369711	-1	21	14216130	14228372	+	12243	2355	0.35705	0.344374	0.360069	protein_coding	DOWN
ENSG00000167487	KLHL26	3.04246	-1.34576	0.00742855	0.0370634	-1	19	18637025	18671721	+	34697	4739	0.569201	0.611521	0.562506	protein_coding	DOWN
ENSG00000186575	NF2	5.28264	-1.22028	0.00747127	0.0371566	-1	22	29603556	29698598	+	95043	7373	0.457934	0.54998	0.450193	protein_coding	DOWN
ENSG00000114023	FAM162A	3.75208	-1.07536	0.00748711	0.0371922	-1	3	122384161	122412334	+	28174	11599	0.388067	0.393137	0.384518	protein_coding	DOWN
ENSG00000052795	FNIP2	4.5292	-1.31638	0.00750643	0.0372618	-1	4	158769026	158908050	+	139025	10961	0.405851	0.420856	0.404567	protein_coding	DOWN
ENSG00000143036	SLC44A3	2.651	-3.05659	0.00750694	0.0372618	-1	1	94820342	94895246	+	74905	2850	0.439242	0.457895	0.438504	protein_coding	DOWN
ENSG00000249641	HOXC13-AS	0.460458	-2.95311	0.00753436	0.0373546	-1	12	53935328	53939643	-	4316	1405	0.564079	0.551601	0.570103	lncRNA	DOWN
ENSG00000231513	E2F6P4	0.396716	-3.77056	0.00754106	0.0373557	-1	X	136097835	136098348	-	514	513	0.423002	0.423002	0	processed_pseudogene	DOWN
ENSG00000149418	ST14	7.61805	-2.46038	0.00754981	0.0373735	-1	11	130159782	130210362	+	50581	4097	0.518525	0.611911	0.510294	protein_coding	DOWN
ENSG00000105613	MAST1	2.28781	-2.1499	0.00760844	0.0375768	-1	19	12833951	12874952	+	41002	6507	0.523963	0.62548	0.504812	protein_coding	DOWN
ENSG00000173295	FAM86B3P	1.86878	-1.81065	0.00763264	0.0376528	-1	8	8228595	8244865	+	16271	4859	0.525753	0.544762	0.517658	transcribed_unprocessed_pseudogene	DOWN
ENSG00000178718	RPP25	3.88919	-1.4173	0.00762987	0.0376528	-1	15	74954418	74956772	-	2355	2354	0.614274	0.614274	0	protein_coding	DOWN
ENSG00000038532	CLEC16A	5.98493	-1.01278	0.00764423	0.0376955	-1	16	10944564	11182186	+	237623	12492	0.480545	0.520013	0.478355	protein_coding	DOWN
ENSG00000289047	ENSG00000289047	1.90229	-1.86243	0.00765311	0.0377152	-1	6	32894760	32901788	+	7029	1134	0.408367	0.467372	0.397014	lncRNA	DOWN
ENSG00000124406	ATP8A1	0.760401	-2.43543	0.00769797	0.0378152	-1	4	42408373	42657105	-	248733	11161	0.381463	0.379267	0.381566	protein_coding	DOWN
ENSG00000117528	ABCD3	6.09443	-1.27744	0.00770191	0.0378201	-1	1	94418389	94518666	+	100278	7628	0.370683	0.379523	0.369955	protein_coding	DOWN
ENSG00000101052	IFT52	3.70212	-1.1022	0.00770741	0.0378326	-1	20	43590937	43647299	+	56363	2524	0.445016	0.431458	0.445652	protein_coding	DOWN
ENSG00000101210	EEF1A2	2.44363	-2.49672	0.0077211	0.0378853	-1	20	63488013	63499239	-	11227	4819	0.633707	0.657398	0.615889	protein_coding	DOWN
ENSG00000257913	DDN-AS1	1.28746	-2.05551	0.00774871	0.0379773	-1	12	48998367	49019241	+	20875	2241	0.474562	0.553324	0.465089	lncRNA	DOWN
ENSG00000237424	FOXD2-AS1	1.43584	-2.45969	0.00776871	0.0380317	-1	1	47432133	47434641	-	2509	2508	0.586922	0.586922	0	lncRNA	DOWN
ENSG00000181333	HEPHL1	1.02763	-3.30415	0.00780997	0.03819	-1	11	94021354	94114208	+	92855	5789	0.398238	0.422007	0.396658	protein_coding	DOWN
ENSG00000143344	RGL1	3.11469	-1.82012	0.00782393	0.0382191	-1	1	183636085	183928532	+	292448	5286	0.399799	0.474839	0.398418	protein_coding	DOWN
ENSG00000146535	GNA12	8.16772	-1.05418	0.00782486	0.0382191	-1	7	2728105	2844308	-	116204	6102	0.45862	0.550639	0.45352	protein_coding	DOWN
ENSG00000165685	TMEM52B	3.31366	-2.91488	0.00781902	0.0382191	-1	12	10170542	10191804	+	21263	3484	0.418352	0.452641	0.411632	protein_coding	DOWN
ENSG00000109089	CDR2L	5.10141	-1.36759	0.00783594	0.0382441	-1	17	74987632	75005800	+	18169	3531	0.538034	0.636647	0.514245	protein_coding	DOWN
ENSG00000065328	MCM10	5.33168	-1.23201	0.00784406	0.0382692	-1	10	13161558	13211110	+	49553	5437	0.435865	0.440868	0.435249	protein_coding	DOWN
ENSG00000179941	BBS10	2.72674	-1.44951	0.0078736	0.0383842	-1	12	76344474	76348415	-	3942	3566	0.371733	0.360067	0.482667	protein_coding	DOWN
ENSG00000198478	SH3BGRL2	6.07673	-1.92909	0.00789972	0.038477	-1	6	79631329	79703655	+	72327	4599	0.388145	0.388563	0.388117	protein_coding	DOWN
ENSG00000111885	MAN1A1	3.2745	-2.11513	0.00795026	0.0386552	-1	6	119177205	119349761	-	172557	5005	0.375971	0.425974	0.374477	protein_coding	DOWN
ENSG00000092421	SEMA6A	7.75643	-3.21087	0.00796629	0.0386598	-1	5	116443555	116574823	-	131269	10880	0.405506	0.45239	0.401269	protein_coding	DOWN
ENSG00000138468	SENP7	3.54677	-1.12888	0.0080728	0.0390191	-1	3	101324205	101513241	-	189037	6371	0.375616	0.35693	0.376268	protein_coding	DOWN
ENSG00000262714	ENSG00000262714	0.74167	-2.87253	0.0081354	0.0392088	-1	16	53386944	53389085	+	2142	2141	0.354974	0.354974	0	lncRNA	DOWN
ENSG00000095739	BAMBI	3.59166	-2.28131	0.00815381	0.0392582	-1	10	28677510	28682932	+	5423	2137	0.460347	0.481516	0.446575	protein_coding	DOWN
ENSG00000254415	SIGLEC14	0.862611	-4.10683	0.00815123	0.0392582	-1	19	51639478	51646825	-	7348	5174	0.47829	0.448203	0.549931	protein_coding	DOWN
ENSG00000147231	RADX	3.63089	-1.11301	0.00817302	0.0393064	-1	X	106611930	106679439	+	67510	4835	0.351627	0.392761	0.348454	protein_coding	DOWN
ENSG00000158716	DUSP23	1.45286	-2.84589	0.00827628	0.0396062	-1	1	159780932	159782543	+	1612	825	0.59342	0.646061	0.538168	protein_coding	DOWN
ENSG00000160229	ZNF66	2.43088	-1.51756	0.00830235	0.0396757	-1	19	20776304	20809995	+	33692	5677	0.389896	0.415713	0.384665	protein_coding	DOWN
ENSG00000162062	TEDC2	3.62532	-1.10985	0.00833624	0.0397784	-1	16	2460086	2464963	+	4878	2842	0.620463	0.65095	0.577887	protein_coding	DOWN
ENSG00000160145	KALRN	4.64652	-1.85038	0.0083688	0.0398745	-1	3	124033369	124726325	+	692957	34071	0.427743	0.454874	0.42634	protein_coding	DOWN
ENSG00000164087	POC1A	4.27317	-1.16125	0.00837922	0.0398887	-1	3	52075226	52154690	-	79465	2263	0.516662	0.568272	0.515149	protein_coding	DOWN
ENSG00000116212	LRRC42	5.14776	-1.07241	0.00843507	0.0400416	-1	1	53946085	53968168	+	22084	2154	0.430648	0.473073	0.426063	protein_coding	DOWN
ENSG00000130449	ZSWIM6	2.43516	-1.54076	0.00843272	0.0400416	-1	5	61332258	61546172	+	213915	5504	0.38177	0.47093	0.379416	protein_coding	DOWN
ENSG00000144395	CCDC150	3.55605	-1.07524	0.00843375	0.0400416	-1	2	196639554	196763490	+	123937	9648	0.381649	0.41024	0.379235	protein_coding	DOWN
ENSG00000138160	KIF11	5.85948	-1.23434	0.00845218	0.040108	-1	10	92574105	92655395	+	81291	5297	0.408181	0.407023	0.408261	protein_coding	DOWN
ENSG00000187764	SEMA4D	3.05884	-1.21842	0.00847006	0.0401632	-1	9	89360787	89498130	-	137344	14136	0.513437	0.542374	0.510117	protein_coding	DOWN
ENSG00000113657	DPYSL3	0.129589	-6.59094	0.00847982	0.0401797	-1	5	147390808	147510068	-	119261	7162	0.414372	0.500698	0.408857	protein_coding	DOWN
ENSG00000269067	ZNF728	1.80096	-2.15452	0.00849468	0.0402057	-1	19	22974883	23003176	-	28294	2772	0.379529	0.405483	0.376709	protein_coding	DOWN
ENSG00000022556	NLRP2	9.46129	-1.44243	0.00851911	0.0402471	-1	19	54953130	55001142	+	48013	6293	0.490877	0.507548	0.488363	protein_coding	DOWN
ENSG00000279673	ENSG00000279673	0.702219	-3.66441	0.00851651	0.0402471	-1	3	171460612	171462256	+	1645	1644	0.451338	0.451338	0	TEC	DOWN
ENSG00000047634	SCML1	2.63805	-1.99123	0.00852657	0.0402572	-1	X	17737449	17754988	+	17540	5491	0.388905	0.354034	0.404797	protein_coding	DOWN
ENSG00000134909	ARHGAP32	5.9139	-1.03848	0.00854389	0.0402752	-1	11	128965060	129279324	-	314265	12945	0.368645	0.444032	0.365407	protein_coding	DOWN
ENSG00000119401	TRIM32	3.5897	-1.2375	0.00856288	0.0403203	-1	9	116687305	116701300	+	13996	3774	0.43294	0.481982	0.414832	protein_coding	DOWN
ENSG00000100413	POLR3H	5.90841	-1.04628	0.00860431	0.0404412	-1	22	41525799	41544606	-	18808	6591	0.551444	0.582157	0.534872	protein_coding	DOWN
ENSG00000179178	TMEM125	3.83914	-2.72307	0.00863411	0.0405132	-1	1	43269983	43274002	+	4020	2133	0.582732	0.605251	0.557264	protein_coding	DOWN
ENSG00000145414	NAF1	3.88987	-1.14915	0.00871036	0.0407831	-1	4	163110073	163166890	-	56818	4764	0.363448	0.403862	0.359749	protein_coding	DOWN
ENSG00000198053	SIRPA	3.5444	-1.09723	0.00873383	0.0408406	-1	20	1894167	1940592	+	46426	4947	0.513646	0.55852	0.508294	protein_coding	DOWN
ENSG00000171621	SPSB1	3.1851	-1.63603	0.0087553	0.0408801	-1	1	9292894	9369532	+	76639	3384	0.542864	0.564125	0.541882	protein_coding	DOWN
ENSG00000233016	SNHG7	4.79044	-1.00642	0.00875235	0.0408801	-1	9	136721366	136728184	-	6819	4888	0.589322	0.592881	0.580311	lncRNA	DOWN
ENSG00000119471	HSDL2	5.45085	-1.08927	0.00878314	0.0409518	-1	9	112380080	112472405	+	92326	3294	0.407625	0.388282	0.408341	protein_coding	DOWN
ENSG00000169951	ZNF764	2.80473	-1.46113	0.00879311	0.0409764	-1	16	30553764	30558374	-	4611	2987	0.580694	0.593572	0.556993	protein_coding	DOWN
ENSG00000108821	COL1A1	6.45924	-1.42506	0.00883773	0.041059	-1	17	50184101	50201632	-	17532	8964	0.584793	0.596051	0.573013	protein_coding	DOWN
ENSG00000143942	CHAC2	0.623992	-2.34413	0.0088276	0.041059	-1	2	53767804	53775196	+	7393	1306	0.390422	0.362175	0.396484	protein_coding	DOWN
ENSG00000136378	ADAMTS7	1.95825	-1.68449	0.0088466	0.0410639	-1	15	78759206	78811464	-	52259	7739	0.56024	0.643752	0.545722	protein_coding	DOWN
ENSG00000250462	LRRC37BP1	1.1203	-2.32865	0.0088532	0.0410639	-1	17	30629680	30637466	+	7787	5198	0.427049	0.42728	0.426584	transcribed_unprocessed_pseudogene	DOWN
ENSG00000093072	ADA2	1.09189	-3.31099	0.00887443	0.0410821	-1	22	17178790	17258235	-	79446	8688	0.488753	0.530502	0.483627	protein_coding	DOWN
ENSG00000162878	PKDCC	2.5054	-1.70629	0.00887205	0.0410821	-1	2	42048021	42058517	+	10497	3908	0.562309	0.621546	0.527171	protein_coding	DOWN
ENSG00000183196	CHST6	4.11075	-2.054	0.00888253	0.041095	-1	16	75472052	75495445	-	23394	8616	0.499679	0.526114	0.484266	protein_coding	DOWN
ENSG00000125827	TMX4	4.03166	-1.50157	0.00890338	0.0411389	-1	20	7977346	8019805	-	42460	6547	0.377305	0.411181	0.371129	protein_coding	DOWN
ENSG00000140465	CYP1A1	4.15441	-2.1485	0.00893541	0.0412127	-1	15	74719542	74725536	-	5995	3354	0.512179	0.526237	0.494318	protein_coding	DOWN
ENSG00000143919	CAMKMT	3.00895	-1.15245	0.00895352	0.0412795	-1	2	44361947	44772592	+	410646	3972	0.379264	0.403575	0.379027	protein_coding	DOWN
ENSG00000248015	ENSG00000248015	0.868991	-2.92011	0.00897516	0.0413515	-1	19	1392170	1396467	-	4298	3568	0.63044	0.631726	0.624143	lncRNA	DOWN
ENSG00000236088	COX10-AS1	3.03819	-1.37957	0.00899822	0.0413834	-1	17	13755574	14069495	-	313922	12080	0.410001	0.389901	0.410806	lncRNA	DOWN
ENSG00000180155	LYNX1	3.39031	-1.83759	0.0090149	0.0414453	-1	8	142771197	142777810	-	6614	5015	0.641766	0.636491	0.658323	protein_coding	DOWN
ENSG00000104369	JPH1	1.38035	-2.08394	0.00907062	0.0416385	-1	8	74234700	74321540	-	86841	4584	0.398042	0.478403	0.393564	protein_coding	DOWN
ENSG00000105976	MET	4.79813	-1.36246	0.0090806	0.0416521	-1	7	116672196	116798377	+	126182	7200	0.390954	0.436111	0.388222	protein_coding	DOWN
ENSG00000134758	RNF138	3.86304	-1.36221	0.00908261	0.0416521	-1	18	32091874	32131561	+	39688	3767	0.400937	0.376958	0.403452	protein_coding	DOWN
ENSG00000226419	SLC16A1-AS1	1.91165	-1.66267	0.00914231	0.0417943	-1	1	112956415	113047055	+	90641	12665	0.437588	0.442479	0.436794	lncRNA	DOWN
ENSG00000171033	PKIA	2.62664	-1.51557	0.00917214	0.0418534	-1	8	78516340	78605267	+	88928	4010	0.34679	0.372569	0.345573	protein_coding	DOWN
ENSG00000148459	PDSS1	2.75389	-1.33837	0.00918324	0.0418594	-1	10	26697701	26746798	+	49098	1899	0.441595	0.442865	0.441544	protein_coding	DOWN
ENSG00000102445	RUBCNL	1.80269	-1.6434	0.00924751	0.0420132	-1	13	46334681	46438190	-	103510	15893	0.408216	0.46209	0.398443	protein_coding	DOWN
ENSG00000120093	HOXB3	1.65955	-2.13919	0.0092532	0.0420132	-1	17	48548870	48604912	-	56043	7412	0.52516	0.508365	0.52772	protein_coding	DOWN
ENSG00000213967	ZNF726	2.80256	-1.23179	0.00925189	0.0420132	-1	19	23914876	23945159	+	30284	6027	0.373708	0.378961	0.372403	protein_coding	DOWN
ENSG00000082146	STRADB	4.03592	-1.05233	0.00928558	0.0420571	-1	2	201387858	201480846	+	92989	3164	0.382329	0.407712	0.381435	protein_coding	DOWN
ENSG00000105258	POLR2I	3.55609	-1.10548	0.00927977	0.0420571	-1	19	36113709	36115213	-	1505	1133	0.607713	0.61165	0.595687	protein_coding	DOWN
ENSG00000123545	NDUFAF4	3.70558	-1.0645	0.00927628	0.0420571	-1	6	96889315	96897891	-	8577	2544	0.38153	0.363208	0.389257	protein_coding	DOWN
ENSG00000116661	FBXO2	4.0673	-2.24732	0.00930602	0.0421127	-1	1	11637018	11655785	-	18768	3153	0.554537	0.605772	0.544191	protein_coding	DOWN
ENSG00000125657	TNFSF9	2.10335	-2.8976	0.0093077	0.0421127	-1	19	6531026	6535924	+	4899	1631	0.592078	0.570815	0.602694	protein_coding	DOWN
ENSG00000134198	TSPAN2	1.53253	-3.58625	0.00932702	0.0421704	-1	1	115048011	115089503	-	41493	3404	0.434469	0.373972	0.439876	protein_coding	DOWN
ENSG00000168806	LCMT2	2.8751	-1.38516	0.00942454	0.0425813	-1	15	43323649	43330582	-	6934	6933	0.460263	0.460263	0	protein_coding	DOWN
ENSG00000184254	ALDH1A3	3.1429	-2.46395	0.00942975	0.0425898	-1	15	100877714	100916626	+	38913	5320	0.48805	0.514474	0.483865	protein_coding	DOWN
ENSG00000107262	BAG1	5.40783	-1.12678	0.00944533	0.0426002	-1	9	33247820	33264720	-	16901	7062	0.465385	0.466582	0.464525	protein_coding	DOWN
ENSG00000159685	CHCHD6	3.37284	-1.36865	0.00945308	0.0426052	-1	3	126704240	126960420	+	256181	2743	0.462417	0.590594	0.46103	protein_coding	DOWN
ENSG00000158792	SPATA2L	3.8023	-1.21593	0.00946544	0.042646	-1	16	89696357	89701705	-	5349	2465	0.626963	0.681542	0.580298	protein_coding	DOWN
ENSG00000259781	HMGB1P6	4.3017	-1.04178	0.00949356	0.0426977	-1	15	71164770	71165415	-	646	645	0.437209	0.437209	0	processed_pseudogene	DOWN
ENSG00000172667	ZMAT3	4.65627	-1.68373	0.00956505	0.0428858	-1	3	178960121	179072215	-	112095	11287	0.396703	0.399132	0.396431	protein_coding	DOWN
ENSG00000186918	ZNF395	4.74106	-1.14678	0.00955782	0.0428858	-1	8	28345590	28402701	-	57112	5792	0.480783	0.547134	0.473294	protein_coding	DOWN
ENSG00000143842	SOX13	6.94114	-1.75886	0.00957546	0.0429157	-1	1	204073115	204127743	+	54629	7404	0.517573	0.569152	0.509487	protein_coding	DOWN
ENSG00000165898	ISCA2	3.74055	-1.21484	0.00958016	0.0429164	-1	14	74493756	74497106	+	3351	3022	0.452537	0.43448	0.618902	protein_coding	DOWN
ENSG00000177469	CAVIN1	7.79363	-2.73123	0.00958229	0.0429164	-1	17	42402449	42423256	-	20808	3568	0.524968	0.591928	0.511109	protein_coding	DOWN
ENSG00000002586	CD99	7.15543	-1.92621	0.00960377	0.0429227	-1	X	2691187	2741309	+	50123	4843	0.473784	0.499277	0.471057	protein_coding	DOWN
ENSG00000105948	TTC26	2.6535	-1.51259	0.00960138	0.0429227	-1	7	139133744	139191986	+	58243	4981	0.381306	0.396908	0.379846	protein_coding	DOWN
ENSG00000172123	SLFN12	3.58041	-1.05267	0.00959802	0.0429227	-1	17	35410922	35433283	-	22362	3667	0.379321	0.405236	0.374238	protein_coding	DOWN
ENSG00000100290	BIK	1.95083	-2.47512	0.0096097	0.0429343	-1	22	43110750	43129712	+	18963	946	0.547938	0.560254	0.547291	protein_coding	DOWN
ENSG00000137801	THBS1	5.5538	-4.66736	0.00963891	0.0430348	-1	15	39581079	39599466	+	18388	9138	0.435144	0.456774	0.413774	protein_coding	DOWN
ENSG00000177380	PPFIA3	5.1105	-1.1067	0.00968182	0.0431963	-1	19	49119544	49151026	+	31483	6267	0.551426	0.630605	0.531747	protein_coding	DOWN
ENSG00000127337	YEATS4	3.78691	-1.18565	0.00974062	0.0433305	-1	12	69359710	69390870	+	31161	1772	0.393485	0.416479	0.392099	protein_coding	DOWN
ENSG00000236901	MIR600HG	2.45328	-1.81774	0.00974228	0.0433305	-1	9	123109494	123115477	-	5984	5983	0.539863	0.539863	0	lncRNA	DOWN
ENSG00000157036	EXOG	2.31382	-1.65057	0.00978092	0.0433971	-1	3	38496127	38542161	+	46035	5561	0.420971	0.447222	0.417365	protein_coding	DOWN
ENSG00000179965	ZNF771	1.40475	-1.74672	0.00978469	0.0433988	-1	16	30407414	30431108	+	23695	5522	0.517515	0.568635	0.501981	protein_coding	DOWN
ENSG00000108379	WNT3	1.19168	-1.8876	0.00982913	0.0435113	-1	17	46762506	46833154	-	70649	4257	0.538232	0.508339	0.540149	protein_coding	DOWN
ENSG00000164045	CDC25A	5.05238	-1.06549	0.00983039	0.0435113	-1	3	48157146	48188417	-	31272	4130	0.450449	0.510169	0.441362	protein_coding	DOWN
ENSG00000240445	FOXO3B	2.79292	-1.22294	0.00985473	0.043544	-1	17	18667629	18682314	-	14686	6236	0.455158	0.518121	0.408687	protein_coding	DOWN
ENSG00000065413	ANKRD44	2.43647	-1.52286	0.00988172	0.0436182	-1	2	196967017	197311173	-	344157	12794	0.402381	0.413631	0.401947	protein_coding	DOWN
ENSG00000119650	IFT43	2.76819	-1.20564	0.00993746	0.0437414	-1	14	75902136	76084585	+	182450	4157	0.435437	0.504931	0.433816	protein_coding	DOWN
ENSG00000123243	ITIH5	7.82586	-1.46072	0.00993975	0.0437414	-1	10	7559270	7666998	-	107729	14609	0.43724	0.464987	0.432887	protein_coding	DOWN
ENSG00000005469	CROT	5.9783	-1.84951	0.00994684	0.0437552	-1	7	87345664	87399794	+	54131	4975	0.374321	0.36603	0.37516	protein_coding	DOWN
ENSG00000183655	KLHL25	3.70748	-1.27986	0.00996901	0.04382	-1	15	85759326	85794925	-	35600	7108	0.535633	0.603967	0.518585	protein_coding	DOWN
ENSG00000196562	SULF2	5.5369	-3.59662	0.00997181	0.04382	-1	20	47656348	47786616	-	130269	6633	0.504767	0.52284	0.503797	protein_coding	DOWN
ENSG00000125462	MIR9-1HG	3.72406	-1.06004	0.00999479	0.0438759	-1	1	156404250	156456763	-	52514	13727	0.491745	0.504553	0.487212	lncRNA	DOWN
ENSG00000099204	ABLIM1	5.53011	-4.02601	0.0100171	0.0439008	-1	10	114431112	114768061	-	336950	10176	0.420295	0.464033	0.418933	protein_coding	DOWN
ENSG00000119242	CCDC92	2.94573	-1.37571	0.0100117	0.0439008	-1	12	123918660	123972831	-	54172	8211	0.474867	0.530142	0.464991	protein_coding	DOWN
ENSG00000149260	CAPN5	3.99998	-1.13851	0.0100257	0.0439008	-1	11	77066961	77126155	+	59195	6121	0.559499	0.571965	0.558062	protein_coding	DOWN
ENSG00000275216	ENSG00000275216	5.11968	-3.2614	0.0100381	0.0439008	-1	13	109269634	109278512	+	8879	5085	0.428024	0.434218	0.419721	lncRNA	DOWN
ENSG00000107438	PDLIM1	7.6408	-3.21895	0.0100469	0.0439094	-1	10	95237572	95291012	-	53441	2219	0.437332	0.495268	0.434822	protein_coding	DOWN
ENSG00000109738	GLRB	1.01058	-3.00455	0.0100673	0.0439547	-1	4	157076125	157172090	+	95966	3378	0.351774	0.394612	0.350211	protein_coding	DOWN
ENSG00000183048	SLC25A10	1.49931	-1.81459	0.0101044	0.0440557	-1	17	81712236	81721016	+	8781	2609	0.633941	0.651974	0.626317	protein_coding	DOWN
ENSG00000138190	EXOC6	4.01388	-1.19972	0.010153	0.0441737	-1	10	92826831	93059493	+	232663	6461	0.375738	0.368674	0.37594	protein_coding	DOWN
ENSG00000159423	ALDH4A1	6.49008	-1.4407	0.0101706	0.0441737	-1	1	18871430	18902724	-	31295	3615	0.550457	0.592531	0.544962	protein_coding	DOWN
ENSG00000171346	KRT15	3.09485	-1.51209	0.0101688	0.0441737	-1	17	41513745	41522529	-	8785	5961	0.554531	0.54974	0.564648	protein_coding	DOWN
ENSG00000019144	PHLDB1	5.04463	-1.10457	0.0101891	0.0441861	-1	11	118606440	118658031	+	51592	21663	0.542982	0.543692	0.542469	protein_coding	DOWN
ENSG00000124688	MAD2L1BP	4.09559	-1.03584	0.0101859	0.0441861	-1	6	43629540	43640941	+	11402	1843	0.492676	0.521432	0.487131	protein_coding	DOWN
ENSG00000153898	MCOLN2	0.432013	-2.83991	0.0101919	0.0441861	-1	1	84925583	84997113	-	71531	3426	0.403775	0.429364	0.402487	protein_coding	DOWN
ENSG00000131697	NPHP4	2.11153	-2.05908	0.0102055	0.0442259	-1	1	5862811	5992473	-	129663	13136	0.499352	0.587698	0.489393	protein_coding	DOWN
ENSG00000120885	CLU	9.65776	-2.13884	0.010215	0.0442372	-1	8	27596917	27614700	-	17784	6274	0.496148	0.504941	0.491355	protein_coding	DOWN
ENSG00000152253	SPC25	3.66433	-1.39189	0.0102123	0.0442372	-1	2	168834132	168913371	-	79240	1818	0.393897	0.418042	0.39333	protein_coding	DOWN
ENSG00000091409	ITGA6	8.58055	-1.99212	0.0102433	0.0443153	-1	2	172427354	172506459	+	79106	6651	0.417824	0.423996	0.417258	protein_coding	DOWN
ENSG00000165757	JCAD	6.91511	-1.4092	0.0102769	0.0444007	-1	10	30012803	30115494	-	102692	9568	0.443914	0.481396	0.440063	protein_coding	DOWN
ENSG00000141542	RAB40B	1.66833	-1.7677	0.0102913	0.0444477	-1	17	82654973	82698698	-	43726	6158	0.530063	0.552452	0.526393	protein_coding	DOWN
ENSG00000118096	IFT46	2.86393	-1.24414	0.0103049	0.0444766	-1	11	118544528	118572970	-	28443	3758	0.450004	0.470995	0.446808	protein_coding	DOWN
ENSG00000084444	FAM234B	3.94675	-1.22285	0.010355	0.0445882	-1	12	13044381	13142521	+	98141	6695	0.431975	0.465273	0.429537	protein_coding	DOWN
ENSG00000198816	ZNF358	2.4913	-1.43426	0.0104342	0.0448411	-1	19	7515292	7521025	+	5734	2080	0.609803	0.6875	0.565563	protein_coding	DOWN
ENSG00000242193	CRYZL2P	1.92617	-1.66913	0.0104494	0.044874	-1	1	178006136	178037950	-	31815	5488	0.406173	0.460824	0.394781	transcribed_unitary_pseudogene	DOWN
ENSG00000126016	AMOT	7.83447	-2.47927	0.0104721	0.0449563	-1	X	112774503	112840831	-	66329	8504	0.419717	0.469426	0.412407	protein_coding	DOWN
ENSG00000100376	FAM118A	5.32465	-1.37371	0.0105155	0.0450928	-1	22	45308968	45341955	+	32988	6407	0.495741	0.520056	0.48988	protein_coding	DOWN
ENSG00000184602	SNN	3.15308	-1.1362	0.0105179	0.0450928	-1	16	11668455	11679152	+	10698	3262	0.593344	0.537094	0.618023	protein_coding	DOWN
ENSG00000167283	ATP5MG	2.23852	-1.83474	0.0105239	0.0451034	-1	11	118401346	118433278	+	31933	8350	0.427283	0.410419	0.433254	protein_coding	DOWN
ENSG00000175984	DENND2C	1.47599	-1.67282	0.0105359	0.0451349	-1	1	114582848	114670422	-	87575	7389	0.394135	0.424415	0.391345	protein_coding	DOWN
ENSG00000130816	DNMT1	8.05999	-1.00205	0.0105691	0.0452188	-1	19	10133342	10231286	-	97945	15336	0.504349	0.539841	0.497761	protein_coding	DOWN
ENSG00000058091	CDK14	3.22116	-1.40137	0.0106071	0.045339	-1	7	90466424	91210590	+	744167	6992	0.379706	0.415332	0.379368	protein_coding	DOWN
ENSG00000118263	KLF7	0.999725	-2.24755	0.0106173	0.0453584	-1	2	207074137	207167267	-	93131	9254	0.415054	0.44651	0.411584	protein_coding	DOWN
ENSG00000130595	TNNT3	4.73798	-2.5934	0.0106254	0.0453584	-1	11	1919703	1938706	+	19004	2695	0.611903	0.615584	0.611295	protein_coding	DOWN
ENSG00000146376	ARHGAP18	6.26175	-1.40951	0.0106329	0.0453584	-1	6	129576132	129710177	-	134046	4575	0.385147	0.377923	0.385402	protein_coding	DOWN
ENSG00000161692	DBF4B	4.84915	-1.1707	0.0106274	0.0453584	-1	17	44708608	44752264	+	43657	7132	0.47888	0.564218	0.462217	protein_coding	DOWN
ENSG00000271122	HERPUD2-AS1	2.71633	-1.64659	0.010632	0.0453584	-1	7	35695214	35699413	+	4200	4199	0.46011	0.46011	0	lncRNA	DOWN
ENSG00000150756	ATPSCKMT	3.11244	-1.09161	0.0106882	0.0455362	-1	5	10225507	10249897	-	24391	3278	0.427265	0.399634	0.431556	protein_coding	DOWN
ENSG00000181019	NQO1	6.53418	-1.47807	0.0106955	0.04555	-1	16	69706996	69726668	-	19673	2964	0.468991	0.447031	0.472887	protein_coding	DOWN
ENSG00000157985	AGAP1	5.65782	-1.2059	0.0107154	0.0455924	-1	2	235494043	236131800	+	637758	13932	0.473315	0.557996	0.471424	protein_coding	DOWN
ENSG00000264247	ZNF407-AS1	2.00861	-1.57216	0.01071	0.0455924	-1	18	74590317	74598885	-	8569	5407	0.435458	0.442944	0.422651	lncRNA	DOWN
ENSG00000081923	ATP8B1	4.94786	-2.46386	0.010725	0.0456148	-1	18	57646426	57803315	-	156890	6996	0.430355	0.438393	0.42998	protein_coding	DOWN
ENSG00000181638	ZFP41	1.98874	-1.42995	0.0107321	0.045615	-1	8	143246821	143262705	+	15885	6904	0.572022	0.618337	0.536414	protein_coding	DOWN
ENSG00000101350	KIF3B	6.10775	-1.21993	0.0108085	0.0458906	-1	20	32277651	32335011	+	57361	6107	0.43825	0.476339	0.433711	protein_coding	DOWN
ENSG00000244119	PDCL3P4	0.972694	-2.4371	0.0108538	0.0460286	-1	3	101686827	101713301	+	26475	5800	0.429969	0.43	0.42996	transcribed_processed_pseudogene	DOWN
ENSG00000059804	SLC2A3	9.15304	-1.61612	0.0108969	0.0461416	-1	12	7919230	7936187	-	16958	6062	0.44548	0.453481	0.441028	protein_coding	DOWN
ENSG00000213903	LTB4R	2.97168	-1.27056	0.0108991	0.0461416	-1	14	24311450	24318036	+	6587	4462	0.536593	0.545944	0.516949	protein_coding	DOWN
ENSG00000126215	XRCC3	4.56635	-1.16897	0.0109055	0.0461534	-1	14	103697609	103715504	-	17896	7493	0.597877	0.611237	0.588252	protein_coding	DOWN
ENSG00000272168	CASC15	0.642531	-2.37136	0.0110259	0.0465133	-1	6	21664184	22654455	+	990272	36515	0.394072	0.412625	0.393362	lncRNA	DOWN
ENSG00000134765	DSC1	1.65954	-1.74851	0.0110813	0.046697	-1	18	31129236	31162856	-	33621	4254	0.351963	0.413963	0.342982	protein_coding	DOWN
ENSG00000057657	PRDM1	1.23636	-2.39933	0.0111687	0.0469423	-1	6	105993463	106109939	+	116477	6738	0.403663	0.452657	0.400654	protein_coding	DOWN
ENSG00000148773	MKI67	7.94096	-1.09474	0.0112008	0.0470157	-1	10	128096659	128126423	-	29765	12830	0.435526	0.481138	0.400968	protein_coding	DOWN
ENSG00000148426	PROSER2	4.18149	-1.49606	0.0112463	0.0471723	-1	10	11823339	11872277	+	48939	3657	0.46424	0.537873	0.458294	protein_coding	DOWN
ENSG00000166788	SAAL1	4.15811	-1.077	0.0112529	0.0471723	-1	11	18069935	18106087	-	36153	3051	0.397627	0.399213	0.39748	protein_coding	DOWN
ENSG00000167105	TMEM92	2.32792	-1.60128	0.011291	0.0472703	-1	17	50271406	50281485	+	10080	3055	0.555015	0.562684	0.55168	protein_coding	DOWN
ENSG00000106351	AGFG2	3.77398	-1.00966	0.0113053	0.047315	-1	7	100539203	100568220	+	29018	5474	0.498294	0.571246	0.481332	protein_coding	DOWN
ENSG00000152229	PSTPIP2	4.43644	-1.99852	0.0113123	0.0473286	-1	18	45983536	46072272	-	88737	4104	0.427515	0.432505	0.427273	protein_coding	DOWN
ENSG00000235257	ITGA9-AS1	1.45143	-1.73883	0.0113243	0.0473469	-1	3	37693655	37861802	-	168148	19211	0.445122	0.478216	0.440854	lncRNA	DOWN
ENSG00000142686	C1orf216	3.36481	-1.27783	0.011357	0.0473955	-1	1	35713877	35718894	-	5018	3046	0.532191	0.535128	0.527651	protein_coding	DOWN
ENSG00000162174	ASRGL1	2.38853	-1.45725	0.0113578	0.0473955	-1	11	62337448	62393412	+	55965	4577	0.441105	0.499235	0.435927	protein_coding	DOWN
ENSG00000101400	SNTA1	2.64961	-1.20179	0.0113996	0.0475084	-1	20	33407957	33443763	-	35807	2203	0.503128	0.639582	0.494182	protein_coding	DOWN
ENSG00000285576	ENSG00000285576	0.795194	-3.06624	0.0114157	0.047529	-1	13	46458061	46459324	-	1264	1263	0.378464	0.378464	0	transcribed_unprocessed_pseudogene	DOWN
ENSG00000172594	SMPDL3A	4.35757	-1.80002	0.0114245	0.0475503	-1	6	122789049	122809720	+	20672	2341	0.404673	0.39513	0.405892	protein_coding	DOWN
ENSG00000213654	GPSM3	1.51575	-2.24591	0.0114412	0.0475887	-1	6	32190766	32195523	-	4758	1825	0.527433	0.579178	0.495225	protein_coding	DOWN
ENSG00000251493	FOXD1	0.488444	-2.77966	0.0114638	0.0476212	-1	5	73444827	73448777	-	3951	2861	0.54962	0.64418	0.301194	protein_coding	DOWN
ENSG00000006757	PNPLA4	2.60424	-1.2175	0.011546	0.0478273	-1	X	7898247	7927739	-	29493	3403	0.404516	0.422274	0.4022	protein_coding	DOWN
ENSG00000168386	FILIP1L	4.05871	-2.53137	0.011547	0.0478273	-1	3	99828811	100114513	-	285703	7221	0.385542	0.424733	0.384525	protein_coding	DOWN
ENSG00000236975	LINC02814	1.02009	-2.59893	0.0115367	0.0478273	-1	1	229087114	229205428	-	118315	3929	0.465228	0.510053	0.463688	lncRNA	DOWN
ENSG00000152944	MED21	4.10688	-1.17907	0.0115762	0.0478708	-1	12	27022546	27066343	+	43798	3623	0.393292	0.391664	0.393439	protein_coding	DOWN
ENSG00000197822	OCLN	4.53033	-1.96145	0.0115836	0.0478708	-1	5	69492292	69558104	+	65813	11247	0.428964	0.418245	0.431174	protein_coding	DOWN
ENSG00000161243	FBXO27	1.74239	-1.60252	0.0115941	0.0478872	-1	19	38990714	39032785	-	42072	2782	0.481805	0.566499	0.475807	protein_coding	DOWN
ENSG00000204642	HLA-F	0.952575	-2.64986	0.0116383	0.0480353	-1	6	29722775	29738528	+	15754	4305	0.450136	0.514286	0.426013	protein_coding	DOWN
ENSG00000102781	KATNAL1	2.73225	-1.24433	0.0116443	0.0480444	-1	13	30202630	30307551	-	104922	8160	0.384346	0.389338	0.383925	protein_coding	DOWN
ENSG00000189127	ANKRD34B	0.60087	-3.30689	0.0116953	0.0482395	-1	5	80556755	80570280	-	13526	3810	0.42573	0.382152	0.44282	protein_coding	DOWN
ENSG00000173156	RHOD	5.35943	-1.27675	0.0117668	0.0483324	-1	11	67056847	67072017	+	15171	1235	0.555768	0.639676	0.548332	protein_coding	DOWN
ENSG00000023608	SNAPC1	2.39339	-1.47596	0.0117952	0.0484024	-1	14	61762420	61796428	+	34009	2583	0.395525	0.368564	0.397741	protein_coding	DOWN
ENSG00000120738	EGR1	7.64289	-1.13563	0.0118053	0.0484284	-1	5	138465479	138469303	+	3825	3135	0.565115	0.55311	0.619739	protein_coding	DOWN
ENSG00000104154	SLC30A4	2.20878	-1.46534	0.0118635	0.0485585	-1	15	45479606	45522755	-	43150	8017	0.398549	0.406137	0.396818	protein_coding	DOWN
ENSG00000260804	LINC01963	1.54764	-2.396	0.0119148	0.0487533	-1	2	216217045	216220192	+	3148	3147	0.446457	0.446457	0	lncRNA	DOWN
ENSG00000214595	EML6	2.60184	-1.51858	0.0119359	0.0488081	-1	2	54723499	54972025	+	248527	16270	0.408122	0.458328	0.404605	protein_coding	DOWN
ENSG00000130224	LRCH2	0.886409	-4.40924	0.011943	0.0488172	-1	X	115110616	115234096	-	123481	4932	0.371339	0.353609	0.372077	protein_coding	DOWN
ENSG00000205269	TMEM170B	3.22814	-3.0746	0.0119661	0.0488697	-1	6	11537749	11583524	+	45776	8888	0.370573	0.373087	0.369968	protein_coding	DOWN
ENSG00000145012	LPP	5.89557	-1.04848	0.0120358	0.0490332	-1	3	188153284	188890671	+	737388	25602	0.391671	0.400008	0.391371	protein_coding	DOWN
ENSG00000175063	UBE2C	4.93669	-1.45382	0.0121957	0.0495079	-1	20	45812576	45816957	+	4382	1279	0.513125	0.534011	0.504513	protein_coding	DOWN
ENSG00000188064	WNT7B	3.11528	-1.85616	0.0123047	0.0497457	-1	22	45920366	45977162	-	56797	5073	0.60212	0.64656	0.597761	protein_coding	DOWN
ENSG00000060656	PTPRU	6.28905	-1.71488	0.012377	0.0499594	-1	1	29236516	29326813	+	90298	6649	0.51582	0.616935	0.507783	protein_coding	DOWN
ENSG00000105339	DENND3	4.37789	-1.33153	0.0123756	0.0499594	-1	8	141117278	141195808	+	78531	14668	0.515943	0.524271	0.51403	protein_coding	DOWN
ENSG00000100167	SEPTIN3	6.65427	5.38463	3.08986e-07	0.00126297	1	22	41969443	41998221	+	28779	7172	0.523038	0.533185	0.51967	protein_coding	UP
ENSG00000112769	LAMA4	7.3565	13.0735	3.77551e-07	0.00126297	1	6	112107931	112254939	-	147009	11940	0.39119	0.433166	0.387479	protein_coding	UP
ENSG00000140511	HAPLN3	6.3729	6.66358	5.90355e-07	0.00126297	1	15	88877294	88895597	-	18304	3482	0.528165	0.576106	0.516902	protein_coding	UP
ENSG00000148848	ADAM12	7.87142	11.4781	3.39437e-07	0.00126297	1	10	126012381	126388477	-	376097	9856	0.431119	0.474939	0.429939	protein_coding	UP
ENSG00000149564	ESAM	5.31216	6.27818	4.58224e-07	0.00126297	1	11	124752583	124762290	-	9708	2913	0.540538	0.546172	0.538122	protein_coding	UP
ENSG00000139053	PDE6H	4.54143	7.48117	8.67288e-07	0.00137067	1	12	14973042	14981865	+	8824	723	0.396917	0.437068	0.393333	protein_coding	UP
ENSG00000196337	CGB7	5.88094	5.89614	9.30895e-07	0.00137067	1	19	49054274	49058860	-	4587	3382	0.636284	0.638084	0.631229	protein_coding	UP
ENSG00000280109	PLAC4	8.11232	5.42255	9.61053e-07	0.00137067	1	21	41175231	41186788	-	11558	10567	0.468893	0.467588	0.482828	lncRNA	UP
ENSG00000105137	SYDE1	6.95865	5.2323	1.32584e-06	0.00170185	1	19	15107401	15114985	+	7585	3958	0.602584	0.645275	0.555985	protein_coding	UP
ENSG00000012171	SEMA3B	4.4026	5.03656	1.96488e-06	0.00172739	1	3	50267558	50277546	+	9989	5756	0.607129	0.635858	0.568053	protein_coding	UP
ENSG00000037280	FLT4	4.18313	8.35624	1.79378e-06	0.00172739	1	5	180601506	180649624	-	48119	8826	0.602394	0.624632	0.597399	protein_coding	UP
ENSG00000105246	EBI3	4.91714	4.52163	1.72134e-06	0.00172739	1	19	4229523	4237528	+	8006	1251	0.53679	0.605116	0.524134	protein_coding	UP
ENSG00000120211	INSL4	5.34752	3.7987	2.42233e-06	0.00172739	1	9	5231419	5235304	+	3886	1950	0.399485	0.420513	0.378295	protein_coding	UP
ENSG00000139567	ACVRL1	6.26451	7.92965	2.02121e-06	0.00172739	1	12	51906908	51923361	+	16454	4950	0.548411	0.586061	0.532209	protein_coding	UP
ENSG00000173157	ADAMTS20	8.27297	6.42886	1.88406e-06	0.00172739	1	12	43353866	43552203	-	198338	7424	0.353777	0.422279	0.351113	protein_coding	UP
ENSG00000185112	FAM43A	6.56737	3.78028	2.35414e-06	0.00172739	1	3	194685883	194689037	+	3155	3154	0.619848	0.619848	0	protein_coding	UP
ENSG00000268655	ENSG00000268655	5.38779	5.06369	2.3636e-06	0.00172739	1	19	49017496	49020523	-	3028	1750	0.634952	0.645143	0.620987	protein_coding	UP
ENSG00000112195	TREML2	7.14566	5.03881	2.83237e-06	0.00191349	1	6	41189749	41201149	-	11401	3780	0.51114	0.55	0.491864	protein_coding	UP
ENSG00000115935	WIPF1	5.7441	9.1755	3.12973e-06	0.00200866	1	2	174559572	174682916	-	123345	9100	0.418245	0.443297	0.416249	protein_coding	UP
ENSG00000168490	PHYHIP	5.03173	5.00779	3.53119e-06	0.0021584	1	8	22219703	22232101	-	12399	3924	0.56622	0.61264	0.544725	protein_coding	UP
ENSG00000072422	RHOBTB1	6.2033	3.4268	7.97236e-06	0.00248867	1	10	60869438	61001440	-	132003	4765	0.389418	0.460651	0.386751	protein_coding	UP
ENSG00000088882	CPXM1	4.63939	8.73632	5.24868e-06	0.00248867	1	20	2794074	2800627	-	6554	2362	0.597284	0.604149	0.593414	protein_coding	UP
ENSG00000100368	CSF2RB	9.22341	6.91887	8.26837e-06	0.00248867	1	22	36913628	36940439	+	26812	4975	0.519563	0.557588	0.510899	protein_coding	UP
ENSG00000101187	SLCO4A1	8.22547	7.00579	5.77567e-06	0.00248867	1	20	62642503	62685785	+	43283	3977	0.581928	0.584863	0.581631	protein_coding	UP
ENSG00000102531	FNDC3A	7.30409	2.67729	8.4372e-06	0.00248867	1	13	48975912	49209779	+	233868	7669	0.370775	0.396271	0.36991	protein_coding	UP
ENSG00000110324	IL10RA	4.95815	6.65071	5.24164e-06	0.00248867	1	11	117986370	118003037	+	16668	8074	0.49187	0.525266	0.460491	protein_coding	UP
ENSG00000112414	ADGRG6	8.39021	3.63511	6.18906e-06	0.00248867	1	6	142301854	142446266	+	144413	8446	0.357013	0.405754	0.353986	protein_coding	UP
ENSG00000117122	MFAP2	5.08281	4.09649	7.4551e-06	0.00248867	1	1	16974502	16980632	-	6131	2706	0.62137	0.603104	0.635806	protein_coding	UP
ENSG00000123999	INHA	6.02922	5.34357	5.53914e-06	0.00248867	1	2	219569162	219575711	+	6550	1633	0.580852	0.60196	0.573841	protein_coding	UP
ENSG00000124749	COL21A1	8.10727	6.41131	7.60968e-06	0.00248867	1	6	56056590	56394094	-	337505	6880	0.367252	0.395203	0.36667	protein_coding	UP
ENSG00000131620	ANO1	5.08757	3.64195	7.15621e-06	0.00248867	1	11	69985907	70189530	+	203624	6237	0.514814	0.546417	0.513816	protein_coding	UP
ENSG00000135318	NT5E	6.03199	5.21126	8.53081e-06	0.00248867	1	6	85449584	85495791	+	46208	4523	0.430692	0.446606	0.428966	protein_coding	UP
ENSG00000136488	CSH1	9.98742	14.7446	7.12916e-06	0.00248867	1	17	63894909	63896661	-	1753	1658	0.562785	0.554885	0.702128	protein_coding	UP
ENSG00000137507	LRRC32	8.14257	6.85005	4.41381e-06	0.00248867	1	11	76657524	76670747	-	13224	4455	0.561975	0.588103	0.5487	protein_coding	UP
ENSG00000147872	PLIN2	7.41234	3.09116	4.60592e-06	0.00248867	1	9	19108375	19149290	-	40916	5001	0.449933	0.45131	0.449741	protein_coding	UP
ENSG00000154914	USP43	5.32307	3.59688	6.62415e-06	0.00248867	1	17	9644698	9729687	+	84990	5068	0.450505	0.567285	0.4431	protein_coding	UP
ENSG00000166033	HTRA1	3.84673	5.91069	6.75803e-06	0.00248867	1	10	122458551	122514907	+	56357	2240	0.496629	0.578125	0.493255	protein_coding	UP
ENSG00000167772	ANGPTL4	4.09528	5.55763	8.1291e-06	0.00248867	1	19	8363289	8374370	+	11082	2467	0.556538	0.608837	0.54156	protein_coding	UP
ENSG00000168994	PXDC1	7.14635	2.64769	7.43863e-06	0.00248867	1	6	3722614	3751713	-	29100	2154	0.523489	0.56221	0.520393	protein_coding	UP
ENSG00000179761	PIPOX	3.20522	8.44864	6.10249e-06	0.00248867	1	17	28950513	29057216	+	106704	3798	0.514315	0.525276	0.513911	protein_coding	UP
ENSG00000213218	CSH2	7.6217	15.0764	6.94562e-06	0.00248867	1	17	63872012	63873766	-	1755	1754	0.567275	0.567275	0	protein_coding	UP
ENSG00000215861	ENSG00000215861	4.78146	3.46113	6.21282e-06	0.00248867	1	1	149197558	149321732	-	124175	1679	0.407106	0.534842	0.405355	transcribed_unprocessed_pseudogene	UP
ENSG00000267943	ENSG00000267943	6.21919	2.85101	5.71728e-06	0.00248867	1	19	53007512	53013180	+	5669	4058	0.493472	0.489157	0.504348	lncRNA	UP
ENSG00000232729	GTF2I-AS1	5.35581	8.56713	8.73356e-06	0.0024912	1	7	74688864	74729001	-	40138	2916	0.402447	0.433471	0.400016	lncRNA	UP
ENSG00000174156	GSTA3	3.31551	5.93882	1.00797e-05	0.00262307	1	6	52896639	52909698	-	13060	908	0.42262	0.438326	0.421447	protein_coding	UP
ENSG00000204397	CARD16	3.01028	5.58035	1.02176e-05	0.00262307	1	11	105041326	105101431	-	60106	1642	0.374395	0.418392	0.373159	protein_coding	UP
ENSG00000121005	CRISPLD1	6.49101	5.83566	1.09467e-05	0.00273585	1	8	74984505	75034558	+	50054	4537	0.352207	0.388362	0.348603	protein_coding	UP
ENSG00000147257	GPC3	4.13885	5.11783	1.13199e-05	0.00273585	1	X	133535745	133987100	-	451356	3267	0.396849	0.456382	0.396415	protein_coding	UP
ENSG00000183067	IGSF5	3.43785	4.72869	1.12274e-05	0.00273585	1	21	39745183	39802081	+	56899	2849	0.425323	0.45981	0.423505	protein_coding	UP
ENSG00000241104	CEACAMP10	4.06316	4.73302	1.15095e-05	0.00273585	1	19	43211791	43248646	-	36856	1952	0.411667	0.454918	0.409248	transcribed_processed_pseudogene	UP
ENSG00000106991	ENG	7.67357	4.25462	1.23086e-05	0.00282131	1	9	127815013	127854658	-	39646	3820	0.531416	0.614136	0.522596	protein_coding	UP
ENSG00000233421	LINC01783	3.04817	6.86593	1.22975e-05	0.00282131	1	1	16533886	16535649	-	1764	1546	0.591038	0.582147	0.654378	lncRNA	UP
ENSG00000187621	TCL6	6.67451	4.68066	1.28993e-05	0.00290483	1	14	95650498	95679833	+	29336	10553	0.463644	0.473609	0.458045	lncRNA	UP
ENSG00000106617	PRKAG2	5.74971	2.47164	1.31835e-05	0.00291765	1	7	151556124	151877125	-	321002	16402	0.489136	0.464151	0.490481	protein_coding	UP
ENSG00000003436	TFPI	9.35985	5.44187	2.23717e-05	0.00295466	1	2	187464230	187565760	-	101531	11701	0.36598	0.395009	0.362199	protein_coding	UP
ENSG00000028137	TNFRSF1B	7.97029	3.45867	2.35794e-05	0.00295466	1	1	12166991	12209228	+	42238	3768	0.553969	0.594745	0.549975	protein_coding	UP
ENSG00000067842	ATP2B3	3.08801	6.97008	1.83343e-05	0.00295466	1	X	153517642	153582939	+	65298	10045	0.582201	0.568143	0.584757	protein_coding	UP
ENSG00000070404	FSTL3	10.6539	5.94727	2.13043e-05	0.00295466	1	19	676392	683392	+	7001	3027	0.649429	0.656426	0.644098	protein_coding	UP
ENSG00000104826	LHB	3.42997	4.50109	1.49937e-05	0.00295466	1	19	49015980	49017091	-	1112	627	0.641764	0.642743	0.640496	protein_coding	UP
ENSG00000104953	TLE6	4.40176	7.21092	2.10354e-05	0.00295466	1	19	2977538	2995179	+	17642	3541	0.540502	0.609432	0.523191	protein_coding	UP
ENSG00000107738	VSIR	7.56569	3.43804	1.67869e-05	0.00295466	1	10	71747556	71773520	-	25965	5145	0.53863	0.590476	0.525818	protein_coding	UP
ENSG00000108576	SLC6A4	5.49784	4.56062	2.3558e-05	0.00295466	1	17	30194319	30236002	-	41684	6968	0.46868	0.455224	0.471381	protein_coding	UP
ENSG00000108840	HDAC5	7.18989	2.90229	2.11276e-05	0.00295466	1	17	44076746	44123702	-	46957	7592	0.556606	0.60735	0.546819	protein_coding	UP
ENSG00000113594	LIFR	9.75424	3.36183	1.46663e-05	0.00295466	1	5	38474668	38608354	-	133687	12132	0.394357	0.383119	0.395479	protein_coding	UP
ENSG00000114423	CBLB	7.58633	2.86002	2.01544e-05	0.00295466	1	3	105655461	105869552	-	214092	12243	0.354027	0.378502	0.352543	protein_coding	UP
ENSG00000121281	ADCY7	5.41091	3.85281	1.50181e-05	0.00295466	1	16	50246137	50318135	+	71999	8564	0.544293	0.551028	0.543384	protein_coding	UP
ENSG00000124467	PSG8	4.93927	5.52009	1.58036e-05	0.00295466	1	19	42752686	42855691	-	103006	4082	0.426183	0.490446	0.423531	protein_coding	UP
ENSG00000136487	GH2	3.03461	6.29107	1.83506e-05	0.00295466	1	17	63880215	63881944	-	1730	1152	0.565067	0.565104	0.564991	protein_coding	UP
ENSG00000137714	FDX1	7.12003	2.79211	2.27594e-05	0.00295466	1	11	110429948	110464884	+	34937	3140	0.397641	0.414331	0.395993	protein_coding	UP
ENSG00000140459	CYP11A1	8.82118	4.6	1.43567e-05	0.00295466	1	15	74337759	74367646	-	29888	3384	0.475759	0.559988	0.465004	protein_coding	UP
ENSG00000142511	GPR32	7.57416	5.65639	2.33978e-05	0.00295466	1	19	50770464	50771732	+	1269	1268	0.557571	0.557571	0	protein_coding	UP
ENSG00000142623	PADI1	3.42819	4.90953	2.13171e-05	0.00295466	1	1	17205128	17246007	+	40880	4888	0.533061	0.566285	0.528549	protein_coding	UP
ENSG00000150593	PDCD4	6.13266	2.58675	2.28648e-05	0.00295466	1	10	110871795	110900006	+	28212	4533	0.346886	0.381646	0.340231	protein_coding	UP
ENSG00000156966	B3GNT7	7.40236	3.10194	1.70997e-05	0.00295466	1	2	231395710	231401164	+	5455	3636	0.627246	0.605886	0.669967	protein_coding	UP
ENSG00000160886	LY6K	5.02014	3.23526	1.43336e-05	0.00295466	1	8	142700111	142705127	+	5017	4047	0.54386	0.513714	0.669763	protein_coding	UP
ENSG00000165124	SVEP1	3.41547	4.38574	2.38271e-05	0.00295466	1	9	110365248	110579880	-	214633	14143	0.37883	0.462349	0.372938	protein_coding	UP
ENSG00000171476	HOPX	6.13168	3.20313	1.53061e-05	0.00295466	1	4	56647988	56681899	-	33912	7746	0.429418	0.454944	0.421861	protein_coding	UP
ENSG00000177169	ULK1	6.55467	2.251	2.1956e-05	0.00295466	1	12	131894622	131923150	+	28529	7596	0.623983	0.636256	0.61953	protein_coding	UP
ENSG00000182752	PAPPA	5.78193	7.35197	1.651e-05	0.00295466	1	9	116153791	116402321	+	248531	11561	0.423506	0.469856	0.421245	protein_coding	UP
ENSG00000185215	TNFAIP2	7.07265	4.06196	2.24231e-05	0.00295466	1	14	103121476	103137439	+	15964	5045	0.616551	0.622795	0.613666	protein_coding	UP
ENSG00000189052	CGB5	11.6843	6.4155	2.20701e-05	0.00295466	1	19	49043848	49045311	+	1464	874	0.649351	0.653318	0.643463	protein_coding	UP
ENSG00000196083	IL1RAP	6.59321	2.78997	1.44864e-05	0.00295466	1	3	190514051	190659750	+	145700	11537	0.379357	0.385109	0.378863	protein_coding	UP
ENSG00000213030	CGB8	10.7572	6.37854	2.02674e-05	0.00295466	1	19	49047638	49049111	-	1474	884	0.646979	0.650452	0.641766	protein_coding	UP
ENSG00000223850	MYCNUT	6.18012	8.11896	2.30364e-05	0.00295466	1	2	15920399	15936017	+	15619	1036	0.456909	0.501931	0.45371	lncRNA	UP
ENSG00000243137	PSG4	8.92224	4.25031	2.1517e-05	0.00295466	1	19	43192702	43207299	-	14598	6262	0.471809	0.492494	0.456269	protein_coding	UP
ENSG00000269706	ENSG00000269706	2.29876	6.24366	2.26457e-05	0.00295466	1	19	49050217	49050846	-	630	629	0.63911	0.63911	0	unprocessed_pseudogene	UP
ENSG00000270977	ENSG00000270977	4.78286	6.40193	1.66532e-05	0.00295466	1	17	35893707	35911651	-	17945	6374	0.461157	0.480075	0.450735	transcribed_processed_pseudogene	UP
ENSG00000274570	SPDYE10P	2.36151	7.38291	1.81753e-05	0.00295466	1	7	73104008	73155431	-	51424	4242	0.485444	0.472419	0.486615	protein_coding	UP
ENSG00000148926	ADM	7.70782	2.75493	2.59219e-05	0.003139	1	11	10305073	10307397	+	2325	2324	0.589931	0.589931	0	protein_coding	UP
ENSG00000198355	PIM3	7.19728	2.5809	2.58118e-05	0.003139	1	22	49960768	49964072	+	3305	2193	0.686441	0.663931	0.730873	protein_coding	UP
ENSG00000135919	SERPINE2	5.75286	3.38179	2.65066e-05	0.00316754	1	2	223975045	224039318	-	64274	8944	0.432017	0.44678	0.42963	protein_coding	UP
ENSG00000183668	PSG9	7.74724	4.06083	2.66512e-05	0.00316754	1	19	43211791	43269530	-	57740	5041	0.420738	0.456259	0.41734	protein_coding	UP
ENSG00000130513	GDF15	8.39565	3.7298	2.6918e-05	0.0031699	1	19	18374731	18389176	+	14446	2082	0.51928	0.600865	0.505541	protein_coding	UP
ENSG00000147408	CSGALNACT1	6.61162	4.04563	2.72953e-05	0.00318511	1	8	19404161	19758029	-	353869	6579	0.417438	0.480012	0.416253	protein_coding	UP
ENSG00000137869	CYP19A1	9.38853	3.24854	2.82921e-05	0.00327169	1	15	51208057	51338601	-	130545	8410	0.440641	0.420452	0.442031	protein_coding	UP
ENSG00000134775	FHOD3	5.62934	9.99277	3.08339e-05	0.00328087	1	18	36297713	36780220	+	482508	8101	0.430557	0.496482	0.429432	protein_coding	UP
ENSG00000155849	ELMO1	6.14253	2.12953	2.99703e-05	0.00328087	1	7	36852906	37449223	-	596318	10968	0.416733	0.468089	0.415771	protein_coding	UP
ENSG00000163297	ANTXR2	6.48473	4.59246	2.91684e-05	0.00328087	1	4	79901146	80125454	-	224309	10121	0.358079	0.424266	0.354952	protein_coding	UP
ENSG00000167653	PSCA	4.43751	4.41552	2.94671e-05	0.00328087	1	8	142670308	142682725	+	12418	1759	0.560844	0.620239	0.551041	protein_coding	UP
ENSG00000176387	HSD11B2	5.64595	3.80515	3.09337e-05	0.00328087	1	16	67430652	67437553	+	6902	2663	0.598319	0.62148	0.583766	protein_coding	UP
ENSG00000182957	SPATA13	3.21238	4.21016	2.93423e-05	0.00328087	1	13	23979805	24307074	+	327270	9925	0.441343	0.506599	0.439302	protein_coding	UP
ENSG00000079482	OPHN1	6.56199	2.14832	3.21204e-05	0.00329838	1	X	67949349	68433913	-	484565	20674	0.394817	0.427348	0.393367	protein_coding	UP
ENSG00000135346	CGA	12.6727	5.11435	3.20781e-05	0.00329838	1	6	87085498	87095106	-	9609	1978	0.367714	0.386249	0.36291	protein_coding	UP
ENSG00000184164	CRELD2	6.57326	2.04064	3.33097e-05	0.00339336	1	22	49918167	49927540	+	9374	5154	0.593513	0.57664	0.614127	protein_coding	UP
ENSG00000171105	INSR	7.4508	2.05236	3.40242e-05	0.00343886	1	19	7112255	7294414	-	182160	10808	0.475079	0.503701	0.473274	protein_coding	UP
ENSG00000167703	SLC43A2	8.10395	2.25047	3.43188e-05	0.00344153	1	17	1569268	1628886	-	59619	10586	0.546278	0.58379	0.538179	protein_coding	UP
ENSG00000262117	BCAR4	4.27959	4.56815	3.49469e-05	0.00345061	1	16	11819829	11828845	-	9017	1324	0.453083	0.432779	0.456578	lncRNA	UP
ENSG00000102743	SLC25A15	7.57058	4.33548	3.77313e-05	0.00358764	1	13	40789412	40812460	+	23049	4178	0.46247	0.479416	0.458718	protein_coding	UP
ENSG00000120594	PLXDC2	4.92835	4.15644	3.81932e-05	0.00358764	1	10	19816239	20289856	+	473618	12552	0.373439	0.399538	0.372728	protein_coding	UP
ENSG00000164488	DACT2	4.42927	5.51358	3.74163e-05	0.00358764	1	6	168292830	168319777	-	26948	4239	0.511486	0.581033	0.498503	protein_coding	UP
ENSG00000169583	CLIC3	7.03539	2.08728	3.76249e-05	0.00358764	1	9	136994608	136996568	-	1961	965	0.684184	0.691192	0.677387	protein_coding	UP
ENSG00000174697	LEP	8.63745	7.81346	3.88927e-05	0.00361758	1	7	128241278	128257629	+	16352	3424	0.490368	0.501752	0.487352	protein_coding	UP
ENSG00000115556	PLCD4	5.54421	6.95099	4.04765e-05	0.00370414	1	2	218607855	218637184	+	29330	5760	0.473388	0.493229	0.468539	protein_coding	UP
ENSG00000170899	GSTA4	5.89253	3.33843	4.0689e-05	0.00370414	1	6	52977948	52995304	-	17357	2093	0.408965	0.412327	0.408504	protein_coding	UP
ENSG00000124701	APOBEC2	2.69644	7.31104	4.15763e-05	0.00371406	1	6	41053202	41064891	+	11690	1630	0.448969	0.497546	0.441098	protein_coding	UP
ENSG00000185262	UBALD2	7.00498	4.21336	4.11254e-05	0.00371406	1	17	76265348	76271298	+	5951	1647	0.581008	0.646023	0.556124	protein_coding	UP
ENSG00000260912	ENSG00000260912	4.768	2.30756	4.1666e-05	0.00371406	1	9	19453209	19455173	+	1965	1964	0.367617	0.367617	0	lncRNA	UP
ENSG00000089847	ANKRD24	6.36686	2.84756	4.24264e-05	0.00375576	1	19	4182689	4224814	+	42126	4496	0.536404	0.656361	0.522071	protein_coding	UP
ENSG00000186417	GLDN	4.01559	3.05082	4.31002e-05	0.00378928	1	15	51341655	51408005	+	66351	7099	0.447536	0.472884	0.444499	protein_coding	UP
ENSG00000075643	MOCOS	3.8844	3.01083	4.38807e-05	0.00383051	1	18	36187497	36272157	+	84661	6288	0.427746	0.474078	0.424029	protein_coding	UP
ENSG00000104827	CGB3	9.41504	6.12134	4.51936e-05	0.00383051	1	19	49022869	49024333	-	1465	874	0.650273	0.655606	0.642373	protein_coding	UP
ENSG00000124006	OBSL1	6.79171	3.10047	4.50141e-05	0.00383051	1	2	219550728	219571859	-	21132	9696	0.582888	0.631085	0.54202	protein_coding	UP
ENSG00000169247	SH3TC2	5.13227	3.51004	4.47237e-05	0.00383051	1	5	148923639	149063163	-	139525	38093	0.425088	0.423647	0.425629	protein_coding	UP
ENSG00000177076	ACER2	5.84472	2.17779	4.44015e-05	0.00383051	1	9	19409009	19452505	+	43497	2767	0.434132	0.466209	0.431953	protein_coding	UP
ENSG00000198162	MAN1A2	8.92196	2.35389	4.53597e-05	0.00383051	1	1	117367449	117528872	+	161424	9653	0.353394	0.370973	0.352276	protein_coding	UP
ENSG00000100628	ASB2	2.27387	5.73574	4.56632e-05	0.00383093	1	14	93934166	93976739	-	42574	4961	0.524393	0.582947	0.51667	protein_coding	UP
ENSG00000105135	ILVBL	7.08327	1.95144	4.65085e-05	0.0038515	1	19	15114984	15125786	-	10803	5606	0.572394	0.597396	0.54542	protein_coding	UP
ENSG00000115919	KYNU	3.8494	4.04582	4.64263e-05	0.0038515	1	2	142877657	143055833	+	178177	17419	0.374512	0.363511	0.375704	protein_coding	UP
ENSG00000150048	CLEC1A	4.81124	2.61478	4.6951e-05	0.00386323	1	12	10069554	10111627	-	42074	3161	0.388563	0.434989	0.384791	protein_coding	UP
ENSG00000115884	SDC1	9.06453	3.20595	4.88846e-05	0.00397605	1	2	20200797	20225433	-	24637	3605	0.575621	0.599168	0.571585	protein_coding	UP
ENSG00000187210	GCNT1	4.5781	2.23777	4.95612e-05	0.00397605	1	9	76419850	76651203	+	231354	9233	0.419757	0.411676	0.420093	protein_coding	UP
ENSG00000204991	SPIRE2	6.14866	2.18571	4.89457e-05	0.00397605	1	16	89818179	89871319	+	53141	7980	0.547911	0.579449	0.542338	protein_coding	UP
ENSG00000249861	LGALS16	4.58183	2.28694	4.94753e-05	0.00397605	1	19	39655913	39660647	+	4735	656	0.45564	0.466463	0.453899	protein_coding	UP
ENSG00000100593	ISM2	10.1886	6.89294	5.37608e-05	0.00408932	1	14	77474394	77498816	-	24423	4090	0.527148	0.608802	0.510722	protein_coding	UP
ENSG00000104818	CGB2	3.09416	5.11191	5.49926e-05	0.00408932	1	19	49031890	49033238	+	1349	878	0.637982	0.634396	0.644681	protein_coding	UP
ENSG00000106772	PRUNE2	2.44947	4.80804	5.54597e-05	0.00408932	1	9	76611376	76906114	-	294739	14658	0.410429	0.443103	0.408719	protein_coding	UP
ENSG00000112782	CLIC5	2.39453	4.68953	5.51372e-05	0.00408932	1	6	45880827	46080348	-	199522	10414	0.418743	0.456405	0.416669	protein_coding	UP
ENSG00000117318	ID3	6.36963	1.97169	5.25437e-05	0.00408932	1	1	23557926	23559501	-	1576	1493	0.570794	0.567314	0.634146	protein_coding	UP
ENSG00000117643	MAN1C1	4.58606	3.8121	5.55322e-05	0.00408932	1	1	25616791	25786206	+	169416	9683	0.486267	0.547041	0.482583	protein_coding	UP
ENSG00000183671	CMKLR2	4.96751	7.34196	5.36982e-05	0.00408932	1	2	206175316	206218047	-	42732	2815	0.42798	0.415986	0.428826	protein_coding	UP
ENSG00000185269	NOTUM	10.2946	8.82126	5.4386e-05	0.00408932	1	17	81952507	81961840	-	9334	2902	0.642559	0.669538	0.630384	protein_coding	UP
ENSG00000187231	SESTD1	7.23607	2.66106	5.50167e-05	0.00408932	1	2	179101678	179264832	-	163155	11384	0.369087	0.383169	0.368031	protein_coding	UP
ENSG00000196352	CD55	8.06811	2.57614	5.50673e-05	0.00408932	1	1	207321532	207386804	+	65273	5733	0.363096	0.398046	0.359731	protein_coding	UP
ENSG00000221826	PSG3	8.94006	7.9	5.44338e-05	0.00408932	1	19	42721638	42740481	-	18844	3388	0.436342	0.47255	0.428405	protein_coding	UP
ENSG00000287093	ENSG00000287093	3.44593	3.52311	5.60347e-05	0.00408932	1	7	24778444	24795496	-	17053	1321	0.442646	0.526874	0.435573	lncRNA	UP
ENSG00000127954	STEAP4	2.85847	4.53851	5.65125e-05	0.00409827	1	7	88270892	88306894	-	36003	11242	0.378757	0.389077	0.374071	protein_coding	UP
ENSG00000128590	DNAJB9	6.08197	2.1151	5.72063e-05	0.00410224	1	7	108569867	108574850	+	4984	2535	0.371664	0.372387	0.370915	protein_coding	UP
ENSG00000182179	UBA7	1.70499	5.47982	5.70182e-05	0.00410224	1	3	49805209	49813953	-	8745	4532	0.581084	0.583186	0.578822	protein_coding	UP
ENSG00000166123	GPT2	6.60922	2.34725	5.80957e-05	0.00414287	1	16	46884362	46931289	+	46928	6349	0.519743	0.553315	0.514491	protein_coding	UP
ENSG00000100485	SOS2	5.31405	2.04212	5.88009e-05	0.00415777	1	14	50117130	50231578	-	114449	6923	0.382811	0.390004	0.382348	protein_coding	UP
ENSG00000153071	DAB2	8.01009	2.197	5.89526e-05	0.00415777	1	5	39371675	39462300	-	90626	7694	0.389594	0.424357	0.386369	protein_coding	UP
ENSG00000119535	CSF3R	7.83369	2.69977	6.03145e-05	0.0042076	1	1	36466043	36483278	-	17236	8414	0.531651	0.55265	0.51162	protein_coding	UP
ENSG00000137868	STRA6	5.37722	2.89641	6.20949e-05	0.00430838	1	15	74179466	74212267	-	32802	7647	0.552148	0.573558	0.545639	protein_coding	UP
ENSG00000132164	SLC6A11	5.77227	4.00304	6.35026e-05	0.00438236	1	3	10816201	10940714	+	124514	6666	0.469991	0.4997	0.468311	protein_coding	UP
ENSG00000107954	NEURL1	6.78495	2.01942	6.56929e-05	0.00438401	1	10	103493705	103592546	+	98842	5220	0.505337	0.642529	0.497687	protein_coding	UP
ENSG00000135111	TBX3	7.23975	1.83132	6.59087e-05	0.00438401	1	12	114670255	114684175	-	13921	5954	0.472917	0.504031	0.449661	protein_coding	UP
ENSG00000211448	DIO2	8.4868	7.78784	6.52278e-05	0.00438401	1	14	80197526	80387757	-	190232	7381	0.376216	0.407397	0.374958	protein_coding	UP
ENSG00000244476	ERVFRD-1	6.04846	1.8942	6.41253e-05	0.00438401	1	6	11102489	11111725	-	9237	3233	0.469684	0.472317	0.468266	protein_coding	UP
ENSG00000254470	AP5B1	7.05247	1.90546	6.52905e-05	0.00438401	1	11	65773898	65780976	-	7079	6978	0.596214	0.595156	0.67	protein_coding	UP
ENSG00000173868	PHOSPHO1	5.95267	1.93129	6.88222e-05	0.00450715	1	17	49223366	49230787	-	7422	2387	0.567578	0.638458	0.533969	protein_coding	UP
ENSG00000134240	HMGCS2	1.84648	7.0927	6.94915e-05	0.00452788	1	1	119748002	119768905	-	20904	2555	0.418696	0.494716	0.40811	protein_coding	UP
ENSG00000145217	SLC26A1	1.76013	5.39112	6.99928e-05	0.00453752	1	4	979073	993440	-	14368	4287	0.583977	0.648006	0.556746	protein_coding	UP
ENSG00000126561	STAT5A	2.64972	4.00868	7.1959e-05	0.00464154	1	17	42287547	42311943	+	24397	6366	0.546319	0.572887	0.536938	protein_coding	UP
ENSG00000185022	MAFF	6.711	2.51038	7.29194e-05	0.00465668	1	22	38200767	38216507	+	15741	5607	0.56061	0.601391	0.538044	protein_coding	UP
ENSG00000196407	THEM5	2.27969	4.4969	7.40956e-05	0.00468518	1	1	151847101	151853712	-	6612	1155	0.524278	0.562771	0.516129	protein_coding	UP
ENSG00000204710	SPDYC	3.25989	2.99175	7.48515e-05	0.0046868	1	11	65170154	65173244	+	3091	984	0.568285	0.595528	0.555556	protein_coding	UP
ENSG00000106571	GLI3	5.12472	2.59291	7.63318e-05	0.00473331	1	7	41960949	42264100	-	303152	13773	0.416954	0.48508	0.413711	protein_coding	UP
ENSG00000185615	PDIA2	2.91572	6.00247	7.61945e-05	0.00473331	1	16	283164	287215	+	4052	2229	0.642064	0.638852	0.645993	protein_coding	UP
ENSG00000070081	NUCB2	7.76932	2.36346	7.78309e-05	0.00475732	1	11	17208153	17349980	+	141828	8993	0.414357	0.421105	0.4139	protein_coding	UP
ENSG00000109790	KLHL5	7.44738	3.0265	7.7496e-05	0.00475732	1	4	39045039	39126857	+	81819	9154	0.369283	0.378086	0.368174	protein_coding	UP
ENSG00000159082	SYNJ1	6.39024	1.71808	8.19086e-05	0.0048733	1	21	32628759	32728040	-	99282	8027	0.380758	0.419584	0.377342	protein_coding	UP
ENSG00000164877	MICALL2	7.68391	2.28283	8.39046e-05	0.0048733	1	7	1428465	1459470	-	31006	8800	0.633704	0.634886	0.633236	protein_coding	UP
ENSG00000165895	ARHGAP42	5.2843	2.7282	8.33522e-05	0.0048733	1	11	100687288	100993941	+	306654	9283	0.380652	0.391361	0.380317	protein_coding	UP
ENSG00000169495	HTRA4	9.63153	9.19601	8.26441e-05	0.0048733	1	8	38974228	38988663	+	14436	2023	0.458608	0.512605	0.449807	protein_coding	UP
ENSG00000172061	LRRC15	3.07172	4.67169	8.22409e-05	0.0048733	1	3	194355249	194369743	-	14495	5935	0.526908	0.52957	0.525061	protein_coding	UP
ENSG00000183722	LHFPL6	5.28204	3.08949	8.12205e-05	0.0048733	1	13	39209116	39603528	-	394413	4549	0.390728	0.492856	0.389537	protein_coding	UP
ENSG00000259256	LINC01895	1.82381	7.51616	8.31416e-05	0.0048733	1	18	3347696	3383532	-	35837	2078	0.42954	0.461501	0.427573	lncRNA	UP
ENSG00000184232	OAF	5.91831	2.39075	8.44745e-05	0.00487367	1	11	120211032	120230334	+	19303	2907	0.555176	0.590643	0.548887	protein_coding	UP
ENSG00000255363	LINC02757	1.71672	7.53129	8.46703e-05	0.00487367	1	11	76607853	76630465	-	22613	1758	0.509729	0.51934	0.508919	lncRNA	UP
ENSG00000120837	NFYB	6.31053	2.45142	8.55063e-05	0.00487804	1	12	104117086	104138241	-	21156	4889	0.391113	0.415627	0.383745	protein_coding	UP
ENSG00000213889	PPM1N	5.04227	3.15417	8.53074e-05	0.00487804	1	19	45488777	45502513	+	13737	2598	0.548486	0.598922	0.536721	protein_coding	UP
ENSG00000117228	GBP1	3.43619	6.93	8.60497e-05	0.00488732	1	1	89051882	89065360	-	13479	6096	0.379433	0.402887	0.360065	protein_coding	UP
ENSG00000108556	CHRNE	4.17232	2.96559	8.64832e-05	0.0048903	1	17	4897771	4934438	-	36668	3509	0.505468	0.609575	0.494451	protein_coding	UP
ENSG00000168679	SLC16A4	5.01527	3.86653	8.90336e-05	0.00501243	1	1	110362851	110391082	-	28232	3154	0.404024	0.41059	0.403198	protein_coding	UP
ENSG00000196739	COL27A1	6.2638	6.63346	9.02962e-05	0.00504571	1	9	114155537	114312511	+	156975	13949	0.522622	0.579325	0.517091	protein_coding	UP
ENSG00000100385	IL2RB	7.42364	3.99892	9.26633e-05	0.00507524	1	22	37125843	37175054	-	49212	4609	0.542135	0.579084	0.538317	protein_coding	UP
ENSG00000114626	ABTB1	4.71066	1.94109	9.28032e-05	0.00507524	1	3	127672935	127680926	+	7992	6148	0.603679	0.615647	0.563755	protein_coding	UP
ENSG00000164307	ERAP1	4.66493	2.68151	9.27079e-05	0.00507524	1	5	96760810	96808100	-	47291	7923	0.392726	0.39581	0.392105	protein_coding	UP
ENSG00000164463	CREBRF	3.5377	2.91459	9.21142e-05	0.00507524	1	5	173056352	173139284	+	82933	12323	0.410734	0.37499	0.416972	protein_coding	UP
ENSG00000177096	PHETA2	4.58244	3.63405	9.44697e-05	0.00507839	1	22	42074248	42079438	+	5191	2447	0.558574	0.597058	0.524244	protein_coding	UP
ENSG00000196782	MAML3	5.72011	1.93872	9.45572e-05	0.00507839	1	4	139716753	140154184	-	437432	6839	0.41605	0.528147	0.414269	protein_coding	UP
ENSG00000204941	PSG5	7.44798	3.57808	9.43814e-05	0.00507839	1	19	43166256	43186536	-	20281	4668	0.43146	0.450943	0.425634	protein_coding	UP
ENSG00000111405	ENDOU	3.90943	2.98379	9.58689e-05	0.00509476	1	12	47709734	47725567	-	15834	2669	0.489484	0.487448	0.489897	protein_coding	UP
ENSG00000126882	FAM78A	4.22772	2.40907	9.63252e-05	0.00509476	1	9	131258076	131276510	-	18435	5457	0.538787	0.559831	0.529938	protein_coding	UP
ENSG00000168487	BMP1	6.47263	2.24903	9.7937e-05	0.00515213	1	8	22165140	22212326	+	47187	7043	0.538316	0.60727	0.526219	protein_coding	UP
ENSG00000174358	SLC6A19	2.76693	4.82675	9.89697e-05	0.00517675	1	5	1201595	1225111	+	23517	5259	0.598231	0.567408	0.60711	protein_coding	UP
ENSG00000198517	MAFK	7.76505	1.80855	9.92117e-05	0.00517675	1	7	1530702	1543043	+	12342	4465	0.634065	0.643673	0.628619	protein_coding	UP
ENSG00000137860	SLC28A2	4.80533	2.5105	0.000101379	0.00524716	1	15	45252234	45277846	+	25613	5172	0.411526	0.436968	0.405088	protein_coding	UP
ENSG00000197872	CYRIA	6.33588	2.20308	0.000100971	0.00524716	1	2	16549459	16666331	-	116873	5432	0.429795	0.420839	0.430232	protein_coding	UP
ENSG00000077942	FBLN1	9.27011	2.31493	0.000103532	0.00533709	1	22	45502238	45601135	+	98898	7260	0.53126	0.576997	0.527636	protein_coding	UP
ENSG00000038427	VCAN	5.47562	3.87503	0.00011087	0.00551591	1	5	83471618	83582303	+	110686	14663	0.371794	0.415945	0.365052	protein_coding	UP
ENSG00000116016	EPAS1	10.1653	2.40918	0.000108874	0.00551591	1	2	46293667	46386697	+	93031	7271	0.467129	0.531976	0.461631	protein_coding	UP
ENSG00000134046	MBD2	6.27455	1.5806	0.00011152	0.00551591	1	18	54151606	54224669	-	73064	5676	0.391785	0.44926	0.386944	protein_coding	UP
ENSG00000168389	MFSD2A	5.25269	4.45795	0.000111216	0.00551591	1	1	39955112	39969968	+	14857	3994	0.537022	0.54031	0.535813	protein_coding	UP
ENSG00000196743	GM2A	9.31578	2.09878	0.000109467	0.00551591	1	5	151212150	151270440	+	58291	4180	0.474095	0.475598	0.473979	protein_coding	UP
ENSG00000196954	CASP4	6.65857	3.66058	0.000107796	0.00551591	1	11	104942866	104969366	-	26501	6657	0.376679	0.382905	0.374591	protein_coding	UP
ENSG00000240065	PSMB9	2.08637	5.47921	0.000108349	0.00551591	1	6	32844136	32859851	+	15716	3332	0.501686	0.472389	0.50957	protein_coding	UP
ENSG00000260034	LCMT1-AS2	8.16921	2.88916	0.000108094	0.00551591	1	16	25140577	25149032	-	8456	7988	0.478297	0.477717	0.488223	lncRNA	UP
ENSG00000265096	C1QTNF1-AS1	2.28865	5.50878	0.000110573	0.00551591	1	17	79018131	79027673	-	9543	2209	0.522322	0.466727	0.53907	lncRNA	UP
ENSG00000112144	CILK1	5.80712	2.5368	0.000116871	0.00563968	1	6	53001279	53061824	-	60546	6287	0.408638	0.41053	0.408419	protein_coding	UP
ENSG00000119630	PGF	9.77932	2.79719	0.000115908	0.00563968	1	14	74941834	74955626	-	13793	5798	0.558875	0.576751	0.545909	protein_coding	UP
ENSG00000173175	ADCY5	3.3864	3.84399	0.000115443	0.00563968	1	3	123282296	123449090	-	166795	8177	0.511691	0.590192	0.507644	protein_coding	UP
ENSG00000184984	CHRM5	4.26503	4.93795	0.000116038	0.00563968	1	15	33968497	34067458	+	98962	6037	0.409252	0.454862	0.406289	protein_coding	UP
ENSG00000196470	SIAH1	5.70062	1.76928	0.000116459	0.00563968	1	16	48356364	48448402	-	92039	6677	0.451965	0.458589	0.451447	protein_coding	UP
ENSG00000171862	PTEN	7.61413	1.73513	0.00012129	0.00574492	1	10	87862638	87971930	+	109293	12530	0.358517	0.376457	0.356194	protein_coding	UP
ENSG00000188338	SLC38A3	4.29577	3.95126	0.00012012	0.00574492	1	3	50205246	50221486	+	16241	3952	0.584298	0.592358	0.581706	protein_coding	UP
ENSG00000154822	PLCL2	5.50586	2.6888	0.000122613	0.00576999	1	3	16802651	17090604	+	287954	5151	0.390671	0.455446	0.389492	protein_coding	UP
ENSG00000180346	TIGD2	4.7325	2.09209	0.00012355	0.0057879	1	4	89111533	89114901	+	3369	3184	0.428741	0.431219	0.38587	protein_coding	UP
ENSG00000187837	H1-2	4.96495	3.5935	0.00012408	0.00579159	1	6	26055740	26056470	-	731	730	0.564384	0.564384	0	protein_coding	UP
ENSG00000067606	PRKCZ	8.05974	2.24868	0.000125043	0.00581542	1	1	2050411	2185395	+	134985	7659	0.564534	0.594595	0.562725	protein_coding	UP
ENSG00000065717	TLE2	5.03018	2.7603	0.00012592	0.00582769	1	19	2997639	3047635	-	49997	4125	0.546744	0.631273	0.539142	protein_coding	UP
ENSG00000093010	COMT	5.53023	1.98883	0.000126952	0.00582769	1	22	19941371	19969975	+	28605	7362	0.534576	0.589514	0.515535	protein_coding	UP
ENSG00000105329	TGFB1	6.79232	1.6835	0.000126251	0.00582769	1	19	41301587	41353922	-	52336	3256	0.531365	0.620393	0.525459	protein_coding	UP
ENSG00000196975	ANXA4	5.83858	2.02868	0.000127123	0.00582769	1	2	69644425	69827112	+	182688	11044	0.419296	0.428196	0.418724	protein_coding	UP
ENSG00000006756	ARSD	5.15132	2.18762	0.000130303	0.00584813	1	X	2903972	2929349	-	25378	7014	0.48875	0.512689	0.479606	protein_coding	UP
ENSG00000064601	CTSA	6.51889	1.79942	0.000129258	0.00584813	1	20	45890144	45898949	+	8806	8630	0.560931	0.558517	0.68	protein_coding	UP
ENSG00000113441	LNPEP	6.03302	1.82898	0.000129955	0.00584813	1	5	96935394	97037513	+	102120	14946	0.37188	0.394219	0.36805	protein_coding	UP
ENSG00000171451	DSEL	6.0236	2.90699	0.000131407	0.00587716	1	18	67506587	67516720	-	10134	9264	0.405605	0.39864	0.479862	protein_coding	UP
ENSG00000162105	SHANK2	6.25405	2.03534	0.000131866	0.0058772	1	11	70467854	71252577	-	784724	18856	0.449671	0.533093	0.447617	protein_coding	UP
ENSG00000104419	NDRG1	4.91328	1.92725	0.000133341	0.00590196	1	8	133237175	133302022	-	64848	11963	0.503169	0.53724	0.495462	protein_coding	UP
ENSG00000130066	SAT1	7.69899	2.12413	0.000134071	0.00591386	1	X	23783173	23786210	+	3038	2478	0.437603	0.439871	0.427549	protein_coding	UP
ENSG00000108389	MTMR4	6.67584	1.50129	0.000134704	0.00592145	1	17	58489529	58517905	-	28377	7466	0.478538	0.493303	0.473266	protein_coding	UP
ENSG00000100196	KDELR3	4.74187	2.11524	0.000135953	0.00595594	1	22	38468078	38483447	+	15370	1907	0.495478	0.447299	0.502303	protein_coding	UP
ENSG00000124570	SERPINB6	6.6241	3.62074	0.000138285	0.0060208	1	6	2948159	2972165	-	24007	13193	0.472299	0.489578	0.451216	protein_coding	UP
ENSG00000172493	AFF1	7.91308	2.6031	0.000138372	0.0060208	1	4	86935002	87141039	+	206038	10928	0.411844	0.458913	0.409207	protein_coding	UP
ENSG00000188984	AADACL3	4.7222	4.66235	0.000144103	0.00620706	1	1	12716110	12728760	+	12651	4051	0.461107	0.488521	0.448192	protein_coding	UP
ENSG00000143641	GALNT2	9.46819	2.38722	0.000148147	0.00628592	1	1	230057990	230282122	+	224133	7693	0.459359	0.545171	0.456309	protein_coding	UP
ENSG00000170190	SLC16A5	5.10072	2.53323	0.000147824	0.00628592	1	17	75087727	75106162	+	18436	3080	0.562246	0.613312	0.552003	protein_coding	UP
ENSG00000039560	RAI14	8.48084	2.17116	0.000152736	0.00629396	1	5	34656328	34832612	+	176285	7550	0.421093	0.441987	0.420158	protein_coding	UP
ENSG00000100678	SLC8A3	1.80656	6.8184	0.00015298	0.00629396	1	14	70044215	70189070	-	144856	8435	0.43547	0.490456	0.43207	protein_coding	UP
ENSG00000125434	SLC25A35	2.81671	3.83348	0.000150785	0.00629396	1	17	8287763	8295400	-	7638	3945	0.554406	0.577693	0.529523	protein_coding	UP
ENSG00000146826	TRAPPC14	5.46647	1.91581	0.000153469	0.00629396	1	7	100154420	100158723	-	4304	3254	0.604927	0.619238	0.560534	protein_coding	UP
ENSG00000157766	ACAN	7.8866	8.15929	0.000153468	0.00629396	1	15	88803436	88875353	+	71918	10895	0.502649	0.556035	0.493117	protein_coding	UP
ENSG00000166471	TMEM41B	6.3485	1.50578	0.00015355	0.00629396	1	11	9280654	9314636	-	33983	4271	0.423459	0.377429	0.430076	protein_coding	UP
ENSG00000231924	PSG1	5.77549	5.43792	0.000153481	0.00629396	1	19	42866464	42879822	-	13359	4953	0.457554	0.442762	0.46627	protein_coding	UP
ENSG00000076706	MCAM	9.95124	4.73147	0.000159513	0.00634096	1	11	119308529	119321521	-	12993	7402	0.595905	0.566198	0.635242	protein_coding	UP
ENSG00000141738	GRB7	5.01813	1.81108	0.000158714	0.00634096	1	17	39737927	39747291	+	9365	3581	0.591094	0.595923	0.588103	protein_coding	UP
ENSG00000152127	MGAT5	8.32503	2.52482	0.000157797	0.00634096	1	2	134119983	134454621	+	334639	8747	0.428765	0.493198	0.427035	protein_coding	UP
ENSG00000162817	C1orf115	7.36742	1.6241	0.000159208	0.00634096	1	1	220690363	220699153	+	8791	2889	0.478385	0.533056	0.451618	protein_coding	UP
ENSG00000166340	TPP1	5.80606	1.55907	0.000155723	0.00634096	1	11	6612768	6619448	-	6681	6500	0.502844	0.503538	0.477778	protein_coding	UP
ENSG00000196549	MME	7.35285	2.57788	0.000158578	0.00634096	1	3	155024124	155183704	+	159581	9830	0.37521	0.39766	0.373736	protein_coding	UP
ENSG00000196639	HRH1	3.14738	3.18446	0.000156736	0.00634096	1	3	11137093	11263557	+	126465	5575	0.461934	0.466906	0.461705	protein_coding	UP
ENSG00000259676	ENSG00000259676	1.26438	6.56278	0.000160549	0.00634096	1	15	88797413	88798734	-	1322	569	0.404239	0.446397	0.37234	lncRNA	UP
ENSG00000158863	FHIP2B	6.43026	2.06827	0.000161467	0.00635764	1	8	22089150	22104911	+	15762	8285	0.571791	0.593844	0.547352	protein_coding	UP
ENSG00000185507	IRF7	4.77567	2.89437	0.000165181	0.00644456	1	11	612553	615983	-	3431	2607	0.670554	0.670886	0.669502	protein_coding	UP
ENSG00000242221	PSG2	8.49004	3.52768	0.000168656	0.00656022	1	19	43064209	43083045	-	18837	2823	0.435974	0.445271	0.434335	protein_coding	UP
ENSG00000206538	VGLL3	8.7381	4.33435	0.000169315	0.00656592	1	3	86876388	86991149	-	114762	12731	0.362658	0.385044	0.359865	protein_coding	UP
ENSG00000243130	PSG11	3.52018	4.78815	0.000171462	0.00658948	1	19	43007656	43026474	-	18819	4984	0.43198	0.45947	0.422076	protein_coding	UP
ENSG00000136720	HS6ST1	6.64365	2.49053	0.000172249	0.00659995	1	2	128236716	128318868	-	82153	4968	0.531953	0.598833	0.527648	protein_coding	UP
ENSG00000044090	CUL7	4.41564	2.61539	0.000174219	0.0066162	1	6	43037617	43053943	-	16327	7852	0.547042	0.581763	0.514869	protein_coding	UP
ENSG00000074695	LMAN1	8.46466	1.74814	0.000173272	0.0066162	1	18	59327823	59359265	-	31443	6056	0.368997	0.364927	0.369968	protein_coding	UP
ENSG00000204264	PSMB8	3.21891	3.35591	0.000173751	0.0066162	1	6	32840717	32844679	-	3963	3478	0.505048	0.50575	0.5	protein_coding	UP
ENSG00000169418	NPR1	3.64071	6.55594	0.000176966	0.00668099	1	1	153678688	153693992	+	15305	4930	0.553907	0.59858	0.532678	protein_coding	UP
ENSG00000111961	SASH1	7.06492	1.69177	0.000177603	0.00668334	1	6	148272304	148552044	+	279741	9989	0.432923	0.47312	0.431435	protein_coding	UP
ENSG00000137193	PIM1	6.19667	1.94002	0.00018848	0.00697215	1	6	37170152	37175428	+	5277	3023	0.538287	0.56037	0.508655	protein_coding	UP
ENSG00000072778	ACADVL	8.43904	1.95437	0.000189752	0.00697559	1	17	7217125	7225266	+	8142	4813	0.585063	0.585498	0.584435	protein_coding	UP
ENSG00000133805	AMPD3	5.64704	2.41333	0.000192921	0.00697559	1	11	10308313	10507579	+	199267	6821	0.442885	0.510482	0.440489	protein_coding	UP
ENSG00000144711	IQSEC1	7.35339	1.98878	0.000192856	0.00697559	1	3	12897043	13283281	-	386239	10157	0.533824	0.598602	0.532074	protein_coding	UP
ENSG00000198951	NAGA	6.22027	1.52767	0.000191894	0.00697559	1	22	42058334	42070842	-	12509	3717	0.532619	0.536992	0.53077	protein_coding	UP
ENSG00000092445	TYRO3	7.6586	1.68567	0.000194034	0.00699612	1	15	41557675	41583589	+	25915	10750	0.531836	0.528837	0.533962	protein_coding	UP
ENSG00000183822	NCF4-AS1	1.52511	4.58604	0.000194707	0.00699987	1	22	36847372	36870441	-	23070	1215	0.512679	0.511934	0.512721	lncRNA	UP
ENSG00000269526	ERVV-1	6.10015	2.42223	0.000196331	0.00699987	1	19	53013921	53016123	+	2203	2202	0.470481	0.470481	0	protein_coding	UP
ENSG00000275023	MLLT6	6.42554	1.83138	0.000196501	0.00699987	1	17	38705273	38729795	+	24523	13556	0.564554	0.570375	0.557359	protein_coding	UP
ENSG00000065029	ZNF76	4.97144	1.77824	0.00019959	0.00703833	1	6	35258909	35295985	+	37077	6769	0.482307	0.561531	0.464612	protein_coding	UP
ENSG00000132746	ALDH3B2	5.1614	2.55681	0.000199246	0.00703833	1	11	67662160	67681224	-	19065	3649	0.525808	0.596328	0.509114	protein_coding	UP
ENSG00000167549	CORO6	6.08723	4.63033	0.000199591	0.00703833	1	17	29614756	29622912	-	8157	4301	0.603114	0.632644	0.570169	protein_coding	UP
ENSG00000105856	HBP1	5.56041	1.64402	0.0002055	0.0070673	1	7	107168961	107202522	+	33562	6330	0.379548	0.41564	0.371158	protein_coding	UP
ENSG00000124731	TREM1	2.42167	3.33454	0.000205919	0.0070673	1	6	41267926	41286682	-	18757	5886	0.472009	0.462113	0.476535	protein_coding	UP
ENSG00000135047	CTSL	9.83142	2.82463	0.000203556	0.0070673	1	9	87724051	87731469	+	7419	6111	0.4512	0.463754	0.392502	protein_coding	UP
ENSG00000141854	MISP3	3.92401	2.30078	0.000203993	0.0070673	1	19	14072536	14075062	+	2527	2340	0.677751	0.67094	0.763441	protein_coding	UP
ENSG00000254750	CASP1P2	2.23569	4.98933	0.000204554	0.0070673	1	11	105063345	105071541	-	8197	1249	0.378111	0.440352	0.366921	unprocessed_pseudogene	UP
ENSG00000273033	LINC02035	3.97302	2.20005	0.000205292	0.0070673	1	3	122886941	122892416	+	5476	5475	0.437443	0.437443	0	lncRNA	UP
ENSG00000163683	SMIM14	4.61421	2.03364	0.000206826	0.0070795	1	4	39546336	39638902	-	92567	6519	0.413996	0.393772	0.415529	protein_coding	UP
ENSG00000116260	QSOX1	10.6983	3.15947	0.000212679	0.00722711	1	1	180154869	180204030	+	49162	9264	0.51848	0.546308	0.512018	protein_coding	UP
ENSG00000131873	CHSY1	6.66216	1.76495	0.000212827	0.00722711	1	15	101175727	101252048	-	76322	5660	0.434009	0.4947	0.429148	protein_coding	UP
ENSG00000160224	AIRE	1.29508	7.06756	0.000215744	0.00725584	1	21	44285838	44298648	+	12811	4666	0.63872	0.623875	0.647225	protein_coding	UP
ENSG00000168300	PCMTD1	5.08325	1.69916	0.00021533	0.00725584	1	8	51817575	51899186	-	81612	7313	0.367426	0.343088	0.369822	protein_coding	UP
ENSG00000197903	H2BC12	5.09321	2.38877	0.000216499	0.00725584	1	6	27146361	27146855	-	495	494	0.582996	0.582996	0	protein_coding	UP
ENSG00000066455	GOLGA5	6.65783	1.42566	0.000219136	0.00727049	1	14	92794305	92839947	+	45643	3192	0.395798	0.411654	0.394605	protein_coding	UP
ENSG00000112039	FANCE	5.84879	1.53048	0.000222047	0.00727049	1	6	35452338	35467102	+	14765	2698	0.50447	0.579318	0.487734	protein_coding	UP
ENSG00000125430	HS3ST3B1	4.64814	3.74622	0.000220618	0.00727049	1	17	14301081	14349404	+	48324	5367	0.459947	0.495249	0.455536	protein_coding	UP
ENSG00000134247	PTGFRN	6.4035	1.41745	0.000220018	0.00727049	1	1	116909916	116990353	+	80438	6479	0.44252	0.51937	0.435788	protein_coding	UP
ENSG00000138138	ATAD1	6.43498	1.41919	0.000221086	0.00727049	1	10	87751512	87841361	-	89850	5729	0.361217	0.364462	0.360996	protein_coding	UP
ENSG00000167676	PLIN4	5.35428	2.4191	0.000218603	0.00727049	1	19	4502192	4518486	-	16295	6497	0.594391	0.623826	0.57487	protein_coding	UP
ENSG00000170373	CST1	3.42907	2.74834	0.000222545	0.00727049	1	20	23747562	23751268	-	3707	857	0.567728	0.57993	0.564058	protein_coding	UP
ENSG00000127955	GNAI1	7.52968	1.50263	0.000223257	0.00727341	1	7	79768028	80226181	+	458154	24166	0.359511	0.37619	0.358582	protein_coding	UP
ENSG00000162078	ZG16B	1.24259	7.14249	0.000223938	0.00727712	1	16	2830253	2839585	+	9333	2575	0.532255	0.565049	0.519757	protein_coding	UP
ENSG00000105198	LGALS13	3.04812	3.52033	0.000225414	0.0073066	1	19	39602524	39607474	+	4951	682	0.450707	0.470674	0.447516	protein_coding	UP
ENSG00000176438	SYNE3	5.8477	3.53368	0.000228332	0.00738253	1	14	95407266	95516650	-	109385	18202	0.503803	0.514284	0.501711	protein_coding	UP
ENSG00000095585	BLNK	2.99463	3.10625	0.000236785	0.00759842	1	10	96189171	96271587	-	82417	6168	0.426264	0.424287	0.426424	protein_coding	UP
ENSG00000099330	OCEL1	4.64144	1.77194	0.000237686	0.00759899	1	19	17226213	17229219	+	3007	1854	0.586494	0.610032	0.548611	protein_coding	UP
ENSG00000167889	MGAT5B	4.28823	2.63757	0.000239762	0.00759899	1	17	76868404	76950393	+	81990	6417	0.541451	0.625526	0.534312	protein_coding	UP
ENSG00000180875	GREM2	2.08937	3.41796	0.000239187	0.00759899	1	1	240489573	240612155	-	122583	4174	0.405777	0.47724	0.403258	protein_coding	UP
ENSG00000204128	C2orf72	7.67117	3.5405	0.000238087	0.00759899	1	2	231037523	231049719	+	12197	3815	0.487537	0.564351	0.452571	protein_coding	UP
ENSG00000101280	ANGPT4	6.89025	7.12828	0.000240413	0.00760085	1	20	869900	916334	-	46435	4683	0.506245	0.54196	0.502239	protein_coding	UP
ENSG00000049192	ADAMTS6	4.61671	1.79711	0.000242131	0.00763634	1	5	65148738	65481920	-	333183	8536	0.35908	0.416706	0.357565	protein_coding	UP
ENSG00000050628	PTGER3	3.02577	5.11899	0.000243714	0.00764252	1	1	70852353	71047816	-	195464	9500	0.380491	0.381053	0.380463	protein_coding	UP
ENSG00000052344	PRSS8	7.73581	1.77842	0.00025007	0.00764252	1	16	31131433	31135727	-	4295	2969	0.58966	0.594813	0.578113	protein_coding	UP
ENSG00000059145	UNKL	4.35318	1.82315	0.000250662	0.00764252	1	16	1363205	1414751	-	51547	7474	0.578221	0.594327	0.57549	protein_coding	UP
ENSG00000072682	P4HA2	6.08411	1.75858	0.000246122	0.00764252	1	5	132190147	132295315	-	105169	10105	0.49227	0.455913	0.496134	protein_coding	UP
ENSG00000073737	DHRS9	3.66005	2.5833	0.000248178	0.00764252	1	2	169064789	169096167	+	31379	3738	0.396265	0.410915	0.394284	protein_coding	UP
ENSG00000133460	SLC2A11	3.67187	3.35469	0.000249915	0.00764252	1	22	23856703	23886312	+	29610	8879	0.508359	0.528551	0.499711	protein_coding	UP
ENSG00000144579	CTDSP1	6.5485	1.41473	0.000247702	0.00764252	1	2	218398256	218405941	+	7686	4600	0.63188	0.622391	0.646029	protein_coding	UP
ENSG00000163803	PLB1	3.00812	3.57787	0.000246069	0.00764252	1	2	28457145	28644142	+	186998	8542	0.47097	0.515336	0.468846	protein_coding	UP
ENSG00000182492	BGN	7.13597	5.88644	0.000246198	0.00764252	1	X	153494980	153509546	+	14567	2396	0.626184	0.609766	0.629417	protein_coding	UP
ENSG00000197712	FAM114A1	5.85965	2.01907	0.000248841	0.00764252	1	4	38867677	38945739	+	78063	4855	0.425687	0.460762	0.423361	protein_coding	UP
ENSG00000213949	ITGA1	8.55843	5.91325	0.000250462	0.00764252	1	5	52787916	52959209	+	171294	18513	0.367978	0.373089	0.367358	protein_coding	UP
ENSG00000130733	YIPF2	6.59408	1.47802	0.000255184	0.00767212	1	19	10922185	10928681	-	6497	2512	0.588054	0.621019	0.567269	protein_coding	UP
ENSG00000137628	DDX60	4.70982	3.01038	0.00025226	0.00767212	1	4	168216291	168318883	-	102593	17297	0.362806	0.386194	0.358063	protein_coding	UP
ENSG00000138650	PCDH10	1.73109	4.88466	0.000255394	0.00767212	1	4	133149294	133208606	+	59313	10176	0.339324	0.419713	0.322676	protein_coding	UP
ENSG00000149577	SIDT2	7.749	2.89443	0.000258179	0.00767212	1	11	117178736	117197445	+	18710	9038	0.559731	0.576787	0.543791	protein_coding	UP
ENSG00000162298	SYVN1	6.56182	1.33571	0.000257702	0.00767212	1	11	65121780	65134532	-	12753	5482	0.551678	0.576614	0.532875	protein_coding	UP
ENSG00000162729	IGSF8	6.92248	2.21624	0.000252851	0.00767212	1	1	160091340	160098943	-	7604	2583	0.58911	0.639954	0.562948	protein_coding	UP
ENSG00000172380	GNG12	7.53736	1.44011	0.000257296	0.00767212	1	1	67701475	67833467	-	131993	4711	0.415465	0.375292	0.416951	protein_coding	UP
ENSG00000181826	RELL1	5.63607	1.69252	0.000255366	0.00767212	1	4	37590800	37686376	-	95577	4205	0.428287	0.443995	0.427565	protein_coding	UP
ENSG00000144843	ADPRH	2.64465	2.68832	0.000260312	0.00769899	1	3	119579268	119589945	+	10678	4611	0.462396	0.501627	0.432575	protein_coding	UP
ENSG00000115339	GALNT3	6.03136	2.20651	0.000261401	0.00771344	1	2	165747588	165794659	-	47072	4574	0.370525	0.400962	0.367249	protein_coding	UP
ENSG00000127418	FGFRL1	7.66416	3.83919	0.000264936	0.00771624	1	4	1009936	1026898	+	16963	4333	0.667374	0.656127	0.671233	protein_coding	UP
ENSG00000137460	FHDC1	8.07534	2.20234	0.000264097	0.00771624	1	4	152936323	152979671	+	43349	6585	0.449825	0.520121	0.437233	protein_coding	UP
ENSG00000163823	CCR1	5.60222	4.51333	0.0002644	0.00771624	1	3	46201711	46208313	-	6603	2644	0.46698	0.463313	0.469429	protein_coding	UP
ENSG00000055332	EIF2AK2	6.6066	1.57852	0.000276726	0.00774158	1	2	37099210	37157522	-	58313	11018	0.413054	0.393175	0.417685	protein_coding	UP
ENSG00000123143	PKN1	7.0501	1.4054	0.000271683	0.00774158	1	19	14433053	14471867	+	38815	4601	0.531432	0.653336	0.515038	protein_coding	UP
ENSG00000129038	LOXL1	2.85017	3.1326	0.00027683	0.00774158	1	15	73925989	73952137	+	26149	3630	0.550138	0.648485	0.534284	protein_coding	UP
ENSG00000133106	EPSTI1	4.27794	2.3823	0.000272972	0.00774158	1	13	42886388	42992271	-	105884	4910	0.395701	0.423625	0.394343	protein_coding	UP
ENSG00000137936	BCAR3	6.65871	1.52959	0.000270123	0.00774158	1	1	93561741	93847150	-	285410	6892	0.450757	0.53105	0.44877	protein_coding	UP
ENSG00000141524	TMC6	6.01799	1.77038	0.00027679	0.00774158	1	17	78107397	78132407	-	25011	11709	0.606717	0.597318	0.614991	protein_coding	UP
ENSG00000148572	NRBF2	5.9044	1.69909	0.000271349	0.00774158	1	10	63133247	63155031	+	21785	1897	0.422282	0.441223	0.420476	protein_coding	UP
ENSG00000160712	IL6R	4.74921	2.54345	0.000270248	0.00774158	1	1	154405193	154469450	+	64258	6441	0.491153	0.515758	0.488412	protein_coding	UP
ENSG00000177707	NECTIN3	6.8588	1.89031	0.000275493	0.00774158	1	3	111070071	111275563	+	205493	7700	0.366725	0.393506	0.365682	protein_coding	UP
ENSG00000188994	ZNF292	6.8143	1.62424	0.000276024	0.00774158	1	6	87152833	87265943	+	113111	14846	0.376766	0.376734	0.376771	protein_coding	UP
ENSG00000236304	ENSG00000236304	2.47771	9.98783	0.000275143	0.00774158	1	11	76656984	76663866	+	6883	1495	0.569892	0.554515	0.57416	lncRNA	UP
ENSG00000134323	MYCN	8.52332	2.86411	0.000279108	0.00775461	1	2	15940550	15947007	+	6458	2613	0.537711	0.56946	0.516129	protein_coding	UP
ENSG00000180530	NRIP1	7.58656	2.22823	0.000278919	0.00775461	1	21	14961235	15065936	-	104702	8489	0.365928	0.394864	0.363375	protein_coding	UP
ENSG00000016402	IL20RA	1.85044	5.81332	0.000280452	0.00777513	1	6	136999971	137045180	-	45210	4720	0.411975	0.453814	0.407098	protein_coding	UP
ENSG00000099875	MKNK2	7.87754	1.50754	0.000281974	0.00778197	1	19	2037465	2051244	-	13780	5210	0.642282	0.634741	0.646867	protein_coding	UP
ENSG00000164438	TLX3	1.36329	5.40031	0.000283124	0.00778197	1	5	171309248	171312139	+	2892	1531	0.66586	0.677335	0.652941	protein_coding	UP
ENSG00000088298	EDEM2	6.49473	1.53919	0.000284874	0.00781335	1	20	35115364	35147336	-	31973	1873	0.458026	0.542445	0.452773	protein_coding	UP
ENSG00000068366	ACSL4	8.01214	1.9807	0.000290695	0.00782028	1	X	109624244	109733403	-	109160	9950	0.391621	0.367739	0.394017	protein_coding	UP
ENSG00000140455	USP3	5.53374	1.61597	0.000288762	0.00782028	1	15	63504511	63594640	+	90130	7741	0.384427	0.427335	0.380395	protein_coding	UP
ENSG00000141429	GALNT1	7.16484	1.86546	0.00029122	0.00782028	1	18	35581117	35711834	+	130718	5111	0.384946	0.379182	0.385181	protein_coding	UP
ENSG00000160801	PTH1R	2.31123	9.96702	0.000289962	0.00782028	1	3	46877721	46903799	+	26079	2763	0.579531	0.631922	0.573322	protein_coding	UP
ENSG00000166147	FBN1	7.42374	3.64002	0.000291068	0.00782028	1	15	48408313	48645721	-	237409	18459	0.389132	0.446936	0.384258	protein_coding	UP
ENSG00000169908	TM4SF1	2.31139	9.64769	0.000290116	0.00782028	1	3	149369022	149377692	-	8671	3492	0.376009	0.401775	0.358633	protein_coding	UP
ENSG00000172183	ISG20	2.56091	2.88497	0.000292905	0.00784583	1	15	88635670	88656483	+	20814	7177	0.519387	0.52933	0.514154	protein_coding	UP
ENSG00000175832	ETV4	6.61356	1.5566	0.000293393	0.00784583	1	17	43527844	43579620	-	51777	3500	0.502318	0.599143	0.495298	protein_coding	UP
ENSG00000166398	GARRE1	5.93406	1.43262	0.000294647	0.00786298	1	19	34254552	34355566	+	101015	7408	0.449443	0.481641	0.446894	protein_coding	UP
ENSG00000076864	RAP1GAP	6.05256	2.82988	0.000298725	0.00795526	1	1	21596221	21669357	-	73137	5711	0.566287	0.617055	0.561987	protein_coding	UP
ENSG00000076067	RBMS2	6.38253	1.6242	0.000299775	0.00796668	1	12	56521820	56596193	+	74374	8897	0.440482	0.469484	0.436542	protein_coding	UP
ENSG00000125637	PSD4	7.13323	2.32623	0.00030074	0.00797583	1	2	113157325	113209396	+	52072	13427	0.510111	0.549117	0.496558	protein_coding	UP
ENSG00000175662	TOM1L2	6.15507	2.82037	0.000302908	0.00801675	1	17	17843511	17972422	-	128912	7844	0.482604	0.559663	0.477612	protein_coding	UP
ENSG00000008256	CYTH3	6.93634	1.69901	0.000303655	0.00802	1	7	6161776	6272644	-	110869	5792	0.447758	0.542645	0.442527	protein_coding	UP
ENSG00000141736	ERBB2	8.99039	3.47562	0.000313987	0.00822517	1	17	39687914	39730426	+	42513	10290	0.520888	0.576482	0.503135	protein_coding	UP
ENSG00000130598	TNNI2	6.17108	6.8172	0.000315517	0.00824842	1	11	1838981	1841680	+	2700	1079	0.651352	0.62836	0.666667	protein_coding	UP
ENSG00000289131	ENSG00000289131	2.19899	9.63921	0.00031657	0.00825913	1	18	73683204	73691289	-	8086	1103	0.411255	0.43155	0.408049	lncRNA	UP
ENSG00000275202	ENSG00000275202	1.02195	4.56082	0.000317573	0.00826848	1	13	48974967	48976867	-	1901	1099	0.617895	0.55141	0.709114	lncRNA	UP
ENSG00000108679	LGALS3BP	6.30613	3.81192	0.000320595	0.00831073	1	17	78971238	78979947	-	8710	3414	0.589505	0.609842	0.576393	protein_coding	UP
ENSG00000141526	SLC16A3	9.05468	1.88825	0.000321785	0.00831073	1	17	82217934	82261129	+	43196	9229	0.598565	0.659768	0.581935	protein_coding	UP
ENSG00000183723	CMTM4	7.2477	1.44087	0.000321467	0.00831073	1	16	66614750	66696743	-	81994	8149	0.452758	0.479077	0.449854	protein_coding	UP
ENSG00000106608	URGCP	5.00398	1.79418	0.000323207	0.008314	1	7	43875894	43926411	-	50518	7378	0.456935	0.508268	0.448156	protein_coding	UP
ENSG00000115363	EVA1A	3.46702	2.59529	0.000323081	0.008314	1	2	75469302	75569722	-	100421	2734	0.417586	0.483541	0.41574	protein_coding	UP
ENSG00000118515	SGK1	6.60422	1.45455	0.000324588	0.00832183	1	6	134169248	134318112	-	148865	9979	0.422715	0.429602	0.42222	protein_coding	UP
ENSG00000173193	PARP14	5.34301	2.67507	0.000325431	0.00832183	1	3	122680839	122730840	+	50002	10257	0.408732	0.420688	0.405646	protein_coding	UP
ENSG00000183484	GPR132	2.40751	10.1662	0.000325457	0.00832183	1	14	105049395	105065445	-	16051	4188	0.556262	0.577364	0.548811	protein_coding	UP
ENSG00000068650	ATP11A	8.09045	1.4648	0.000333586	0.00833918	1	13	112690038	112887168	+	197131	13991	0.503749	0.518834	0.502596	protein_coding	UP
ENSG00000070540	WIPI1	6.56399	1.74177	0.000332126	0.00833918	1	17	68420948	68457513	-	36566	3388	0.465773	0.49026	0.463273	protein_coding	UP
ENSG00000101986	ABCD1	6.49598	1.61013	0.000331319	0.00833918	1	X	153724856	153744755	+	19900	4227	0.583547	0.645848	0.566743	protein_coding	UP
ENSG00000131037	EPS8L1	7.90582	2.43161	0.000332807	0.00833918	1	19	55072020	55087923	+	15904	5321	0.582594	0.63879	0.554338	protein_coding	UP
ENSG00000167470	MIDN	6.71662	1.98605	0.000332163	0.00833918	1	19	1248553	1259143	+	10591	4504	0.659585	0.62944	0.681893	protein_coding	UP
ENSG00000173706	HEG1	9.16255	2.89385	0.000332617	0.00833918	1	3	124965710	125055997	-	90288	9944	0.449943	0.491553	0.444793	protein_coding	UP
ENSG00000175224	ATG13	6.0752	1.32997	0.000328686	0.00833918	1	11	46617527	46674818	+	57292	6976	0.444258	0.489822	0.437941	protein_coding	UP
ENSG00000204842	ATXN2	6.48762	1.41129	0.000329617	0.00833918	1	12	111443485	111599676	-	156192	16509	0.425159	0.462838	0.420706	protein_coding	UP
ENSG00000249715	FER1L5	1.74547	5.62952	0.000329642	0.00833918	1	2	96642737	96704887	+	62151	10399	0.507498	0.540052	0.500957	protein_coding	UP
ENSG00000072201	LNX1	4.86297	1.72358	0.000336287	0.00834928	1	4	53459301	53701405	-	242105	5604	0.414169	0.451285	0.41329	protein_coding	UP
ENSG00000237441	RGL2	6.78879	1.32819	0.000335969	0.00834928	1	6	33291654	33298942	-	7289	4143	0.566959	0.595221	0.52973	protein_coding	UP
ENSG00000091972	CD200	4.38818	5.07674	0.000337652	0.00834931	1	3	112332347	112362812	+	30466	2983	0.386082	0.450553	0.379084	protein_coding	UP
ENSG00000198336	MYL4	1.70868	7.47953	0.00033947	0.00834931	1	17	47200446	47223679	+	23234	1627	0.459131	0.555624	0.451865	protein_coding	UP
ENSG00000070778	PTPN21	6.34448	1.56343	0.000342139	0.00836266	1	14	88465778	88555007	-	89230	7648	0.413913	0.490586	0.406725	protein_coding	UP
ENSG00000161638	ITGA5	10.4336	3.21373	0.000341905	0.00836266	1	12	54395261	54419266	-	24006	7359	0.524474	0.554695	0.511114	protein_coding	UP
ENSG00000114796	KLHL24	3.95238	1.97167	0.000346154	0.00839929	1	3	183635610	183684519	+	48910	8637	0.389846	0.388908	0.390048	protein_coding	UP
ENSG00000167261	DPEP2	1.1648	4.66997	0.000347521	0.00841657	1	16	67987394	68000586	-	13193	3486	0.543663	0.582042	0.529878	protein_coding	UP
ENSG00000145214	DGKQ	5.01063	1.77295	0.000348499	0.00842436	1	4	958887	986895	-	28009	4958	0.60547	0.65712	0.59436	protein_coding	UP
ENSG00000189350	TOGARAM2	2.57843	4.92888	0.000350741	0.00842529	1	2	28956611	29052230	+	95620	10651	0.49829	0.523613	0.495116	protein_coding	UP
ENSG00000102996	MMP15	9.66279	4.02848	0.000354598	0.00846027	1	16	58025754	58046901	+	21148	4221	0.593749	0.649609	0.579818	protein_coding	UP
ENSG00000185442	FAM174B	2.15001	3.18846	0.000354383	0.00846027	1	15	92617448	92809884	-	192437	4455	0.446891	0.533558	0.444838	protein_coding	UP
ENSG00000162434	JAK1	6.40953	1.61884	0.000356024	0.00847852	1	1	64833229	65067754	-	234526	12584	0.427067	0.480213	0.424054	protein_coding	UP
ENSG00000130762	ARHGEF16	6.55124	4.45125	0.000360716	0.00855362	1	1	3454665	3481113	+	26449	5309	0.629159	0.630439	0.628838	protein_coding	UP
ENSG00000102181	CD99L2	3.98087	2.01878	0.000363302	0.0085881	1	X	150766336	150898816	-	132481	5749	0.430231	0.516612	0.426312	protein_coding	UP
ENSG00000180596	H2BC4	2.88508	3.559	0.000364022	0.00858932	1	6	26114873	26123926	-	9054	721	0.378659	0.474341	0.370379	protein_coding	UP
ENSG00000130695	CEP85	7.6491	2.1331	0.000365149	0.00859164	1	1	26234200	26278808	+	44609	5129	0.446826	0.498538	0.440107	protein_coding	UP
ENSG00000104765	BNIP3L	5.64028	1.33763	0.00037152	0.00866364	1	8	26383054	26505636	+	122583	4139	0.43601	0.390191	0.437611	protein_coding	UP
ENSG00000185033	SEMA4B	7.16767	2.13974	0.000371897	0.00866364	1	15	90160604	90229679	+	69076	6976	0.506696	0.58988	0.497351	protein_coding	UP
ENSG00000007866	TEAD3	7.90292	1.76063	0.000373079	0.00867545	1	6	35473597	35497079	-	23483	3035	0.567541	0.595387	0.563408	protein_coding	UP
ENSG00000131446	MGAT1	8.25295	1.67839	0.000375055	0.00870562	1	5	180784780	180815652	-	30873	11488	0.509005	0.550052	0.484678	protein_coding	UP
ENSG00000107331	ABCA2	3.94488	1.84502	0.000379718	0.0087462	1	9	137007234	137028915	-	21682	11459	0.666621	0.647526	0.688026	protein_coding	UP
ENSG00000286467	ENSG00000286467	0.329229	6.35072	0.00038021	0.0087462	1	4	133261022	133263115	-	2094	1458	0.373149	0.391632	0.330709	lncRNA	UP
ENSG00000043143	JADE2	7.57003	1.53029	0.000383106	0.00878133	1	5	134524312	134583230	+	58919	11074	0.537917	0.561857	0.532376	protein_coding	UP
ENSG00000115380	EFEMP1	7.08989	1.40636	0.00038478	0.00880399	1	2	55865967	55924139	-	58173	3951	0.379564	0.444951	0.374799	protein_coding	UP
ENSG00000110446	SLC15A3	2.00287	4.09029	0.000385647	0.00880813	1	11	60937060	60952653	-	15594	6941	0.529084	0.561591	0.503005	protein_coding	UP
ENSG00000104964	TLE5	9.04503	3.48979	0.00038722	0.00882835	1	19	3052910	3063107	-	10198	5230	0.603707	0.608413	0.598752	protein_coding	UP
ENSG00000059588	TARBP1	5.26833	1.55924	0.00038916	0.00883272	1	1	234391313	234479179	-	87867	7786	0.403057	0.453763	0.398127	protein_coding	UP
ENSG00000164603	BMT2	4.02098	1.95891	0.000392745	0.00883272	1	7	112819147	112939875	-	120729	4090	0.369699	0.369927	0.369691	protein_coding	UP
ENSG00000196839	ADA	5.98875	3.12893	0.000390226	0.00883272	1	20	44619522	44652233	-	32712	2798	0.534652	0.567906	0.531541	protein_coding	UP
ENSG00000204267	TAP2	4.86679	2.95085	0.000389958	0.00883272	1	6	32821833	32838739	-	16907	6332	0.437892	0.481207	0.411954	protein_coding	UP
ENSG00000068912	ERLEC1	6.44497	1.3019	0.000395785	0.00886106	1	2	53787009	53833038	+	46030	16405	0.395707	0.378909	0.405009	protein_coding	UP
ENSG00000100934	SEC23A	6.33645	1.55878	0.000397945	0.0088696	1	14	39031919	39109646	-	77728	8637	0.387999	0.373046	0.389868	protein_coding	UP
ENSG00000103546	SLC6A2	5.21282	6.7015	0.000399791	0.0088696	1	16	55655988	55707645	+	51658	8028	0.481697	0.495391	0.479177	protein_coding	UP
ENSG00000117335	CD46	8.07493	1.87208	0.000399646	0.0088696	1	1	207752054	207795513	+	43460	8701	0.382176	0.370992	0.384976	protein_coding	UP
ENSG00000146859	TMEM140	2.64375	3.84076	0.000400086	0.0088696	1	7	135148072	135166215	+	18144	2310	0.430193	0.522511	0.416725	protein_coding	UP
ENSG00000188938	FAM120AOS	6.20628	1.32495	0.000401073	0.00887617	1	9	93431441	93453581	-	22141	10132	0.449368	0.481938	0.421885	protein_coding	UP
ENSG00000101577	LPIN2	5.88304	1.42014	0.000403271	0.00890944	1	18	2916994	3013144	-	96151	6605	0.415621	0.489023	0.410207	protein_coding	UP
ENSG00000074842	MYDGF	8.19216	1.42165	0.000407026	0.00894002	1	19	4641374	4670362	-	28989	1663	0.547364	0.570054	0.545984	protein_coding	UP
ENSG00000076513	ANKRD13A	6.96527	1.8649	0.000410227	0.00894002	1	12	109999186	110039763	+	40578	7333	0.440052	0.460657	0.435507	protein_coding	UP
ENSG00000135074	ADAM19	10.0468	3.74375	0.000409083	0.00894002	1	5	157395534	157575775	-	180242	7679	0.446602	0.522855	0.443209	protein_coding	UP
ENSG00000182158	CREB3L2	7.56128	1.41011	0.000409372	0.00894002	1	7	137874979	138002086	-	127108	8792	0.436609	0.479982	0.433385	protein_coding	UP
ENSG00000116990	MYCL	4.76559	2.29416	0.000412499	0.00894397	1	1	39895426	39902256	-	6831	5060	0.53675	0.550988	0.496045	protein_coding	UP
ENSG00000204231	RXRB	4.63232	1.64267	0.000412119	0.00894397	1	6	33193588	33200665	-	7078	3888	0.53907	0.566615	0.505488	protein_coding	UP
ENSG00000163082	SGPP2	0.970362	6.25739	0.000416034	0.00899025	1	2	222424543	222562621	+	138079	4978	0.417583	0.478305	0.415312	protein_coding	UP
ENSG00000109846	CRYAB	3.70134	4.14265	0.00041689	0.00899361	1	11	111908564	111923722	-	15159	4381	0.461275	0.494636	0.447713	protein_coding	UP
ENSG00000255112	CHMP1B	6.55071	1.31098	0.000420029	0.00903098	1	18	11851413	11854444	+	3032	3031	0.414715	0.414715	0	protein_coding	UP
ENSG00000031081	ARHGAP31	5.78583	3.03315	0.000421604	0.00903628	1	3	119294383	119420714	+	126332	9361	0.434375	0.496421	0.429409	protein_coding	UP
ENSG00000157510	AFAP1L1	7.11848	2.49451	0.000421684	0.00903628	1	5	149271859	149343637	+	71779	6548	0.462119	0.496793	0.458639	protein_coding	UP
ENSG00000187808	SOWAHD	3.27774	4.62695	0.000424746	0.00908674	1	X	119758588	119760202	+	1615	1614	0.654895	0.654895	0	protein_coding	UP
ENSG00000166949	SMAD3	6.44794	2.25829	0.000427128	0.00910733	1	15	67063763	67195173	+	131411	9961	0.483342	0.525951	0.479848	protein_coding	UP
ENSG00000266709	ENSG00000266709	2.4156	2.84667	0.000428534	0.00912216	1	17	14303854	14305505	+	1652	1651	0.522714	0.522714	0	lncRNA	UP
ENSG00000165731	RET	0.591869	5.9521	0.000431707	0.00915982	1	10	43077064	43130351	+	53288	8955	0.557115	0.536013	0.561378	protein_coding	UP
ENSG00000118271	TTR	2.17847	7.21548	0.000432877	0.00916899	1	18	31557009	31598833	+	41825	2169	0.425234	0.4426	0.424284	protein_coding	UP
ENSG00000108785	HSD17B1P1	3.40605	3.47175	0.000433619	0.00916957	1	17	42546764	42548706	+	1943	949	0.641607	0.645943	0.637462	unprocessed_pseudogene	UP
ENSG00000147119	CHST7	3.43271	4.99006	0.000439656	0.00923638	1	X	46573765	46598496	+	24732	2394	0.447738	0.619883	0.429288	protein_coding	UP
ENSG00000139211	AMIGO2	2.75846	2.40792	0.000445335	0.00928288	1	12	47075707	47079959	-	4253	3961	0.446613	0.449634	0.405498	protein_coding	UP
ENSG00000163840	DTX3L	4.35615	2.33372	0.000445616	0.00928288	1	3	122564338	122575203	+	10866	5763	0.442154	0.437966	0.446884	protein_coding	UP
ENSG00000175155	YPEL2	4.35744	2.10861	0.000446209	0.00928288	1	17	59331655	59401729	+	70075	8695	0.466321	0.459229	0.467326	protein_coding	UP
ENSG00000177728	TMEM94	6.75967	1.24041	0.000443486	0.00928288	1	17	75441159	75500452	+	59294	9015	0.520028	0.601775	0.50537	protein_coding	UP
ENSG00000134369	NAV1	7.51791	2.35609	0.000447833	0.00929776	1	1	201539127	201826969	+	287843	22773	0.47697	0.499232	0.475057	protein_coding	UP
ENSG00000124216	SNAI1	5.33595	2.4315	0.000462249	0.00950926	1	20	49982980	49988886	+	5907	1702	0.552489	0.584606	0.539486	protein_coding	UP
ENSG00000170542	SERPINB9	6.45823	1.37184	0.000462276	0.00950926	1	6	2887270	2903309	-	16040	4136	0.437808	0.43472	0.438881	protein_coding	UP
ENSG00000065361	ERBB3	7.98387	2.91542	0.000466785	0.00953872	1	12	56076799	56103505	+	26707	11687	0.501236	0.50261	0.500166	protein_coding	UP
ENSG00000188522	FAM83G	7.08046	1.87969	0.000467424	0.00953872	1	17	18968789	19004764	-	35976	7830	0.580459	0.600766	0.574809	protein_coding	UP
ENSG00000105426	PTPRS	6.22762	2.27914	0.000468407	0.00954361	1	19	5158495	5340812	-	182318	9393	0.524658	0.594272	0.520876	protein_coding	UP
ENSG00000135404	CD63	9.77749	1.66846	0.000469682	0.00955442	1	12	55725323	55729707	-	4385	2409	0.591925	0.576588	0.610633	protein_coding	UP
ENSG00000163993	S100P	7.66985	2.71141	0.000470564	0.00955722	1	4	6693878	6697170	+	3293	469	0.535541	0.52452	0.537372	protein_coding	UP
ENSG00000169884	WNT10B	3.94979	2.87349	0.000471603	0.00956202	1	12	48965340	48971735	-	6396	2595	0.557467	0.586513	0.537632	protein_coding	UP
ENSG00000133789	SWAP70	7.98361	1.40096	0.000475386	0.00959442	1	11	9664077	9752993	+	88917	7177	0.399681	0.41842	0.398035	protein_coding	UP
ENSG00000089057	SLC23A2	6.89176	1.42336	0.000477772	0.00961236	1	20	4852356	5010293	-	157938	7508	0.449325	0.490277	0.447281	protein_coding	UP
ENSG00000196502	SULT1A1	2.5501	3.71263	0.000477141	0.00961236	1	16	28603944	28623625	-	19682	10155	0.526244	0.555194	0.495381	protein_coding	UP
ENSG00000007171	NOS2	3.539	1.8564	0.000481297	0.00966813	1	17	27756766	27800529	-	43764	4371	0.513562	0.568291	0.507489	protein_coding	UP
ENSG00000196182	STK40	6.53331	1.52166	0.00048263	0.00967975	1	1	36339624	36385924	-	46301	5604	0.522894	0.588508	0.513859	protein_coding	UP
ENSG00000065882	TBC1D1	7.40461	1.47598	0.000484589	0.00968021	1	4	37891084	38139175	+	248092	9000	0.428419	0.479556	0.426495	protein_coding	UP
ENSG00000090615	GOLGA3	7.54624	1.35227	0.000488686	0.00968021	1	12	132768902	132829143	-	60242	14791	0.535964	0.540464	0.534499	protein_coding	UP
ENSG00000101966	XIAP	6.40881	1.46336	0.000486275	0.00968021	1	X	123859724	123913976	+	54253	8988	0.4198	0.403649	0.423007	protein_coding	UP
ENSG00000124602	UNC5CL	1.11696	4.49144	0.000488644	0.00968021	1	6	41026895	41039221	-	12327	3147	0.517281	0.567842	0.499946	protein_coding	UP
ENSG00000125744	RTN2	5.24342	1.53138	0.000485935	0.00968021	1	19	45485294	45497055	-	11762	3217	0.541195	0.614548	0.513577	protein_coding	UP
ENSG00000163710	PCOLCE2	3.86276	3.11765	0.00048379	0.00968021	1	3	142815922	142889206	-	73285	3518	0.409243	0.457931	0.406788	protein_coding	UP
ENSG00000170498	KISS1	5.65613	4.32616	0.000493149	0.00975356	1	1	204190341	204196491	-	6151	711	0.516911	0.656821	0.498621	protein_coding	UP
ENSG00000158615	PPP1R15B	7.32817	1.37359	0.00049703	0.00976621	1	1	204396492	204411887	-	15396	9331	0.411887	0.429107	0.385389	protein_coding	UP
ENSG00000159363	ATP13A2	7.42604	1.89517	0.000495567	0.00976621	1	1	16985958	17011928	-	25971	5226	0.572314	0.632989	0.557029	protein_coding	UP
ENSG00000013563	DNASE1L1	5.21803	2.08687	0.000499193	0.00978265	1	X	154401236	154412112	-	10877	4123	0.544686	0.570701	0.528802	protein_coding	UP
ENSG00000184988	TMEM106A	3.30021	2.48183	0.000507939	0.00993888	1	17	43211835	43220041	+	8207	3568	0.506824	0.514574	0.500862	protein_coding	UP
ENSG00000105327	BBC3	3.90929	2.20385	0.000514387	0.00999537	1	19	47220822	47232766	-	11945	3180	0.597287	0.643396	0.580557	protein_coding	UP
ENSG00000130052	STARD8	4.5604	1.53083	0.000514295	0.00999537	1	X	68647666	68725842	+	78177	5541	0.50275	0.569572	0.497653	protein_coding	UP
ENSG00000008513	ST3GAL1	8.26668	2.04347	0.000522234	0.0100803	1	8	133454848	133571940	-	117093	8836	0.493962	0.522635	0.491622	protein_coding	UP
ENSG00000155111	CDK19	4.78898	2.06836	0.000522182	0.0100803	1	6	110609978	110815958	-	205981	7628	0.398738	0.428291	0.397601	protein_coding	UP
ENSG00000075539	FRYL	6.17527	1.29511	0.000524107	0.0101013	1	4	48497357	48780322	-	282966	18093	0.369441	0.387885	0.368182	protein_coding	UP
ENSG00000166579	NDEL1	5.9999	1.24582	0.000536448	0.0102707	1	17	8413131	8490411	+	77281	7938	0.446196	0.494079	0.440714	protein_coding	UP
ENSG00000122133	PAEP	0.686381	6.21971	0.000538281	0.0102818	1	9	135561756	135566955	+	5200	1447	0.579342	0.576365	0.58049	protein_coding	UP
ENSG00000114480	GBE1	5.17227	1.47266	0.000543094	0.010343	1	3	81489703	81761645	-	271943	4633	0.352546	0.380747	0.352057	protein_coding	UP
ENSG00000069020	MAST4	5.63621	2.01269	0.000545446	0.010366	1	5	66596380	67169593	+	573214	14611	0.391969	0.49846	0.389184	protein_coding	UP
ENSG00000135604	STX11	1.49224	4.00052	0.00054592	0.010366	1	6	144150517	144191939	+	41423	5502	0.409155	0.438023	0.404733	protein_coding	UP
ENSG00000120899	PTK2B	7.41661	2.109	0.000546792	0.0103672	1	8	27311482	27459391	+	147910	7821	0.469106	0.556323	0.464237	protein_coding	UP
ENSG00000180573	H2AC6	4.20631	3.08845	0.000548583	0.0103706	1	6	26124145	26139116	+	14972	1666	0.418209	0.419568	0.418038	protein_coding	UP
ENSG00000120725	SIL1	6.79463	1.49596	0.000551977	0.0104194	1	5	138946724	139293557	-	346834	3953	0.447777	0.534784	0.446774	protein_coding	UP
ENSG00000170848	PSG6	8.8778	4.2647	0.000554428	0.0104487	1	19	42902086	42919563	-	17478	5125	0.455627	0.511024	0.432642	protein_coding	UP
ENSG00000242247	ARFGAP3	5.68116	1.43542	0.000555161	0.0104487	1	22	42796502	42858106	-	61605	3256	0.450036	0.439496	0.450624	protein_coding	UP
ENSG00000138030	KHK	4.93014	1.65429	0.000559115	0.0104731	1	2	27086747	27100762	+	14016	3040	0.531074	0.579605	0.517631	protein_coding	UP
ENSG00000154429	CCSAP	6.44245	1.31595	0.000558127	0.0104731	1	1	229321011	229343294	-	22284	6252	0.435803	0.413628	0.444451	protein_coding	UP
ENSG00000241839	PLEKHO2	4.95284	1.59832	0.000559004	0.0104731	1	15	64841883	64868002	+	26120	3715	0.539607	0.582503	0.532494	protein_coding	UP
ENSG00000268964	ERVV-2	6.56481	2.14813	0.000562555	0.0104803	1	19	53044740	53051680	+	6941	3031	0.484726	0.466183	0.499105	protein_coding	UP
ENSG00000136261	BZW2	8.79443	1.6988	0.000568475	0.010553	1	7	16646131	16706523	+	60393	3646	0.377716	0.404553	0.375991	protein_coding	UP
ENSG00000187741	FANCA	5.55485	1.46606	0.000570669	0.010553	1	16	89737549	89816657	-	79109	9694	0.504551	0.561791	0.496557	protein_coding	UP
ENSG00000115825	PRKD3	6.09255	1.33128	0.000575014	0.0105839	1	2	37250502	37324833	-	74332	10248	0.369146	0.379098	0.367555	protein_coding	UP
ENSG00000120949	TNFRSF8	3.0223	5.07847	0.000583711	0.0106565	1	1	12063303	12144207	+	80905	3797	0.505426	0.612326	0.500162	protein_coding	UP
ENSG00000133661	SFTPD	1.69383	4.23745	0.000582317	0.0106565	1	10	79937467	79982614	-	45148	4231	0.446209	0.535334	0.436993	protein_coding	UP
ENSG00000166387	PPFIBP2	6.34145	1.74095	0.00058115	0.0106565	1	11	7513298	7657127	+	143830	9764	0.454637	0.516694	0.450117	protein_coding	UP
ENSG00000171236	LRG1	4.9245	1.71125	0.000584026	0.0106565	1	19	4536402	4540036	-	3635	2699	0.555311	0.565024	0.527273	protein_coding	UP
ENSG00000196526	AFAP1	8.11692	1.74982	0.000588169	0.0106937	1	4	7758714	7939926	-	181213	9995	0.463899	0.511856	0.461099	protein_coding	UP
ENSG00000151474	FRMD4A	6.71702	1.66638	0.000591505	0.0107391	1	10	13643706	14462142	-	818437	14645	0.437839	0.501127	0.436686	protein_coding	UP
ENSG00000105472	CLEC11A	6.4748	3.37192	0.000594008	0.0107541	1	19	50723364	50725708	+	2345	1420	0.665102	0.679577	0.642857	protein_coding	UP
ENSG00000181381	DDX60L	5.23397	3.45495	0.000593297	0.0107541	1	4	168356735	168537786	-	181052	12105	0.381428	0.383561	0.381276	protein_coding	UP
ENSG00000142186	SCYL1	7.41351	1.23002	0.000596496	0.0107836	1	11	65525077	65538704	+	13628	4268	0.575842	0.613636	0.558607	protein_coding	UP
ENSG00000268756	ENSG00000268756	2.03847	4.61382	0.000597314	0.0107836	1	19	38820166	38823223	+	3058	564	0.532221	0.528369	0.533093	lncRNA	UP
ENSG00000090975	PITPNM2	6.57871	2.39626	0.000598469	0.0107893	1	12	122983480	123151090	-	167611	9467	0.515005	0.606739	0.509514	protein_coding	UP
ENSG00000168405	CMAHP	4.17394	2.78103	0.000607748	0.010865	1	6	25061626	25452263	-	390638	8440	0.40138	0.422512	0.400914	transcribed_unitary_pseudogene	UP
ENSG00000151135	TMEM263	5.54057	1.55484	0.00060892	0.0108665	1	12	106955719	106978778	+	23060	4759	0.382671	0.405758	0.376667	protein_coding	UP
ENSG00000108244	KRT23	6.75536	1.25841	0.000612788	0.0108919	1	17	40922700	40937646	-	14947	2901	0.415964	0.488108	0.398589	protein_coding	UP
ENSG00000100600	LGMN	7.41258	1.81844	0.000615224	0.0109075	1	14	92703807	92748679	-	44873	3858	0.472789	0.509331	0.469352	protein_coding	UP
ENSG00000141959	PFKL	8.02383	1.26796	0.000618082	0.0109137	1	21	44300051	44327376	+	27326	8906	0.634767	0.645857	0.629404	protein_coding	UP
ENSG00000167705	RILP	3.31352	2.87088	0.000617582	0.0109137	1	17	1646145	1649866	-	3722	1885	0.645525	0.667374	0.623094	protein_coding	UP
ENSG00000180879	SSR4	6.34676	1.13552	0.000618126	0.0109137	1	X	153793516	153798499	+	4984	4560	0.615091	0.612281	0.64539	protein_coding	UP
ENSG00000065485	PDIA5	7.29961	1.78166	0.00063939	0.0111594	1	3	123067025	123225227	+	158203	4047	0.452207	0.520633	0.45041	protein_coding	UP
ENSG00000182240	BACE2	4.88223	1.33888	0.000639864	0.0111594	1	21	41167801	41282530	+	114730	9618	0.455622	0.475047	0.453844	protein_coding	UP
ENSG00000165072	MAMDC2	5.60723	7.85789	0.000641305	0.0111693	1	9	70043848	70226972	+	183125	3575	0.402154	0.436364	0.401473	protein_coding	UP
ENSG00000072041	SLC6A15	2.07796	2.67635	0.000646055	0.0112216	1	12	84859491	84913629	-	54139	20138	0.345414	0.355795	0.339265	protein_coding	UP
ENSG00000110799	VWF	1.85476	3.63745	0.000648953	0.0112415	1	12	5948877	6124770	-	175894	10333	0.465868	0.569438	0.459404	protein_coding	UP
ENSG00000054983	GALC	3.19283	2.48286	0.000655695	0.0112444	1	14	87837820	87993665	-	155846	6710	0.391216	0.427273	0.389593	protein_coding	UP
ENSG00000059378	PARP12	3.30879	2.9437	0.000655229	0.0112444	1	7	140023749	140062951	-	39203	5495	0.455615	0.475887	0.45231	protein_coding	UP
ENSG00000108771	DHX58	1.14984	3.83593	0.000651723	0.0112444	1	17	42101404	42112714	-	11311	3810	0.555349	0.563255	0.551333	protein_coding	UP
ENSG00000108924	HLF	0.685983	6.06001	0.000658736	0.0112444	1	17	55264960	55325187	+	60228	6765	0.432962	0.441242	0.431914	protein_coding	UP
ENSG00000145911	N4BP3	5.61324	2.65484	0.000658757	0.0112444	1	5	178113532	178126081	+	12550	5980	0.605785	0.611204	0.600852	protein_coding	UP
ENSG00000168394	TAP1	7.5606	2.96711	0.000652601	0.0112444	1	6	32845209	32853816	-	8608	4632	0.504241	0.537349	0.46566	protein_coding	UP
ENSG00000180263	FGD6	5.78613	1.18524	0.000657743	0.0112444	1	12	95076749	95217482	-	140734	10020	0.410089	0.402395	0.410678	protein_coding	UP
ENSG00000188869	TMC3	1.53599	9.10788	0.000654916	0.0112444	1	15	81331088	81374213	-	43126	4955	0.429333	0.503734	0.419675	protein_coding	UP
ENSG00000224057	EGFR-AS1	1.691	9.17414	0.000654718	0.0112444	1	7	55179750	55188934	-	9185	2804	0.504138	0.523894	0.495455	lncRNA	UP
ENSG00000105173	CCNE1	8.64997	2.45297	0.0006631	0.0112519	1	19	29811991	29824312	+	12322	2450	0.472364	0.520816	0.460338	protein_coding	UP
ENSG00000155090	KLF10	5.48973	1.2765	0.00066238	0.0112519	1	8	102648784	102655725	-	6942	3816	0.478605	0.481656	0.47488	protein_coding	UP
ENSG00000163220	S100A9	2.35255	4.89389	0.000663678	0.0112519	1	1	153357854	153361023	+	3170	570	0.525718	0.559649	0.518276	protein_coding	UP
ENSG00000181274	FRAT2	3.94167	1.614	0.000664452	0.0112519	1	10	97332497	97334729	-	2233	2232	0.603495	0.603495	0	protein_coding	UP
ENSG00000169891	REPS2	2.18335	2.72228	0.000667887	0.0112951	1	X	16946658	17153272	+	206615	11317	0.40945	0.423434	0.408639	protein_coding	UP
ENSG00000127314	RAP1B	7.13587	1.43212	0.000672989	0.0113139	1	12	68610855	68671901	+	61047	16914	0.389428	0.381755	0.392368	protein_coding	UP
ENSG00000128595	CALU	9.85702	1.68388	0.000673525	0.0113139	1	7	128739292	128773400	+	34109	6333	0.399261	0.407706	0.397336	protein_coding	UP
ENSG00000164164	OTUD4	6.37732	1.123	0.000676051	0.0113139	1	4	145110838	145180589	-	69752	9485	0.375995	0.411386	0.370424	protein_coding	UP
ENSG00000165102	HGSNAT	6.03153	1.68607	0.000674779	0.0113139	1	8	43140464	43202855	+	62392	8914	0.440945	0.487772	0.433139	protein_coding	UP
ENSG00000177565	TBL1XR1	5.49725	1.31431	0.000674921	0.0113139	1	3	177019340	177228000	-	208661	11651	0.39308	0.372414	0.394302	protein_coding	UP
ENSG00000198855	FICD	3.40427	2.2705	0.000675673	0.0113139	1	12	108515277	108525837	+	10561	4170	0.502557	0.508393	0.498748	protein_coding	UP
ENSG00000138639	ARHGAP24	3.56317	1.74781	0.000680455	0.011358	1	4	85475150	86002668	+	527519	7852	0.367474	0.425751	0.366593	protein_coding	UP
ENSG00000221968	FADS3	8.03276	1.93803	0.000686593	0.0113865	1	11	61873519	61892051	-	18533	6282	0.573764	0.581184	0.569959	protein_coding	UP
ENSG00000268108	ENSG00000268108	1.74611	4.22008	0.000685862	0.0113865	1	19	49060613	49061132	+	520	519	0.475915	0.475915	0	lncRNA	UP
ENSG00000049449	RCN1	7.54549	1.35118	0.000689203	0.0113885	1	11	32091074	32105722	+	14649	4465	0.46648	0.446137	0.4754	protein_coding	UP
ENSG00000223573	TINCR	6.52355	1.30643	0.000689376	0.0113885	1	19	5558167	5578349	-	20183	4423	0.522495	0.581958	0.505806	protein_coding	UP
ENSG00000174851	YIF1A	6.44275	1.17603	0.000693337	0.0114098	1	11	66284580	66289145	-	4566	2337	0.58839	0.599914	0.576302	protein_coding	UP
ENSG00000002587	HS3ST1	2.21634	2.62569	0.000699771	0.011457	1	4	11393150	11429564	-	36415	7431	0.439227	0.464137	0.43284	protein_coding	UP
ENSG00000127220	ABHD8	4.51872	1.59536	0.000698744	0.011457	1	19	17292131	17310236	-	18106	2155	0.54902	0.655684	0.534608	protein_coding	UP
ENSG00000135678	CPM	6.68961	4.32625	0.000699653	0.011457	1	12	68842197	68971570	-	129374	7522	0.4146	0.423691	0.414038	protein_coding	UP
ENSG00000127511	SIN3B	8.50402	1.41107	0.000706129	0.0114662	1	19	16829398	16880353	+	50956	8759	0.529762	0.559881	0.523509	protein_coding	UP
ENSG00000133065	SLC41A1	5.22577	1.9992	0.000702387	0.0114662	1	1	205789094	205813748	-	24655	6365	0.508396	0.523802	0.503035	protein_coding	UP
ENSG00000136147	PHF11	3.44311	2.26163	0.000706209	0.0114662	1	13	49495610	49528981	+	33372	4820	0.417249	0.428423	0.415362	protein_coding	UP
ENSG00000172663	TMEM134	4.79404	1.88248	0.000703118	0.0114662	1	11	67461710	67469272	-	7563	5887	0.566781	0.553763	0.612537	protein_coding	UP
ENSG00000173918	C1QTNF1	4.08407	3.12069	0.000705085	0.0114662	1	17	79022814	79049788	+	26975	4745	0.541225	0.600211	0.528634	protein_coding	UP
ENSG00000247556	OIP5-AS1	6.51898	1.1022	0.000704829	0.0114662	1	15	41283990	41309737	+	25748	12663	0.414611	0.40259	0.426246	lncRNA	UP
ENSG00000168014	C2CD3	6.06541	1.73988	0.000708046	0.0114712	1	11	74012718	74171210	-	158493	27164	0.403478	0.442387	0.39543	protein_coding	UP
ENSG00000136603	SKIL	4.60594	1.51376	0.000712879	0.0115003	1	3	170357678	170396835	+	39158	7774	0.396302	0.347054	0.408501	protein_coding	UP
ENSG00000129103	SUMF2	7.1048	1.34166	0.000715038	0.011516	1	7	56064002	56080670	+	16669	4091	0.492861	0.530922	0.48048	protein_coding	UP
ENSG00000171488	LRRC8C	2.98268	2.30777	0.000716919	0.0115318	1	1	89633072	89769903	+	136832	11716	0.396935	0.413025	0.395428	protein_coding	UP
ENSG00000167004	PDIA3	10.5783	1.77722	0.00071788	0.0115328	1	15	43746394	43773279	+	26886	11763	0.430091	0.430247	0.42997	protein_coding	UP
ENSG00000165516	KLHDC2	4.53894	1.33695	0.000720063	0.011539	1	14	49768130	49786385	+	18256	6306	0.404711	0.389946	0.412503	protein_coding	UP
ENSG00000089154	GCN1	9.24546	1.64328	0.000723468	0.0115551	1	12	120127202	120194715	-	67514	9604	0.496719	0.559767	0.486263	protein_coding	UP
ENSG00000119777	TMEM214	7.21557	1.36483	0.00072802	0.0115551	1	2	27032910	27041694	+	8785	4895	0.549977	0.556078	0.542299	protein_coding	UP
ENSG00000169231	THBS3	3.91407	2.51465	0.000728267	0.0115551	1	1	155195588	155209051	-	13464	4600	0.552997	0.567174	0.545639	protein_coding	UP
ENSG00000184730	APOBR	7.19507	3.14227	0.000726774	0.0115551	1	16	28494643	28498964	+	4322	3788	0.625318	0.62962	0.594747	protein_coding	UP
ENSG00000231925	TAPBP	5.76429	1.58649	0.000722015	0.0115551	1	6	33299694	33314254	-	14561	4917	0.498695	0.551149	0.471949	protein_coding	UP
ENSG00000075426	FOSL2	7.75205	2.28282	0.000730849	0.0115607	1	2	28392448	28417317	+	24870	7155	0.518075	0.533333	0.511911	protein_coding	UP
ENSG00000100239	PPP6R2	6.73637	1.34309	0.000734459	0.0115607	1	22	50343304	50445090	+	101787	5324	0.511279	0.582832	0.507329	protein_coding	UP
ENSG00000105880	DLX5	3.81997	3.8472	0.000733251	0.0115607	1	7	97020396	97024950	-	4555	1741	0.556873	0.541643	0.566299	protein_coding	UP
ENSG00000142611	PRDM16	1.70345	9.24168	0.000730059	0.0115607	1	1	3069168	3438621	+	369454	9747	0.575786	0.569816	0.575948	protein_coding	UP
ENSG00000166483	WEE1	6.75095	1.13356	0.000732509	0.0115607	1	11	9573670	9593457	+	19788	9239	0.405519	0.421041	0.391923	protein_coding	UP
ENSG00000261371	PECAM1	3.84045	4.51167	0.000731876	0.0115607	1	17	64319415	64413776	-	94362	7720	0.472844	0.489896	0.471324	protein_coding	UP
ENSG00000197063	MAFG	6.05972	1.20416	0.00074024	0.011604	1	17	81918270	81927735	-	9466	5237	0.603064	0.573611	0.639546	protein_coding	UP
ENSG00000112773	TENT5A	6.94341	1.33948	0.000748266	0.0116846	1	6	81491439	81752774	-	261336	6048	0.360308	0.414352	0.359027	protein_coding	UP
ENSG00000146966	DENND2A	4.99242	2.58047	0.000747893	0.0116846	1	7	140518420	140673993	-	155574	5152	0.475552	0.567935	0.472387	protein_coding	UP
ENSG00000113384	GOLPH3	7.27976	1.14893	0.000754771	0.0117193	1	5	32124716	32174319	-	49604	2738	0.410943	0.455442	0.408343	protein_coding	UP
ENSG00000156299	TIAM1	6.91595	1.1326	0.000755036	0.0117193	1	21	31118416	31559977	-	441562	9166	0.43856	0.492472	0.437417	protein_coding	UP
ENSG00000102755	FLT1	6.7328	5.14886	0.000770062	0.011909	1	13	28300346	28495145	-	194800	12528	0.416101	0.422893	0.415634	protein_coding	UP
ENSG00000150961	SEC24D	7.07039	1.31947	0.000775725	0.0119248	1	4	118722823	118838683	-	115861	9887	0.389211	0.415293	0.386778	protein_coding	UP
ENSG00000152315	KCNK13	0.425091	4.13249	0.000774839	0.0119248	1	14	90061994	90185853	+	123860	2287	0.439023	0.560122	0.436745	protein_coding	UP
ENSG00000179832	MROH1	6.59928	1.38937	0.000772797	0.0119248	1	8	144148016	144261927	+	113912	10842	0.531731	0.596938	0.524872	protein_coding	UP
ENSG00000105928	GSDME	6.02574	1.4908	0.000779617	0.0119417	1	7	24698355	24757940	-	59586	8585	0.457145	0.484333	0.452569	protein_coding	UP
ENSG00000138380	CARF	2.51385	2.51479	0.000779083	0.0119417	1	2	202912214	202988263	+	76050	10092	0.38391	0.369798	0.38607	protein_coding	UP
ENSG00000126878	AIF1L	8.19998	2.59411	0.000788523	0.0119939	1	9	131096476	131123152	+	26677	5289	0.538199	0.561165	0.53252	protein_coding	UP
ENSG00000149269	PAK1	6.77708	1.27746	0.000785029	0.0119939	1	11	77322017	77474635	-	152619	5997	0.399003	0.48691	0.395407	protein_coding	UP
ENSG00000245532	NEAT1	7.93554	1.54889	0.000787963	0.0119939	1	11	65422774	65445540	+	22767	22766	0.440613	0.440613	0	lncRNA	UP
ENSG00000250131	AGA-DT	3.9161	1.57191	0.000787504	0.0119939	1	4	177442519	177681381	+	238863	6007	0.380764	0.392709	0.380456	lncRNA	UP
ENSG00000011105	TSPAN9	7.59771	1.54445	0.000795886	0.012064	1	12	3077355	3286564	+	209210	6893	0.521335	0.595822	0.518797	protein_coding	UP
ENSG00000021355	SERPINB1	5.1669	1.37629	0.000796056	0.012064	1	6	2832332	2841959	-	9628	3039	0.430768	0.481079	0.407559	protein_coding	UP
ENSG00000140367	UBE2Q2	6.27042	1.09497	0.000802158	0.0121135	1	15	75843307	75901078	+	57772	3815	0.385574	0.442726	0.381533	protein_coding	UP
ENSG00000163378	EOGT	3.41415	1.80807	0.000801871	0.0121135	1	3	68975217	69013684	-	38468	5348	0.415759	0.395475	0.419034	protein_coding	UP
ENSG00000181467	RAP2B	6.64908	1.38807	0.000803995	0.012127	1	3	153162226	153170627	+	8402	8401	0.412689	0.412689	0	protein_coding	UP
ENSG00000115594	IL1R1	7.60269	2.24473	0.000812722	0.0121728	1	2	102064544	102179874	+	115331	7105	0.413787	0.447994	0.411541	protein_coding	UP
ENSG00000023171	GRAMD1B	4.84309	2.06294	0.000823646	0.0122942	1	11	123358428	123627774	+	269347	14900	0.458021	0.507987	0.455095	protein_coding	UP
ENSG00000263325	ENSG00000263325	2.66752	4.66362	0.000823701	0.0122942	1	16	2857898	2859726	+	1829	262	0.598468	0.603053	0.597701	lncRNA	UP
ENSG00000047346	FAM214A	5.01746	1.66848	0.000826428	0.0123123	1	15	52581317	52709817	-	128501	9831	0.372148	0.388974	0.370754	protein_coding	UP
ENSG00000088340	FER1L4	5.6734	1.82499	0.000841713	0.0123438	1	20	35558737	35607562	-	48826	10188	0.496016	0.576855	0.4747	transcribed_unitary_pseudogene	UP
ENSG00000105707	HPN	1.34903	3.32753	0.000831366	0.0123438	1	19	35040506	35066573	+	26068	3373	0.524073	0.621998	0.509518	protein_coding	UP
ENSG00000124257	NEURL2	1.37931	3.5432	0.000834597	0.0123438	1	20	45888625	45891208	-	2584	1220	0.564073	0.65	0.487161	protein_coding	UP
ENSG00000129128	SPCS3	7.44832	1.26534	0.000841887	0.0123438	1	4	176319966	176332245	+	12280	6825	0.367538	0.383297	0.347818	protein_coding	UP
ENSG00000188895	MSL1	6.55865	1.38584	0.000834913	0.0123438	1	17	40121971	40136917	+	14947	7716	0.460792	0.482633	0.437483	protein_coding	UP
ENSG00000198715	GLMP	5.5024	1.27979	0.000841697	0.0123438	1	1	156290089	156295689	-	5601	3464	0.539286	0.538972	0.539794	protein_coding	UP
ENSG00000074527	NTN4	4.69796	4.10877	0.000852474	0.0123685	1	12	95657807	95791189	-	133383	4350	0.401044	0.473563	0.398599	protein_coding	UP
ENSG00000125772	GPCPD1	5.02536	1.42483	0.000846002	0.0123685	1	20	5544439	5611006	-	66568	7450	0.392342	0.377852	0.394167	protein_coding	UP
ENSG00000138821	SLC39A8	8.4537	2.03875	0.000849479	0.0123685	1	4	102251080	102431258	-	180179	8462	0.381556	0.435122	0.378916	protein_coding	UP
ENSG00000152684	PELO	5.95088	1.151	0.000852766	0.0123685	1	5	52787916	52804044	+	16129	4368	0.388889	0.454212	0.364626	protein_coding	UP
ENSG00000168010	ATG16L2	5.40815	1.20884	0.000851139	0.0123685	1	11	72814406	72843674	+	29269	8504	0.527129	0.566557	0.510981	protein_coding	UP
ENSG00000131724	IL13RA1	5.50828	1.67549	0.000859912	0.0124138	1	X	118727133	118794535	+	67403	4636	0.40567	0.435073	0.403499	protein_coding	UP
ENSG00000134996	OSTF1	6.56709	1.16401	0.000867798	0.0124138	1	9	75088514	75147265	+	58752	1338	0.402631	0.421525	0.402191	protein_coding	UP
ENSG00000164411	GJB7	2.12784	2.48448	0.000867157	0.0124138	1	6	87282980	87329278	-	46299	2722	0.403776	0.452241	0.400748	protein_coding	UP
ENSG00000167656	LY6D	1.52265	3.69454	0.000866566	0.0124138	1	8	142784882	142786539	-	1658	1496	0.616777	0.621658	0.571429	protein_coding	UP
ENSG00000173264	GPR137	5.65249	1.18061	0.000863035	0.0124138	1	11	64270062	64289500	+	19439	4028	0.562712	0.637537	0.543154	protein_coding	UP
ENSG00000189337	KAZN	5.03625	1.22858	0.000865184	0.0124138	1	1	13892792	15118043	+	1225252	13840	0.454622	0.552168	0.453508	protein_coding	UP
ENSG00000198792	TMEM184B	7.68852	1.17056	0.000866535	0.0124138	1	22	38219291	38273010	-	53720	7044	0.534969	0.605906	0.524264	protein_coding	UP
ENSG00000222005	LINC01118	1.06311	5.10434	0.000868465	0.0124138	1	2	46698940	46822804	+	123865	3351	0.400907	0.515667	0.397716	lncRNA	UP
ENSG00000153233	PTPRR	0.265771	5.17637	0.000871154	0.0124374	1	12	70638073	70920738	-	282666	5019	0.376375	0.435545	0.375305	protein_coding	UP
ENSG00000143222	UFC1	6.21007	1.13011	0.000874747	0.0124482	1	1	161152776	161158856	+	6081	2094	0.46102	0.479465	0.45133	protein_coding	UP
ENSG00000253671	ENSG00000253671	0.381457	5.65771	0.000876106	0.0124537	1	8	17808361	17822183	+	13823	4163	0.369194	0.394187	0.358422	lncRNA	UP
ENSG00000115648	MLPH	2.55933	3.35518	0.000877444	0.0124589	1	2	237485428	237555322	+	69895	7412	0.513234	0.516999	0.512788	protein_coding	UP
ENSG00000170581	STAT2	7.16951	1.65678	0.00088413	0.0124976	1	12	56341597	56360167	-	18571	6177	0.477652	0.510928	0.461067	protein_coding	UP
ENSG00000205189	ZBTB10	6.95776	1.49939	0.000884153	0.0124976	1	8	80485619	80526265	+	40647	10209	0.388894	0.400039	0.385156	protein_coding	UP
ENSG00000049239	H6PD	5.34383	2.609	0.000897468	0.0125201	1	1	9234774	9271337	+	36564	9316	0.522933	0.565371	0.508423	protein_coding	UP
ENSG00000116183	PAPPA2	0.889718	4.1062	0.000893688	0.0125201	1	1	176463171	176845601	+	382431	10900	0.393465	0.476514	0.391029	protein_coding	UP
ENSG00000162542	TMCO4	5.34202	2.0303	0.000900283	0.0125201	1	1	19682240	19799945	-	117706	4008	0.489223	0.553144	0.48697	protein_coding	UP
ENSG00000171928	TVP23B	5.40628	1.33425	0.00089128	0.0125201	1	17	18781111	18806714	+	25604	5737	0.410538	0.403347	0.412615	protein_coding	UP
ENSG00000231826	LINC01819	6.32916	2.23214	0.000889342	0.0125201	1	2	43027823	43040662	-	12840	4231	0.499416	0.534625	0.48211	lncRNA	UP
ENSG00000285907	ENSG00000285907	1.28561	3.22336	0.000896142	0.0125201	1	9	89563537	89604687	-	41151	5265	0.439951	0.459639	0.437063	lncRNA	UP
ENSG00000188554	NBR1	6.37457	1.11159	0.000901826	0.012528	1	17	43170481	43211689	+	41209	8383	0.441565	0.448646	0.439756	protein_coding	UP
ENSG00000110046	ATG2A	6.6582	1.14383	0.000903048	0.0125314	1	11	64894546	64917211	-	22666	7795	0.603221	0.630789	0.588769	protein_coding	UP
ENSG00000145050	MANF	7.25358	1.26139	0.000908863	0.0125818	1	3	51385291	51389397	+	4107	2135	0.509011	0.521311	0.495687	protein_coding	UP
ENSG00000204021	LIPK	1.19476	8.53202	0.000908267	0.0125818	1	10	88706249	88752776	+	46528	1293	0.371612	0.413766	0.370407	protein_coding	UP
ENSG00000162571	TTLL10	0.26379	4.57407	0.000911078	0.0125884	1	1	1173880	1197936	+	24057	3981	0.547514	0.636523	0.529863	protein_coding	UP
ENSG00000178385	PLEKHM3	4.41501	1.50129	0.000918286	0.0126607	1	2	207821288	208025527	-	204240	11626	0.413349	0.457423	0.410689	protein_coding	UP
ENSG00000198842	STYXL2	3.63491	2.13673	0.000921248	0.0126676	1	1	167094075	167129165	+	35091	4267	0.448048	0.560112	0.432534	protein_coding	UP
ENSG00000161395	PGAP3	4.22312	1.65612	0.000924929	0.0126842	1	17	39671122	39696797	-	25676	3610	0.516105	0.587812	0.504373	protein_coding	UP
ENSG00000196968	FUT11	4.54258	1.67227	0.000928617	0.0126848	1	10	73772276	73780251	+	7976	4921	0.475235	0.489331	0.452521	protein_coding	UP
ENSG00000271605	MILR1	2.62085	6.84231	0.000937713	0.0127776	1	17	64449037	64468643	+	19607	1806	0.458278	0.46567	0.457528	protein_coding	UP
ENSG00000164308	ERAP2	4.05223	3.21121	0.000939632	0.0127785	1	5	96875986	96919703	+	43718	6931	0.384061	0.401674	0.380743	protein_coding	UP
ENSG00000153443	UBALD1	5.24678	1.5556	0.000942477	0.0127882	1	16	4608883	4615027	-	6145	3587	0.646973	0.676052	0.606179	protein_coding	UP
ENSG00000230438	SERPINB9P1	0.550743	5.53515	0.000948708	0.0128321	1	6	2851230	2881407	-	30178	4987	0.468602	0.502105	0.461969	lncRNA	UP
ENSG00000148248	SURF4	8.69338	1.29576	0.000954908	0.0128352	1	9	133361450	133376166	-	14717	3437	0.523852	0.542915	0.518042	protein_coding	UP
ENSG00000155269	GPR78	6.95596	4.64721	0.000953648	0.0128352	1	4	8558725	8619761	+	61037	10616	0.5396	0.583176	0.530424	protein_coding	UP
ENSG00000006377	DLX6	3.24714	4.36976	0.000962738	0.0129265	1	7	97005553	97011040	+	5488	3442	0.49517	0.54387	0.413203	protein_coding	UP
ENSG00000121039	RDH10	4.79604	1.44841	0.000964496	0.0129365	1	8	73294602	73325281	+	30680	5324	0.416898	0.464688	0.406863	protein_coding	UP
ENSG00000071073	MGAT4A	8.34445	1.93666	0.000968208	0.0129592	1	2	98619106	98731132	-	112027	9616	0.400166	0.382488	0.401826	protein_coding	UP
ENSG00000176871	WSB2	5.53322	1.26786	0.000969929	0.0129688	1	12	118032687	118062430	-	29744	4613	0.464143	0.468025	0.46343	protein_coding	UP
ENSG00000005001	PRSS22	6.11335	2.27941	0.000974103	0.0129705	1	16	2852730	2858170	-	5441	2376	0.593566	0.622896	0.570822	protein_coding	UP
ENSG00000277675	ENSG00000277675	1.12235	8.46407	0.000973267	0.0129705	1	7	75225433	75234310	+	8878	772	0.513912	0.51943	0.513387	lncRNA	UP
ENSG00000136205	TNS3	8.74405	1.45021	0.000978104	0.0129869	1	7	47275154	47582558	-	307405	11724	0.484626	0.543927	0.482275	protein_coding	UP
ENSG00000112759	SLC29A1	8.34239	2.97703	0.000980099	0.0129964	1	6	44219553	44234142	+	14590	4282	0.568031	0.581037	0.562627	protein_coding	UP
ENSG00000198837	DENND4B	5.57653	1.14952	0.000985552	0.0130418	1	1	153929501	153946718	-	17218	7586	0.564965	0.605985	0.532655	protein_coding	UP
ENSG00000153982	GDPD1	4.34763	3.43863	0.00100796	0.0132563	1	17	59220467	59275970	+	55504	3903	0.408825	0.40328	0.409244	protein_coding	UP
ENSG00000138463	SLC49A4	6.33661	1.38001	0.00101118	0.0132715	1	3	122795069	122881139	+	86071	3313	0.380423	0.447631	0.377732	protein_coding	UP
ENSG00000114251	WNT5A	5.13675	1.18854	0.00101681	0.0132888	1	3	55465715	55490539	-	24825	7143	0.484894	0.428811	0.50755	protein_coding	UP
ENSG00000160606	TLCD1	3.27495	1.68714	0.00101768	0.0132888	1	17	28724348	28727935	-	3588	1330	0.603568	0.599248	0.606114	protein_coding	UP
ENSG00000087245	MMP2	11.5554	6.68778	0.00103138	0.0133034	1	16	55389700	55506691	+	116992	4687	0.45671	0.551952	0.452735	protein_coding	UP
ENSG00000095637	SORBS1	5.62493	2.94047	0.00102587	0.0133034	1	10	95311771	95561414	-	249644	10911	0.444735	0.481807	0.443041	protein_coding	UP
ENSG00000111711	GOLT1B	5.02465	1.16225	0.00103049	0.0133034	1	12	21501781	21518408	+	16628	3782	0.359957	0.333157	0.367847	protein_coding	UP
ENSG00000112893	MAN2A1	8.41466	1.23369	0.00102619	0.0133034	1	5	109689927	109869625	+	179699	11230	0.364662	0.374889	0.36398	protein_coding	UP
ENSG00000135801	TAF5L	6.05882	1.46925	0.00103275	0.0133034	1	1	229593121	229626047	-	32927	6395	0.419152	0.445661	0.412762	protein_coding	UP
ENSG00000136813	ECPAS	7.69985	1.20021	0.00103372	0.0133034	1	9	111360685	111484745	-	124061	8404	0.393342	0.452404	0.38905	protein_coding	UP
ENSG00000147459	DOCK5	6.99986	2.04447	0.0010276	0.0133034	1	8	25184689	25418082	+	233394	15934	0.423719	0.441697	0.422401	protein_coding	UP
ENSG00000158406	H4C8	1.89542	2.96898	0.00103087	0.0133034	1	6	26277609	26285638	-	8030	2160	0.417611	0.438426	0.409951	protein_coding	UP
ENSG00000164620	RELL2	4.19955	1.48732	0.00102334	0.0133034	1	5	141636950	141641064	+	4115	2576	0.599903	0.649068	0.517555	protein_coding	UP
ENSG00000170456	DENND5B	3.7672	1.65489	0.00103782	0.0133215	1	12	31382226	31591136	-	208911	11321	0.40954	0.422224	0.408813	protein_coding	UP
ENSG00000117143	UAP1	5.98198	1.35423	0.00104792	0.0133307	1	1	162561506	162599842	+	38337	3425	0.396781	0.425985	0.393916	protein_coding	UP
ENSG00000130822	PNCK	2.65037	2.91972	0.00104049	0.0133307	1	X	153669733	153689010	-	19278	5059	0.566271	0.648547	0.536995	protein_coding	UP
ENSG00000134352	IL6ST	7.65541	1.37757	0.00104831	0.0133307	1	5	55935095	55995022	-	59928	10098	0.374372	0.363933	0.376488	protein_coding	UP
ENSG00000136383	ALPK3	4.124	1.41866	0.00105204	0.0133307	1	15	84817356	84873479	+	56124	10247	0.479376	0.566605	0.459892	protein_coding	UP
ENSG00000145743	FBXL17	3.65749	1.94495	0.00104923	0.0133307	1	5	107859035	108382098	-	523064	8116	0.358081	0.450468	0.356625	protein_coding	UP
ENSG00000164970	FAM219A	6.91117	1.14998	0.00104733	0.0133307	1	9	34398184	34458570	-	60387	3776	0.471649	0.581038	0.464353	protein_coding	UP
ENSG00000172081	MOB3A	6.37913	1.41508	0.00105028	0.0133307	1	19	2071036	2096673	-	25638	4136	0.556929	0.591876	0.550207	protein_coding	UP
ENSG00000181704	YIPF6	7.06592	1.19374	0.00104824	0.0133307	1	X	68498562	68537282	+	38721	8600	0.412009	0.414535	0.411288	protein_coding	UP
ENSG00000204414	CSHL1	1.0056	8.51881	0.00105187	0.0133307	1	17	63909597	63911341	-	1745	1744	0.566514	0.566514	0	protein_coding	UP
ENSG00000260266	PPIAP46	3.92642	3.53777	0.0010546	0.0133499	1	15	74350768	74364620	+	13853	3698	0.430913	0.439968	0.427615	transcribed_processed_pseudogene	UP
ENSG00000119718	EIF2B2	6.31076	1.21914	0.00105938	0.0133841	1	14	75002921	75012366	+	9446	5429	0.440127	0.453122	0.42256	protein_coding	UP
ENSG00000289091	ENSG00000289091	0.533795	5.1986	0.00106125	0.0133945	1	2	120256050	120259223	-	3174	1230	0.45572	0.521138	0.414308	lncRNA	UP
ENSG00000011523	CEP68	5.35461	1.13016	0.00106918	0.013468	1	2	65056366	65087004	+	30639	8616	0.478132	0.464833	0.483335	protein_coding	UP
ENSG00000169836	TACR3	1.64919	3.18898	0.00106842	0.013468	1	4	103586031	103719985	-	133955	5354	0.356279	0.373179	0.355575	protein_coding	UP
ENSG00000066084	DIP2B	7.8297	1.63202	0.00107884	0.0135067	1	12	50504985	50748657	+	243673	10312	0.41844	0.434833	0.417715	protein_coding	UP
ENSG00000135631	RAB11FIP5	7.05256	1.44574	0.00107903	0.0135067	1	2	73073382	73156721	-	83340	7050	0.485835	0.613333	0.474053	protein_coding	UP
ENSG00000197724	PHF2	4.94023	1.9131	0.0010811	0.0135121	1	9	93576584	93679587	+	103004	5370	0.514577	0.554749	0.512368	protein_coding	UP
ENSG00000133401	PDZD2	5.56841	1.39135	0.00108537	0.0135524	1	5	31639131	32110932	+	471802	15888	0.454234	0.518567	0.451992	protein_coding	UP
ENSG00000155974	GRIP1	4.15949	2.15203	0.00108834	0.0135631	1	12	66347431	67069162	-	721732	6537	0.385925	0.442711	0.385406	protein_coding	UP
ENSG00000100784	RPS6KA5	4.23971	1.51051	0.00109405	0.0135719	1	14	90847861	91060641	-	212781	27960	0.387898	0.383727	0.388529	protein_coding	UP
ENSG00000104267	CA2	2.94895	1.91029	0.00109119	0.0135719	1	8	85463968	85481493	+	17526	1999	0.384365	0.403702	0.381876	protein_coding	UP
ENSG00000137161	CNPY3	6.41855	1.60079	0.00110111	0.0136197	1	6	42929480	42939294	+	9815	1425	0.502751	0.595088	0.487066	protein_coding	UP
ENSG00000153066	TXNDC11	5.66135	1.40012	0.00110138	0.0136197	1	16	11679083	11742857	-	63775	4253	0.435303	0.505761	0.430268	protein_coding	UP
ENSG00000130589	HELZ2	6.76764	1.83397	0.00110937	0.0136922	1	20	63558086	63574239	-	16154	12047	0.660806	0.65867	0.667073	protein_coding	UP
ENSG00000224963	ECMXP	1.21727	4.88084	0.00110893	0.0136922	1	X	153479266	153487088	+	7823	2158	0.638328	0.649676	0.634004	transcribed_unitary_pseudogene	UP
ENSG00000115084	SLC35F5	6.96861	1.48051	0.00111645	0.0137005	1	2	113705011	113756693	-	51683	13380	0.366549	0.385725	0.359851	protein_coding	UP
ENSG00000182934	SRPRA	7.74719	1.10168	0.00111377	0.0137005	1	11	126262938	126269144	-	6207	4135	0.495811	0.509311	0.468856	protein_coding	UP
ENSG00000197646	PDCD1LG2	3.67816	4.85606	0.00111616	0.0137005	1	9	5510531	5571282	+	60752	2425	0.405475	0.416907	0.404999	protein_coding	UP
ENSG00000035862	TIMP2	8.08761	1.29452	0.0011245	0.0137658	1	17	78852977	78925387	-	72411	5627	0.526005	0.547716	0.524175	protein_coding	UP
ENSG00000105698	USF2	6.19464	1.16752	0.00112528	0.0137658	1	19	35268962	35279821	+	10860	4960	0.573626	0.616129	0.537888	protein_coding	UP
ENSG00000109576	AADAT	4.58947	3.73519	0.00113155	0.0137702	1	4	170060222	170091699	-	31478	2953	0.387807	0.458178	0.380522	protein_coding	UP
ENSG00000182578	CSF1R	4.09125	3.02442	0.0011298	0.0137702	1	5	150053291	150113372	-	60082	5128	0.481017	0.562207	0.473441	protein_coding	UP
ENSG00000125144	MT1G	3.09606	2.88458	0.00113424	0.013787	1	16	56666730	56668065	-	1336	749	0.540824	0.543391	0.537543	protein_coding	UP
ENSG00000151553	FHIP2A	5.39115	1.10797	0.00114456	0.01386	1	10	114821744	114899832	+	78089	6198	0.398973	0.394966	0.399318	protein_coding	UP
ENSG00000129636	ITFG1	6.53401	1.16254	0.00114632	0.0138682	1	16	47154387	47464149	-	309763	7694	0.375069	0.376267	0.375038	protein_coding	UP
ENSG00000270504	ENSG00000270504	5.17459	4.3145	0.00114957	0.0138814	1	6	3751111	3753871	+	2761	2760	0.622101	0.622101	0	lncRNA	UP
ENSG00000166128	RAB8B	6.23287	1.71848	0.00115304	0.0138971	1	15	63189560	63267776	+	78217	5092	0.397757	0.353496	0.40084	protein_coding	UP
ENSG00000136770	DNAJC1	6.12994	1.55116	0.00115791	0.0139297	1	10	21756548	22003769	-	247222	2477	0.377282	0.490513	0.376136	protein_coding	UP
ENSG00000068079	IFI35	2.48046	2.83345	0.00116087	0.0139355	1	17	43006740	43014456	+	7717	1953	0.509072	0.571429	0.48794	protein_coding	UP
ENSG00000137270	GCM1	7.18271	3.0113	0.00116211	0.0139355	1	6	53126961	53148841	-	21881	2774	0.424223	0.461067	0.418874	protein_coding	UP
ENSG00000164849	GPR146	2.84227	4.83001	0.00117028	0.0139662	1	7	1044546	1059261	+	14716	3184	0.5877	0.592651	0.586332	protein_coding	UP
ENSG00000104885	DOT1L	7.29173	1.15349	0.00117196	0.0139677	1	19	2163933	2232578	+	68646	11455	0.595207	0.62811	0.588617	protein_coding	UP
ENSG00000150764	DIXDC1	4.09661	1.49879	0.00118289	0.0140459	1	11	111927144	112022653	+	95510	8414	0.432881	0.454124	0.430828	protein_coding	UP
ENSG00000203857	HSD3B1	8.99114	1.3244	0.00118231	0.0140459	1	1	119507198	119515054	+	7857	2439	0.445265	0.466995	0.435481	protein_coding	UP
ENSG00000159592	GPBP1L1	6.41262	1.0672	0.00119454	0.014158	1	1	45627304	45688113	-	60810	7417	0.411946	0.423621	0.410324	protein_coding	UP
ENSG00000177335	LINC02904	4.3237	4.04018	0.00119962	0.014192	1	8	143039209	143060684	+	21476	4076	0.509942	0.548822	0.500833	lncRNA	UP
ENSG00000080189	SLC35C2	5.9892	1.29788	0.00120524	0.0141931	1	20	46345980	46364458	-	18479	7697	0.539777	0.554762	0.529079	protein_coding	UP
ENSG00000132824	SERINC3	7.16952	1.23753	0.0012049	0.0141931	1	20	44496221	44522085	-	25865	4637	0.425263	0.429372	0.424365	protein_coding	UP
ENSG00000171132	PRKCE	2.90398	3.26493	0.00120448	0.0141931	1	2	45651345	46187990	+	536646	9944	0.444284	0.488737	0.443445	protein_coding	UP
ENSG00000198586	TLK1	6.87872	1.05109	0.00120319	0.0141931	1	2	170990823	171231314	-	240492	9375	0.3808	0.389013	0.380467	protein_coding	UP
ENSG00000173227	SYT12	3.49319	1.65886	0.00121478	0.0142651	1	11	67006778	67050863	+	44086	11027	0.536804	0.562075	0.528374	protein_coding	UP
ENSG00000179715	PCED1B	0.980683	3.02755	0.0012158	0.0142651	1	12	47079603	47236662	+	157060	2612	0.399219	0.540965	0.396822	protein_coding	UP
ENSG00000183283	DAZAP2	5.37531	1.13726	0.00121993	0.0142782	1	12	51238724	51271362	+	32639	5295	0.467492	0.478565	0.465348	protein_coding	UP
ENSG00000083444	PLOD1	8.60258	1.94992	0.00122144	0.014279	1	1	11934205	11975538	+	41334	5298	0.535383	0.568139	0.530568	protein_coding	UP
ENSG00000137076	TLN1	9.7167	2.28071	0.00123076	0.0143134	1	9	35696948	35732195	-	35248	9820	0.510739	0.565275	0.489676	protein_coding	UP
ENSG00000152595	MEPE	0.963614	8.6477	0.00123107	0.0143134	1	4	87821398	87846814	+	25417	2479	0.385112	0.420734	0.381262	protein_coding	UP
ENSG00000115183	TANC1	6.38697	1.03533	0.00123325	0.0143258	1	2	158968640	159232659	+	264020	14892	0.434257	0.469447	0.432153	protein_coding	UP
ENSG00000198856	OSTC	6.72964	1.01696	0.0012344	0.0143261	1	4	108650585	108667820	+	17236	1610	0.395764	0.404969	0.394816	protein_coding	UP
ENSG00000169914	OTUD3	6.46186	1.89736	0.00123825	0.014332	1	1	19882395	19912945	+	30551	6876	0.413846	0.44459	0.404917	protein_coding	UP
ENSG00000155304	HSPA13	6.11616	1.11992	0.00125071	0.0144302	1	21	14371115	14383484	-	12370	4147	0.367047	0.357849	0.371686	protein_coding	UP
ENSG00000172830	SSH3	5.7332	1.56079	0.00126022	0.0144302	1	11	67303478	67312607	+	9130	3599	0.612006	0.636844	0.595841	protein_coding	UP
ENSG00000230317	LINC01284	0.259867	5.46127	0.00125754	0.0144302	1	X	51095836	51224432	-	128597	5636	0.405028	0.43577	0.403619	lncRNA	UP
ENSG00000235863	B3GALT4	2.26245	2.44514	0.00126014	0.0144302	1	6	33277123	33284832	+	7710	2363	0.55753	0.594583	0.541152	protein_coding	UP
ENSG00000141576	RNF157	4.87795	2.66218	0.00126772	0.0144773	1	17	76142465	76240493	-	98029	7893	0.450361	0.510072	0.445132	protein_coding	UP
ENSG00000138623	SEMA7A	8.33189	2.00968	0.00126948	0.0144845	1	15	74409289	74433958	-	24670	3786	0.578135	0.610407	0.572284	protein_coding	UP
ENSG00000132128	LRRC41	6.19195	1.27393	0.00127486	0.0145072	1	1	46261196	46303616	-	42421	8602	0.474163	0.495001	0.468863	protein_coding	UP
ENSG00000186834	HEXIM1	7.92734	1.40374	0.00128021	0.0145423	1	17	45148475	45152099	+	3625	3624	0.483168	0.483168	0	protein_coding	UP
ENSG00000184916	JAG2	4.87336	3.14257	0.0012832	0.0145634	1	14	105140982	105168824	-	27843	6371	0.658825	0.641971	0.663826	protein_coding	UP
ENSG00000164300	SERINC5	6.096	1.14419	0.00128624	0.0145721	1	5	80111651	80256048	-	144398	9522	0.438001	0.439614	0.437887	protein_coding	UP
ENSG00000105643	ARRDC2	3.21571	1.83709	0.00129118	0.0146151	1	19	18001132	18014102	+	12971	4632	0.580108	0.62025	0.557808	protein_coding	UP
ENSG00000154764	WNT7A	7.70472	3.20117	0.0012934	0.0146273	1	3	13816258	13880071	-	63814	4522	0.518311	0.545113	0.516267	protein_coding	UP
ENSG00000117226	GBP3	3.73373	3.38862	0.00129662	0.014638	1	1	89006679	89022894	-	16216	4273	0.401172	0.40791	0.398761	protein_coding	UP
ENSG00000118514	ALDH8A1	0.333419	5.92544	0.00130074	0.0146717	1	6	134917393	134950115	-	32723	2850	0.42528	0.486667	0.419423	protein_coding	UP
ENSG00000119522	DENND1A	6.45982	1.16117	0.00130221	0.0146753	1	9	123379654	123930152	-	550499	10222	0.425155	0.537273	0.423034	protein_coding	UP
ENSG00000136560	TANK	5.26804	1.10391	0.00130514	0.0146954	1	2	161136908	161236230	+	99323	5565	0.357564	0.369452	0.356859	protein_coding	UP
ENSG00000164292	RHOBTB3	5.95138	2.86237	0.00131482	0.0147526	1	5	95713522	95824383	+	110862	8810	0.405652	0.42202	0.404239	protein_coding	UP
ENSG00000182809	CRIP2	4.42134	1.47838	0.00131448	0.0147526	1	14	105472962	105480162	+	7201	4157	0.695833	0.673322	0.726586	protein_coding	UP
ENSG00000100219	XBP1	8.1734	1.47739	0.0013237	0.0147943	1	22	28794555	28800597	-	6043	3022	0.449189	0.459298	0.439073	protein_coding	UP
ENSG00000129993	CBFA2T3	0.425875	3.60703	0.00132545	0.0147943	1	16	88874858	88977207	-	102350	5959	0.606699	0.616211	0.606111	protein_coding	UP
ENSG00000256087	ZNF432	3.58003	1.67122	0.00132483	0.0147943	1	19	52031378	52095738	-	64361	5977	0.411498	0.423289	0.410291	protein_coding	UP
ENSG00000158008	EXTL1	2.35801	2.55703	0.0013316	0.0148287	1	1	26019884	26036464	+	16581	4531	0.554101	0.622821	0.52826	protein_coding	UP
ENSG00000012223	LTF	2.59444	3.68145	0.00134144	0.0149093	1	3	46435645	46485234	-	49590	3965	0.469459	0.522825	0.464821	protein_coding	UP
ENSG00000100979	PLTP	8.17605	2.24402	0.00135328	0.0150006	1	20	45898621	45912155	-	13535	2524	0.518546	0.597861	0.500363	protein_coding	UP
ENSG00000197930	ERO1A	7.11138	1.2604	0.00135278	0.0150006	1	14	52639915	52695900	-	55986	7534	0.37594	0.387842	0.374089	protein_coding	UP
ENSG00000108479	GALK1	4.76638	1.5632	0.00135735	0.0150328	1	17	75751594	75765236	-	13643	2411	0.601598	0.636251	0.594159	protein_coding	UP
ENSG00000125895	TMEM74B	2.63536	2.67382	0.00136454	0.0150863	1	20	1180561	1185415	-	4855	2513	0.557478	0.604457	0.507048	protein_coding	UP
ENSG00000076641	PAG1	5.62189	1.09193	0.00136843	0.0151033	1	8	80967810	81112068	-	144259	11014	0.405641	0.409388	0.405332	protein_coding	UP
ENSG00000140479	PCSK6	6.14184	1.79666	0.00137797	0.0151176	1	15	101289784	101525202	-	235419	21708	0.479844	0.50995	0.476786	protein_coding	UP
[truncated: 635 more rows]
