# Supplementary material for: Identification of transcription factors that regulate placental sFLT1 expression
Source: Mol Hum Reprod. 2025 Jul 9;31(3):gaaf031. doi: 10.1093/molehr/gaaf031 (PMC12286775; doi:10.1093/molehr/gaaf031)
Supplement: gaaf031_Supplementary_Data [file gaaf031_supplementary_data.zip › Supplementary Table S3.xlsx]

## Sheet: Sheet1
Supplementary Table S3: Differentially expressed genes in group EVT d6 vs EVT d3.
X	geneName	avgLog2CPM	avgLog2FC	P.Value	FDR	DE	chromosome	startPos	endPos	geneStrand	geneLength	exonLength	geneGC	exonGC	intronGC	geneType	diffexpressed
ENSG00000129173	E2F8	4.81899	-2.29482	3.59101e-05	0.0083867	-1	11	19224063	19241620	-	17558	4120	0.419206	0.464078	0.405448	protein_coding	DOWN
ENSG00000128567	PODXL	4.02298	-3.41433	0.000133774	0.0176154	-1	7	131500262	131558217	-	57956	6883	0.504719	0.527532	0.501645	protein_coding	DOWN
ENSG00000088305	DNMT3B	6.01527	-1.5315	0.000158976	0.018599	-1	20	32762385	32809356	+	46972	4606	0.494007	0.544724	0.488493	protein_coding	DOWN
ENSG00000139926	FRMD6	5.62614	-1.49056	0.000208011	0.0215745	-1	14	51489100	51730727	+	241628	9393	0.394186	0.424146	0.392974	protein_coding	DOWN
ENSG00000077044	DGKD	5.25059	-1.86335	0.000227096	0.0226693	-1	2	233354494	233472104	+	117611	9747	0.477655	0.551862	0.470949	protein_coding	DOWN
ENSG00000171617	ENC1	4.94527	-2.29816	0.000289538	0.0266475	-1	5	74627406	74641424	-	14019	8277	0.456485	0.475051	0.429716	protein_coding	DOWN
ENSG00000197905	TEAD4	4.02354	-1.48669	0.000420012	0.0317007	-1	12	2959330	3040676	+	81347	2261	0.515957	0.632464	0.512626	protein_coding	DOWN
ENSG00000139973	SYT16	4.66794	-1.37932	0.000438081	0.0326661	-1	14	61811974	62112550	+	300577	15225	0.393089	0.388177	0.393351	protein_coding	DOWN
ENSG00000214336	FOXI3	4.96734	-1.70129	0.000470357	0.0338493	-1	2	88446787	88452693	-	5907	2839	0.504064	0.575907	0.437561	protein_coding	DOWN
ENSG00000276043	UHRF1	4.32936	-1.37653	0.000493355	0.0347343	-1	19	4903080	4962154	+	59075	5126	0.529878	0.556964	0.527304	protein_coding	DOWN
ENSG00000110400	NECTIN1	5.87893	-1.23829	0.000496776	0.0347406	-1	11	119623408	119729200	-	105793	7804	0.548633	0.595336	0.544914	protein_coding	DOWN
ENSG00000131242	RAB11FIP4	7.95985	-2.09645	0.000515493	0.035847	-1	17	31391675	31538211	+	146537	15308	0.513696	0.569114	0.507232	protein_coding	DOWN
ENSG00000115306	SPTBN1	8.28724	-1.41585	0.000535782	0.036439	-1	2	54456317	54671446	+	215130	18432	0.427799	0.46327	0.424475	protein_coding	DOWN
ENSG00000110148	CCKBR	2.69458	-3.35282	0.000569774	0.0372015	-1	11	6259806	6272127	+	12322	2581	0.457755	0.588919	0.422998	protein_coding	DOWN
ENSG00000188643	S100A16	5.31109	-2.91329	0.00057006	0.0372015	-1	1	153606886	153613145	-	6260	1696	0.572456	0.580189	0.569581	protein_coding	DOWN
ENSG00000009780	FAM76A	4.34803	-1.43366	0.000586738	0.0372443	-1	1	27725961	27763116	+	37156	4035	0.433751	0.414622	0.436081	protein_coding	DOWN
ENSG00000118785	SPP1	2.58989	-3.53909	0.000593471	0.0374795	-1	4	87975667	87983532	+	7866	7247	0.361221	0.365807	0.307443	protein_coding	DOWN
ENSG00000120549	KIAA1217	7.0791	-1.1335	0.000615494	0.0384777	-1	10	23694746	24547848	+	853103	10779	0.405573	0.480564	0.404613	protein_coding	DOWN
ENSG00000180592	SKIDA1	4.35671	-1.66983	0.000640478	0.0393736	-1	10	21513475	21526368	-	12894	6698	0.45389	0.484921	0.420339	protein_coding	DOWN
ENSG00000128512	DOCK4	3.97273	-2.27419	0.000660173	0.0395006	-1	7	111726110	112206407	-	480298	11719	0.391764	0.421111	0.39103	protein_coding	DOWN
ENSG00000174640	SLCO2A1	4.22124	-2.24675	0.000683379	0.039689	-1	3	133932701	134052184	-	119484	5110	0.477591	0.542857	0.474675	protein_coding	DOWN
ENSG00000076356	PLXNA2	6.41084	-1.62026	0.000791761	0.0420631	-1	1	208022242	208244384	-	222143	13811	0.479873	0.538484	0.475988	protein_coding	DOWN
ENSG00000151276	MAGI1	6.58397	-1.72408	0.000791784	0.0420631	-1	3	65353525	66038918	-	685394	11696	0.403032	0.460756	0.402029	protein_coding	DOWN
ENSG00000174371	EXO1	5.6843	-1.62082	0.000791137	0.0420631	-1	1	241847967	241895148	+	47182	4117	0.395816	0.440612	0.391534	protein_coding	DOWN
ENSG00000100297	MCM5	7.13742	-1.12971	0.000822944	0.0431627	-1	22	35400134	35425431	+	25298	7247	0.524568	0.550435	0.514183	protein_coding	DOWN
ENSG00000151693	ASAP2	3.90523	-2.52083	0.000829044	0.0431777	-1	2	9206765	9405683	+	198919	7228	0.465554	0.479386	0.465032	protein_coding	DOWN
ENSG00000060982	BCAT1	6.83553	-2.1902	0.000884031	0.0448465	-1	12	24810024	24949101	-	139078	11399	0.400059	0.383367	0.401549	protein_coding	DOWN
ENSG00000070882	OSBPL3	5.17041	-1.28327	0.00088269	0.0448465	-1	7	24796540	24981634	-	185095	8064	0.407155	0.426711	0.406264	protein_coding	DOWN
ENSG00000111110	PPM1H	4.19713	-1.82241	0.000959456	0.0463081	-1	12	62643994	62935150	-	291157	7151	0.426929	0.492379	0.425281	protein_coding	DOWN
ENSG00000136997	MYC	4.80773	-1.06927	0.00102787	0.0474402	-1	8	127735434	127742951	+	7518	4580	0.515232	0.505459	0.530473	protein_coding	DOWN
ENSG00000137309	HMGA1	8.82002	-1.05382	0.00104631	0.0474402	-1	6	34236873	34246231	+	9359	2321	0.578222	0.615252	0.566008	protein_coding	DOWN
ENSG00000139531	SUOX	5.61228	-1.01334	0.00101808	0.0474402	-1	12	55997180	56006641	+	9462	5002	0.522144	0.522991	0.521193	protein_coding	DOWN
ENSG00000160145	KALRN	4.89312	-2.31355	0.00104278	0.0474402	-1	3	124033369	124726325	+	692957	34071	0.427743	0.454874	0.42634	protein_coding	DOWN
ENSG00000128245	YWHAH	6.01285	-1.01483	0.00107745	0.0478435	-1	22	31944522	31957603	+	13082	2386	0.448895	0.520117	0.433006	protein_coding	DOWN
ENSG00000147231	RADX	3.89941	-1.64696	0.00107629	0.0478435	-1	X	106611930	106679439	+	67510	4835	0.351627	0.392761	0.348454	protein_coding	DOWN
ENSG00000180914	OXTR	4.39841	-2.2823	0.00107839	0.0478435	-1	3	8750381	8769628	-	19248	4537	0.499662	0.500992	0.499252	protein_coding	DOWN
ENSG00000133794	ARNTL	3.97181	-1.59816	0.00110846	0.0482149	-1	11	13276652	13387266	+	110615	6911	0.454328	0.450441	0.454587	protein_coding	DOWN
ENSG00000038427	VCAN	5.33399	4.62879	2.55613e-07	0.00228312	1	5	83471618	83582303	+	110686	14663	0.371794	0.415945	0.365052	protein_coding	UP
ENSG00000110324	IL10RA	4.87336	5.14333	4.35979e-07	0.00228312	1	11	117986370	118003037	+	16668	8074	0.49187	0.525266	0.460491	protein_coding	UP
ENSG00000148848	ADAM12	7.83663	3.96821	5.53351e-07	0.00228312	1	10	126012381	126388477	-	376097	9856	0.431119	0.474939	0.429939	protein_coding	UP
ENSG00000185269	NOTUM	10.1857	7.14608	1.09153e-06	0.00337774	1	17	81952507	81961840	-	9334	2902	0.642559	0.669538	0.630384	protein_coding	UP
ENSG00000130598	TNNI2	6.24748	2.76598	1.79697e-06	0.00395925	1	11	1838981	1841680	+	2700	1079	0.651352	0.62836	0.666667	protein_coding	UP
ENSG00000166033	HTRA1	3.77688	4.41278	2.23903e-06	0.00395925	1	10	122458551	122514907	+	56357	2240	0.496629	0.578125	0.493255	protein_coding	UP
ENSG00000232729	GTF2I-AS1	5.39231	3.09671	2.15838e-06	0.00395925	1	7	74688864	74729001	-	40138	2916	0.402447	0.433471	0.400016	lncRNA	UP
ENSG00000121005	CRISPLD1	6.57118	2.70115	3.6191e-06	0.00423804	1	8	74984505	75034558	+	50054	4537	0.352207	0.388362	0.348603	protein_coding	UP
ENSG00000134775	FHOD3	5.5843	4.40996	3.65156e-06	0.00423804	1	18	36297713	36780220	+	482508	8101	0.430557	0.496482	0.429432	protein_coding	UP
ENSG00000139053	PDE6H	4.51891	3.79399	3.76623e-06	0.00423804	1	12	14973042	14981865	+	8824	723	0.396917	0.437068	0.393333	protein_coding	UP
ENSG00000163823	CCR1	5.65168	2.59658	3.15519e-06	0.00423804	1	3	46201711	46208313	-	6603	2644	0.46698	0.463313	0.469429	protein_coding	UP
ENSG00000012171	SEMA3B	4.37988	3.39734	4.39679e-06	0.00425008	1	3	50267558	50277546	+	9989	5756	0.607129	0.635858	0.568053	protein_coding	UP
ENSG00000100385	IL2RB	7.42608	2.83396	4.46365e-06	0.00425008	1	22	37125843	37175054	-	49212	4609	0.542135	0.579084	0.538317	protein_coding	UP
ENSG00000102743	SLC25A15	7.63032	2.46973	5.61123e-06	0.00463038	1	13	40789412	40812460	+	23049	4178	0.46247	0.479416	0.458718	protein_coding	UP
ENSG00000196739	COL27A1	6.24951	3.55953	5.24855e-06	0.00463038	1	9	114155537	114312511	+	156975	13949	0.522622	0.579325	0.517091	protein_coding	UP
ENSG00000100368	CSF2RB	9.30963	2.57743	6.8153e-06	0.00497677	1	22	36913628	36940439	+	26812	4975	0.519563	0.557588	0.510899	protein_coding	UP
ENSG00000170498	KISS1	5.55968	3.77564	6.83512e-06	0.00497677	1	1	204190341	204196491	-	6151	711	0.516911	0.656821	0.498621	protein_coding	UP
ENSG00000213218	CSH2	7.51873	6.3432	7.32957e-06	0.0050403	1	17	63872012	63873766	-	1755	1754	0.567275	0.567275	0	protein_coding	UP
ENSG00000076706	MCAM	9.91402	3.18335	1.00043e-05	0.00509372	1	11	119308529	119321521	-	12993	7402	0.595905	0.566198	0.635242	protein_coding	UP
ENSG00000099953	MMP11	2.4795	5.29952	9.65253e-06	0.00509372	1	22	23768226	23784316	+	16091	5140	0.578247	0.611868	0.562466	protein_coding	UP
ENSG00000105246	EBI3	4.97579	2.48739	1.22281e-05	0.00509372	1	19	4229523	4237528	+	8006	1251	0.53679	0.605116	0.524134	protein_coding	UP
ENSG00000137507	LRRC32	8.21577	2.95205	1.28973e-05	0.00509372	1	11	76657524	76670747	-	13224	4455	0.561975	0.588103	0.5487	protein_coding	UP
ENSG00000147257	GPC3	4.12785	3.3537	1.12161e-05	0.00509372	1	X	133535745	133987100	-	451356	3267	0.396849	0.456382	0.396415	protein_coding	UP
ENSG00000153814	JAZF1	3.40427	4.56202	1.26498e-05	0.00509372	1	7	27830573	28180795	-	350223	4245	0.414449	0.42874	0.414273	protein_coding	UP
ENSG00000156966	B3GNT7	7.35283	2.6194	8.07648e-06	0.00509372	1	2	231395710	231401164	+	5455	3636	0.627246	0.605886	0.669967	protein_coding	UP
ENSG00000165072	MAMDC2	5.49686	6.12372	1.31684e-05	0.00509372	1	9	70043848	70226972	+	183125	3575	0.402154	0.436364	0.401473	protein_coding	UP
ENSG00000169495	HTRA4	9.7337	2.52123	1.27777e-05	0.00509372	1	8	38974228	38988663	+	14436	2023	0.458608	0.512605	0.449807	protein_coding	UP
ENSG00000174945	AMZ1	4.58993	3.49476	1.23955e-05	0.00509372	1	7	2679522	2775500	+	95979	10154	0.509461	0.569628	0.502342	protein_coding	UP
ENSG00000179761	PIPOX	3.11814	5.0831	1.22637e-05	0.00509372	1	17	28950513	29057216	+	106704	3798	0.514315	0.525276	0.513911	protein_coding	UP
ENSG00000183722	LHFPL6	5.29132	2.23535	1.30064e-05	0.00509372	1	13	39209116	39603528	-	394413	4549	0.390728	0.492856	0.389537	protein_coding	UP
ENSG00000215148	PRSS41	3.01613	4.06502	1.30236e-05	0.00509372	1	16	2798470	2805304	+	6835	1187	0.514047	0.606571	0.494599	protein_coding	UP
ENSG00000236304	ENSG00000236304	2.39428	7.5393	1.19577e-05	0.00509372	1	11	76656984	76663866	+	6883	1495	0.569892	0.554515	0.57416	lncRNA	UP
ENSG00000120594	PLXDC2	4.87703	3.39257	1.47578e-05	0.00539881	1	10	19816239	20289856	+	473618	12552	0.373439	0.399538	0.372728	protein_coding	UP
ENSG00000139567	ACVRL1	6.38298	2.593	1.52656e-05	0.00539881	1	12	51906908	51923361	+	16454	4950	0.548411	0.586061	0.532209	protein_coding	UP
ENSG00000163297	ANTXR2	6.6074	2.19709	1.5101e-05	0.00539881	1	4	79901146	80125454	-	224309	10121	0.358079	0.424266	0.354952	protein_coding	UP
ENSG00000167889	MGAT5B	4.17748	2.59074	1.71601e-05	0.00590021	1	17	76868404	76950393	+	81990	6417	0.541451	0.625526	0.534312	protein_coding	UP
ENSG00000070404	FSTL3	10.6966	2.85223	1.77304e-05	0.00593153	1	19	676392	683392	+	7001	3027	0.649429	0.656426	0.644098	protein_coding	UP
ENSG00000160886	LY6K	5.05163	2.1295	1.85433e-05	0.00604023	1	8	142700111	142705127	+	5017	4047	0.54386	0.513714	0.669763	protein_coding	UP
ENSG00000136488	CSH1	9.88316	6.57414	2.03203e-05	0.00644935	1	17	63894909	63896661	-	1753	1658	0.562785	0.554885	0.702128	protein_coding	UP
ENSG00000135318	NT5E	6.04276	2.78261	2.13197e-05	0.00659738	1	6	85449584	85495791	+	46208	4523	0.430692	0.446606	0.428966	protein_coding	UP
ENSG00000117122	MFAP2	5.08226	2.68623	2.41824e-05	0.00672508	1	1	16974502	16980632	-	6131	2706	0.62137	0.603104	0.635806	protein_coding	UP
ENSG00000142623	PADI1	3.39073	3.67827	2.54057e-05	0.00672508	1	1	17205128	17246007	+	40880	4888	0.533061	0.566285	0.528549	protein_coding	UP
ENSG00000145287	PLAC8	4.1785	4.00414	2.2899e-05	0.00672508	1	4	83090048	83137075	-	47028	3777	0.417186	0.421234	0.416832	protein_coding	UP
ENSG00000153982	GDPD1	4.3343	2.53866	2.55355e-05	0.00672508	1	17	59220467	59275970	+	55504	3903	0.408825	0.40328	0.409244	protein_coding	UP
ENSG00000157766	ACAN	7.96355	2.63615	2.26741e-05	0.00672508	1	15	88803436	88875353	+	71918	10895	0.502649	0.556035	0.493117	protein_coding	UP
ENSG00000183734	ASCL2	6.75448	2.13688	2.52837e-05	0.00672508	1	11	2268498	2270588	-	2091	1483	0.699522	0.696561	0.706755	protein_coding	UP
ENSG00000221826	PSG3	9.03565	2.4225	2.46609e-05	0.00672508	1	19	42721638	42740481	-	18844	3388	0.436342	0.47255	0.428405	protein_coding	UP
ENSG00000132613	MTSS2	8.18723	2.13829	2.71946e-05	0.00701282	1	16	70661204	70686053	-	24850	4964	0.562316	0.64303	0.542167	protein_coding	UP
ENSG00000112769	LAMA4	7.32919	4.24603	2.9124e-05	0.00720495	1	6	112107931	112254939	-	147009	11940	0.39119	0.433166	0.387479	protein_coding	UP
ENSG00000132164	SLC6A11	5.83818	2.20931	3.0268e-05	0.00720495	1	3	10816201	10940714	+	124514	6666	0.469991	0.4997	0.468311	protein_coding	UP
ENSG00000149043	SYT8	5.33714	2.10444	3.01857e-05	0.00720495	1	11	1828307	1837521	+	9215	4699	0.635446	0.65631	0.613732	protein_coding	UP
ENSG00000213949	ITGA1	8.65617	2.3584	2.93141e-05	0.00720495	1	5	52787916	52959209	+	171294	18513	0.367978	0.373089	0.367358	protein_coding	UP
ENSG00000188984	AADACL3	4.6514	3.4196	3.93247e-05	0.00869217	1	1	12716110	12728760	+	12651	4051	0.461107	0.488521	0.448192	protein_coding	UP
ENSG00000206538	VGLL3	8.8688	1.8515	3.90261e-05	0.00869217	1	3	86876388	86991149	-	114762	12731	0.362658	0.385044	0.359865	protein_coding	UP
ENSG00000289131	ENSG00000289131	2.2074	4.22343	3.92105e-05	0.00869217	1	18	73683204	73691289	-	8086	1103	0.411255	0.43155	0.408049	lncRNA	UP
ENSG00000168679	SLC16A4	5.08968	2.14386	4.04994e-05	0.00879476	1	1	110362851	110391082	-	28232	3154	0.404024	0.41059	0.403198	protein_coding	UP
ENSG00000127418	FGFRL1	7.732	2.16538	4.2725e-05	0.0091181	1	4	1009936	1026898	+	16963	4333	0.667374	0.656127	0.671233	protein_coding	UP
ENSG00000037280	FLT4	4.17945	3.53772	4.59689e-05	0.00914702	1	5	180601506	180649624	-	48119	8826	0.602394	0.624632	0.597399	protein_coding	UP
ENSG00000109790	KLHL5	7.39482	2.48301	4.59249e-05	0.00914702	1	4	39045039	39126857	+	81819	9154	0.369283	0.378086	0.368174	protein_coding	UP
ENSG00000120899	PTK2B	7.36867	1.82666	4.38451e-05	0.00914702	1	8	27311482	27459391	+	147910	7821	0.469106	0.556323	0.464237	protein_coding	UP
ENSG00000168243	GNG4	3.94612	3.94564	4.65554e-05	0.00914702	1	1	235547685	235650754	-	103070	5188	0.480659	0.499036	0.479685	protein_coding	UP
ENSG00000197977	ELOVL2	5.04767	2.0433	4.63163e-05	0.00914702	1	6	10980759	11044305	-	63547	3980	0.396343	0.394472	0.396468	protein_coding	UP
ENSG00000135919	SERPINE2	5.90686	1.83031	5.06608e-05	0.0095012	1	2	223975045	224039318	-	64274	8944	0.432017	0.44678	0.42963	protein_coding	UP
ENSG00000167772	ANGPTL4	4.23191	2.37993	5.04425e-05	0.0095012	1	19	8363289	8374370	+	11082	2467	0.556538	0.608837	0.54156	protein_coding	UP
ENSG00000271605	MILR1	2.5859	4.21152	5.04342e-05	0.0095012	1	17	64449037	64468643	+	19607	1806	0.458278	0.46567	0.457528	protein_coding	UP
ENSG00000141576	RNF157	4.96319	1.73437	5.48894e-05	0.0101406	1	17	76142465	76240493	-	98029	7893	0.450361	0.510072	0.445132	protein_coding	UP
ENSG00000105426	PTPRS	6.14444	2.08813	5.66666e-05	0.010315	1	19	5158495	5340812	-	182318	9393	0.524658	0.594272	0.520876	protein_coding	UP
ENSG00000163590	PPM1L	4.36476	1.98764	5.91717e-05	0.0105931	1	3	160755602	161078902	+	323301	12432	0.384436	0.410956	0.383375	protein_coding	UP
ENSG00000168389	MFSD2A	5.30839	2.42205	5.9906e-05	0.0105931	1	1	39955112	39969968	+	14857	3994	0.537022	0.54031	0.535813	protein_coding	UP
ENSG00000115935	WIPF1	5.89096	2.64794	6.40007e-05	0.0111578	1	2	174559572	174682916	-	123345	9100	0.418245	0.443297	0.416249	protein_coding	UP
ENSG00000005249	PRKAR2B	3.53669	2.90925	7.18737e-05	0.012187	1	7	107044705	107161811	+	117107	4249	0.386129	0.394446	0.385816	protein_coding	UP
ENSG00000101187	SLCO4A1	8.43275	2.0992	7.12298e-05	0.012187	1	20	62642503	62685785	+	43283	3977	0.581928	0.584863	0.581631	protein_coding	UP
ENSG00000086570	FAT2	7.64478	2.46019	7.93084e-05	0.0130891	1	5	151504092	151591331	-	87240	14688	0.462855	0.529003	0.449463	protein_coding	UP
ENSG00000088882	CPXM1	4.56945	4.09935	7.9095e-05	0.0130891	1	20	2794074	2800627	-	6554	2362	0.597284	0.604149	0.593414	protein_coding	UP
ENSG00000224057	EGFR-AS1	1.64927	6.06934	8.13126e-05	0.0132433	1	7	55179750	55188934	-	9185	2804	0.504138	0.523894	0.495455	lncRNA	UP
ENSG00000162614	NEXN	4.12825	2.40769	8.78047e-05	0.0139339	1	1	77888513	77943895	+	55383	4423	0.390632	0.379833	0.39157	protein_coding	UP
ENSG00000196526	AFAP1	8.06803	1.61222	8.67864e-05	0.0139339	1	4	7758714	7939926	-	181213	9995	0.463899	0.511856	0.461099	protein_coding	UP
ENSG00000103546	SLC6A2	5.3064	2.46793	9.15122e-05	0.0141707	1	16	55655988	55707645	+	51658	8028	0.481697	0.495391	0.479177	protein_coding	UP
ENSG00000147119	CHST7	3.41021	3.18869	9.15861e-05	0.0141707	1	X	46573765	46598496	+	24732	2394	0.447738	0.619883	0.429288	protein_coding	UP
ENSG00000255363	LINC02757	1.73531	3.94228	9.85845e-05	0.0150652	1	11	76607853	76630465	-	22613	1758	0.509729	0.51934	0.508919	lncRNA	UP
ENSG00000223850	MYCNUT	6.47653	1.55611	0.000102517	0.0154751	1	2	15920399	15936017	+	15619	1036	0.456909	0.501931	0.45371	lncRNA	UP
ENSG00000166863	TAC3	3.12136	2.97061	0.000104281	0.0155517	1	12	57010000	57028883	-	18884	1560	0.47556	0.511538	0.47232	protein_coding	UP
ENSG00000136487	GH2	3.08638	3.00872	0.00010948	0.0161327	1	17	63880215	63881944	-	1730	1152	0.565067	0.565104	0.564991	protein_coding	UP
ENSG00000124749	COL21A1	8.41756	1.50986	0.000112973	0.0163226	1	6	56056590	56394094	-	337505	6880	0.367252	0.395203	0.36667	protein_coding	UP
ENSG00000183671	CMKLR2	5.16076	1.90826	0.000113407	0.0163226	1	2	206175316	206218047	-	42732	2815	0.42798	0.415986	0.428826	protein_coding	UP
ENSG00000089847	ANKRD24	6.3772	1.97564	0.000114767	0.0163286	1	19	4182689	4224814	+	42126	4496	0.536404	0.656361	0.522071	protein_coding	UP
ENSG00000088340	FER1L4	5.61195	1.43262	0.000116964	0.0164378	1	20	35558737	35607562	-	48826	10188	0.496016	0.576855	0.4747	transcribed_unitary_pseudogene	UP
ENSG00000112414	ADGRG6	8.55513	1.66258	0.000118765	0.0164378	1	6	142301854	142446266	+	144413	8446	0.357013	0.405754	0.353986	protein_coding	UP
ENSG00000141736	ERBB2	9.06744	1.92056	0.000119519	0.0164378	1	17	39687914	39730426	+	42513	10290	0.520888	0.576482	0.503135	protein_coding	UP
ENSG00000124570	SERPINB6	6.81637	1.53143	0.000127683	0.0171789	1	6	2948159	2972165	-	24007	13193	0.472299	0.489578	0.451216	protein_coding	UP
ENSG00000183484	GPR132	2.29401	6.41118	0.000127162	0.0171789	1	14	105049395	105065445	-	16051	4188	0.556262	0.577364	0.548811	protein_coding	UP
ENSG00000115556	PLCD4	5.76182	2.12304	0.000131877	0.0175524	1	2	218607855	218637184	+	29330	5760	0.473388	0.493229	0.468539	protein_coding	UP
ENSG00000003436	TFPI	9.61895	1.58636	0.000135809	0.0176951	1	2	187464230	187565760	-	101531	11701	0.36598	0.395009	0.362199	protein_coding	UP
ENSG00000141526	SLC16A3	8.9686	1.73031	0.000137987	0.0177917	1	17	82217934	82261129	+	43196	9229	0.598565	0.659768	0.581935	protein_coding	UP
ENSG00000133106	EPSTI1	4.15547	2.43236	0.000144049	0.0183818	1	13	42886388	42992271	-	105884	4910	0.395701	0.423625	0.394343	protein_coding	UP
ENSG00000121281	ADCY7	5.53859	2.06842	0.000154147	0.018599	1	16	50246137	50318135	+	71999	8564	0.544293	0.551028	0.543384	protein_coding	UP
ENSG00000124216	SNAI1	5.41143	1.53489	0.000157916	0.018599	1	20	49982980	49988886	+	5907	1702	0.552489	0.584606	0.539486	protein_coding	UP
ENSG00000130822	PNCK	2.60684	2.9326	0.000160365	0.018599	1	X	153669733	153689010	-	19278	5059	0.566271	0.648547	0.536995	protein_coding	UP
ENSG00000171488	LRRC8C	2.78701	2.79633	0.000154167	0.018599	1	1	89633072	89769903	+	136832	11716	0.396935	0.413025	0.395428	protein_coding	UP
ENSG00000182752	PAPPA	5.74583	4.36237	0.000152292	0.018599	1	9	116153791	116402321	+	248531	11561	0.423506	0.469856	0.421245	protein_coding	UP
ENSG00000185033	SEMA4B	7.1436	1.66572	0.000160777	0.018599	1	15	90160604	90229679	+	69076	6976	0.506696	0.58988	0.497351	protein_coding	UP
ENSG00000198336	MYL4	1.62219	6.78615	0.000156429	0.018599	1	17	47200446	47223679	+	23234	1627	0.459131	0.555624	0.451865	protein_coding	UP
ENSG00000261371	PECAM1	4.04996	1.97155	0.000155527	0.018599	1	17	64319415	64413776	-	94362	7720	0.472844	0.489896	0.471324	protein_coding	UP
ENSG00000274570	SPDYE10P	2.35559	3.96686	0.000152681	0.018599	1	7	73104008	73155431	-	51424	4242	0.485444	0.472419	0.486615	protein_coding	UP
ENSG00000169242	EFNA1	7.66412	1.61858	0.000164618	0.0188671	1	1	155127876	155134899	+	7024	2160	0.537662	0.555093	0.52992	protein_coding	UP
ENSG00000005238	FAM214B	4.23576	1.78491	0.000171847	0.0195149	1	9	35104112	35116341	-	12230	6365	0.546815	0.561665	0.530696	protein_coding	UP
ENSG00000023171	GRAMD1B	4.77992	1.77127	0.000175982	0.0198027	1	11	123358428	123627774	+	269347	14900	0.458021	0.507987	0.455095	protein_coding	UP
ENSG00000170848	PSG6	8.9581	2.1821	0.000179316	0.0199962	1	19	42902086	42919563	-	17478	5125	0.455627	0.511024	0.432642	protein_coding	UP
ENSG00000090776	EFNB1	5.7108	2.11635	0.00018454	0.0202145	1	X	68829021	68842160	+	13140	3298	0.563894	0.604002	0.550452	protein_coding	UP
ENSG00000167244	IGF2	6.68745	1.75143	0.000183156	0.0202145	1	11	2129112	2141238	-	12127	6252	0.632278	0.606046	0.660197	protein_coding	UP
ENSG00000177096	PHETA2	4.77521	1.53617	0.0001894	0.0205648	1	22	42074248	42079438	+	5191	2447	0.558574	0.597058	0.524244	protein_coding	UP
ENSG00000144579	CTDSP1	6.4742	1.22772	0.000195487	0.0210411	1	2	218398256	218405941	+	7686	4600	0.63188	0.622391	0.646029	protein_coding	UP
ENSG00000140511	HAPLN3	6.56034	2.52298	0.0002	0.0213413	1	15	88877294	88895597	-	18304	3482	0.528165	0.576106	0.516902	protein_coding	UP
ENSG00000213889	PPM1N	5.2173	1.46845	0.000209157	0.0215745	1	19	45488777	45502513	+	13737	2598	0.548486	0.598922	0.536721	protein_coding	UP
ENSG00000214922	HLA-F-AS1	1.69891	3.3747	0.000205638	0.0215745	1	6	29726601	29749049	-	22449	4171	0.459373	0.45169	0.461126	lncRNA	UP
ENSG00000287093	ENSG00000287093	3.58747	1.83658	0.000207512	0.0215745	1	7	24778444	24795496	-	17053	1321	0.442646	0.526874	0.435573	lncRNA	UP
ENSG00000074527	NTN4	4.61712	3.39818	0.000214795	0.0219417	1	12	95657807	95791189	-	133383	4350	0.401044	0.473563	0.398599	protein_coding	UP
ENSG00000184984	CHRM5	4.38543	2.14481	0.000216262	0.0219417	1	15	33968497	34067458	+	98962	6037	0.409252	0.454862	0.406289	protein_coding	UP
ENSG00000152127	MGAT5	8.25699	2.17463	0.000227006	0.0226693	1	2	134119983	134454621	+	334639	8747	0.428765	0.493198	0.427035	protein_coding	UP
ENSG00000130762	ARHGEF16	6.62671	2.20418	0.000230515	0.0228265	1	1	3454665	3481113	+	26449	5309	0.629159	0.630439	0.628838	protein_coding	UP
ENSG00000163710	PCOLCE2	3.93113	1.91491	0.000232506	0.022841	1	3	142815922	142889206	-	73285	3518	0.409243	0.457931	0.406788	protein_coding	UP
ENSG00000106772	PRUNE2	2.28962	4.80098	0.000242687	0.0232867	1	9	76611376	76906114	-	294739	14658	0.410429	0.443103	0.408719	protein_coding	UP
ENSG00000168014	C2CD3	5.90729	1.89993	0.000242633	0.0232867	1	11	74012718	74171210	-	158493	27164	0.403478	0.442387	0.39543	protein_coding	UP
ENSG00000204267	TAP2	4.803	2.43953	0.000241414	0.0232867	1	6	32821833	32838739	-	16907	6332	0.437892	0.481207	0.411954	protein_coding	UP
ENSG00000076716	GPC4	6.16425	1.62724	0.000258425	0.0242332	1	X	133300103	133415489	-	115387	4950	0.412494	0.447071	0.410944	protein_coding	UP
ENSG00000141424	SLC39A6	5.75816	1.21968	0.00025819	0.0242332	1	18	36108531	36129385	-	20855	3673	0.394457	0.416553	0.389733	protein_coding	UP
ENSG00000263325	ENSG00000263325	2.64094	3.32412	0.000256567	0.0242332	1	16	2857898	2859726	+	1829	262	0.598468	0.603053	0.597701	lncRNA	UP
ENSG00000242221	PSG2	8.62738	1.70954	0.000285951	0.0266128	1	19	43064209	43083045	-	18837	2823	0.435974	0.445271	0.434335	protein_coding	UP
ENSG00000135074	ADAM19	10.1486	1.85631	0.000290629	0.0266475	1	5	157395534	157575775	-	180242	7679	0.446602	0.522855	0.443209	protein_coding	UP
ENSG00000076641	PAG1	5.34878	1.60659	0.000298901	0.0268101	1	8	80967810	81112068	-	144259	11014	0.405641	0.409388	0.405332	protein_coding	UP
ENSG00000152952	PLOD2	7.31977	1.61784	0.000296966	0.0268101	1	3	146069440	146163653	-	94214	7642	0.362211	0.357498	0.362627	protein_coding	UP
ENSG00000162078	ZG16B	1.26349	3.84382	0.00029669	0.0268101	1	16	2830253	2839585	+	9333	2575	0.532255	0.565049	0.519757	protein_coding	UP
ENSG00000087303	NID2	2.55489	3.93683	0.000321545	0.0279069	1	14	52004809	52069059	-	64251	6196	0.431907	0.499193	0.424725	protein_coding	UP
ENSG00000100593	ISM2	10.2171	2.89956	0.000328666	0.0279069	1	14	77474394	77498816	-	24423	4090	0.527148	0.608802	0.510722	protein_coding	UP
ENSG00000102312	PORCN	2.96965	2.23799	0.000329165	0.0279069	1	X	48508959	48520814	+	11856	5786	0.516913	0.5598	0.476026	protein_coding	UP
ENSG00000115355	CCDC88A	6.58555	2.63959	0.00031572	0.0279069	1	2	55287842	55419895	-	132054	33907	0.364361	0.365057	0.364121	protein_coding	UP
ENSG00000137936	BCAR3	6.61843	1.26545	0.00032758	0.0279069	1	1	93561741	93847150	-	285410	6892	0.450757	0.53105	0.44877	protein_coding	UP
ENSG00000147408	CSGALNACT1	6.90419	1.26078	0.000327473	0.0279069	1	8	19404161	19758029	-	353869	6579	0.417438	0.480012	0.416253	protein_coding	UP
ENSG00000156587	UBE2L6	3.80081	2.76813	0.000316301	0.0279069	1	11	57551656	57568284	-	16629	2056	0.486529	0.564689	0.475501	protein_coding	UP
ENSG00000180530	NRIP1	7.72097	1.18016	0.000322164	0.0279069	1	21	14961235	15065936	-	104702	8489	0.365928	0.394864	0.363375	protein_coding	UP
ENSG00000122884	P4HA1	5.33418	1.60007	0.000333178	0.0280549	1	10	73007217	73096974	-	89758	3077	0.387881	0.400065	0.387448	protein_coding	UP
ENSG00000196975	ANXA4	5.80116	1.74806	0.00034114	0.0285313	1	2	69644425	69827112	+	182688	11044	0.419296	0.428196	0.418724	protein_coding	UP
ENSG00000204632	HLA-G	9.27672	3.23603	0.000346668	0.028799	1	6	29826967	29831125	+	4159	1755	0.563973	0.57094	0.558885	protein_coding	UP
ENSG00000182492	BGN	7.22966	2.30525	0.000354135	0.0290555	1	X	153494980	153509546	+	14567	2396	0.626184	0.609766	0.629417	protein_coding	UP
ENSG00000250479	CHCHD10	4.75218	1.329	0.00035445	0.0290555	1	22	23765834	23767972	-	2139	885	0.627222	0.650847	0.610535	protein_coding	UP
ENSG00000165731	RET	0.559539	5.66355	0.000356817	0.0290571	1	10	43077064	43130351	+	53288	8955	0.557115	0.536013	0.561378	protein_coding	UP
ENSG00000105707	HPN	1.30857	3.1187	0.000363805	0.0293059	1	19	35040506	35066573	+	26068	3373	0.524073	0.621998	0.509518	protein_coding	UP
ENSG00000169418	NPR1	3.58785	3.74081	0.000364608	0.0293059	1	1	153678688	153693992	+	15305	4930	0.553907	0.59858	0.532678	protein_coding	UP
ENSG00000142149	HUNK	7.09989	1.84369	0.000374641	0.0297336	1	21	31873020	32044633	+	171614	8577	0.459155	0.518596	0.456028	protein_coding	UP
ENSG00000205795	CYS1	2.08686	2.71732	0.000374733	0.0297336	1	2	10056473	10080944	-	24472	3150	0.532917	0.614286	0.520895	protein_coding	UP
ENSG00000120738	EGR1	6.22873	1.6909	0.00038002	0.0298824	1	5	138465479	138469303	+	3825	3135	0.565115	0.55311	0.619739	protein_coding	UP
ENSG00000231924	PSG1	5.79778	2.38911	0.000381436	0.0298824	1	19	42866464	42879822	-	13359	4953	0.457554	0.442762	0.46627	protein_coding	UP
ENSG00000131018	SYNE1	5.76406	2.37493	0.000401394	0.03086	1	6	152121687	152637801	-	516115	47370	0.384099	0.437999	0.378652	protein_coding	UP
ENSG00000168490	PHYHIP	5.35196	1.34683	0.000401151	0.03086	1	8	22219703	22232101	-	12399	3924	0.56622	0.61264	0.544725	protein_coding	UP
ENSG00000204021	LIPK	1.21866	4.59833	0.000399589	0.03086	1	10	88706249	88752776	+	46528	1293	0.371612	0.413766	0.370407	protein_coding	UP
ENSG00000145911	N4BP3	5.66126	1.6891	0.000410896	0.0312029	1	5	178113532	178126081	+	12550	5980	0.605785	0.611204	0.600852	protein_coding	UP
ENSG00000149131	SERPING1	4.32609	1.5462	0.000409845	0.0312029	1	11	57597387	57619171	+	21785	7220	0.470896	0.510942	0.451044	protein_coding	UP
ENSG00000099864	PALM	4.04344	1.80497	0.000425974	0.0319558	1	19	708935	748329	+	39395	4900	0.596588	0.654694	0.588334	protein_coding	UP
ENSG00000087245	MMP2	11.6163	2.55285	0.000447522	0.0329794	1	16	55389700	55506691	+	116992	4687	0.45671	0.551952	0.452735	protein_coding	UP
ENSG00000166128	RAB8B	6.28491	1.12716	0.000447612	0.0329794	1	15	63189560	63267776	+	78217	5092	0.397757	0.353496	0.40084	protein_coding	UP
ENSG00000108576	SLC6A4	5.53124	2.71987	0.000454015	0.0331648	1	17	30194319	30236002	-	41684	6968	0.46868	0.455224	0.471381	protein_coding	UP
ENSG00000204264	PSMB8	3.13492	2.71676	0.000455487	0.0331648	1	6	32840717	32844679	-	3963	3478	0.505048	0.50575	0.5	protein_coding	UP
ENSG00000172901	LVRN	8.31392	4.69369	0.000464189	0.0336008	1	5	115962454	116027619	+	65166	6612	0.377074	0.419238	0.372312	protein_coding	UP
ENSG00000016402	IL20RA	1.97993	2.68132	0.00047428	0.0339343	1	6	136999971	137045180	-	45210	4720	0.411975	0.453814	0.407098	protein_coding	UP
ENSG00000131979	GCH1	5.65149	1.72583	0.00048511	0.0345097	1	14	54842008	54902826	-	60819	2919	0.422046	0.428571	0.421717	protein_coding	UP
ENSG00000176438	SYNE3	5.76295	3.03536	0.00049388	0.0347343	1	14	95407266	95516650	-	109385	18202	0.503803	0.514284	0.501711	protein_coding	UP
ENSG00000115380	EFEMP1	7.03981	1.11384	0.00051854	0.0358575	1	2	55865967	55924139	-	58173	3951	0.379564	0.444951	0.374799	protein_coding	UP
ENSG00000170456	DENND5B	3.55959	2.05645	0.000527719	0.0362895	1	12	31382226	31591136	-	208911	11321	0.40954	0.422224	0.408813	protein_coding	UP
ENSG00000240065	PSMB9	2.12047	3.12681	0.000535569	0.036439	1	6	32844136	32859851	+	15716	3332	0.501686	0.472389	0.50957	protein_coding	UP
ENSG00000188130	MAPK12	3.88498	2.11317	0.000538982	0.0364564	1	22	50245450	50261716	-	16267	9291	0.645395	0.656119	0.631111	protein_coding	UP
ENSG00000154764	WNT7A	7.77016	1.83272	0.000544994	0.0366627	1	3	13816258	13880071	-	63814	4522	0.518311	0.545113	0.516267	protein_coding	UP
ENSG00000161638	ITGA5	10.5165	1.79134	0.000552671	0.0369781	1	12	54395261	54419266	-	24006	7359	0.524474	0.554695	0.511114	protein_coding	UP
ENSG00000052344	PRSS8	7.72847	1.3271	0.000570301	0.0372015	1	16	31131433	31135727	-	4295	2969	0.58966	0.594813	0.578113	protein_coding	UP
ENSG00000115825	PRKD3	6.03982	1.09176	0.000574042	0.0372015	1	2	37250502	37324833	-	74332	10248	0.369146	0.379098	0.367555	protein_coding	UP
ENSG00000141429	GALNT1	7.1994	1.23498	0.000566558	0.0372015	1	18	35581117	35711834	+	130718	5111	0.384946	0.379182	0.385181	protein_coding	UP
ENSG00000277675	ENSG00000277675	1.26425	2.98758	0.000571102	0.0372015	1	7	75225433	75234310	+	8878	772	0.513912	0.51943	0.513387	lncRNA	UP
ENSG00000007038	PRSS21	2.92192	3.17598	0.000579826	0.0372443	1	16	2817180	2826304	+	9125	1961	0.556445	0.601734	0.544046	protein_coding	UP
ENSG00000065717	TLE2	5.22241	1.23952	0.000585334	0.0372443	1	19	2997639	3047635	-	49997	4125	0.546744	0.631273	0.539142	protein_coding	UP
ENSG00000164620	RELL2	4.09891	1.39573	0.00058123	0.0372443	1	5	141636950	141641064	+	4115	2576	0.599903	0.649068	0.517555	protein_coding	UP
ENSG00000188869	TMC3	1.55167	3.9461	0.000604546	0.0379852	1	15	81331088	81374213	-	43126	4955	0.429333	0.503734	0.419675	protein_coding	UP
ENSG00000204592	HLA-E	7.84297	1.52348	0.000623301	0.03877	1	6	30489509	30494194	+	4686	2916	0.55603	0.569959	0.53307	protein_coding	UP
ENSG00000177335	LINC02904	4.50975	1.64721	0.000633502	0.0392075	1	8	143039209	143060684	+	21476	4076	0.509942	0.548822	0.500833	lncRNA	UP
ENSG00000129038	LOXL1	2.85929	2.25427	0.000645729	0.0393736	1	15	73925989	73952137	+	26149	3630	0.550138	0.648485	0.534284	protein_coding	UP
ENSG00000130589	HELZ2	6.63608	1.8793	0.000644446	0.0393736	1	20	63558086	63574239	-	16154	12047	0.660806	0.65867	0.667073	protein_coding	UP
ENSG00000055332	EIF2AK2	6.59041	1.17724	0.000663769	0.0395006	1	2	37099210	37157522	-	58313	11018	0.413054	0.393175	0.417685	protein_coding	UP
ENSG00000134352	IL6ST	7.43756	1.7492	0.00065377	0.0395006	1	5	55935095	55995022	-	59928	10098	0.374372	0.363933	0.376488	protein_coding	UP
ENSG00000142511	GPR32	7.97564	1.16486	0.000662501	0.0395006	1	19	50770464	50771732	+	1269	1268	0.557571	0.557571	0	protein_coding	UP
ENSG00000273340	MICE	0.88956	3.09726	0.000662853	0.0395006	1	6	29741731	29748969	-	7239	1151	0.550843	0.537793	0.55331	transcribed_unprocessed_pseudogene	UP
ENSG00000005001	PRSS22	6.06841	1.84245	0.000675644	0.039689	1	16	2852730	2858170	-	5441	2376	0.593566	0.622896	0.570822	protein_coding	UP
ENSG00000031081	ARHGAP31	6.00665	1.20601	0.00067906	0.039689	1	3	119294383	119420714	+	126332	9361	0.434375	0.496421	0.429409	protein_coding	UP
ENSG00000042980	ADAM28	0.806731	4.1175	0.000686172	0.039689	1	8	24294069	24359014	+	64946	9290	0.357133	0.385791	0.352349	protein_coding	UP
ENSG00000100979	PLTP	8.07084	2.13372	0.000670818	0.039689	1	20	45898621	45912155	-	13535	2524	0.518546	0.597861	0.500363	protein_coding	UP
ENSG00000141524	TMC6	5.94502	1.57702	0.000681056	0.039689	1	17	78107397	78132407	-	25011	11709	0.606717	0.597318	0.614991	protein_coding	UP
ENSG00000035862	TIMP2	7.81333	1.9351	0.00070009	0.0402113	1	17	78852977	78925387	-	72411	5627	0.526005	0.547716	0.524175	protein_coding	UP
ENSG00000185615	PDIA2	2.97616	2.61135	0.000701701	0.0402113	1	16	283164	287215	+	4052	2229	0.642064	0.638852	0.645993	protein_coding	UP
ENSG00000116183	PAPPA2	0.937485	3.11946	0.000705689	0.0402535	1	1	176463171	176845601	+	382431	10900	0.393465	0.476514	0.391029	protein_coding	UP
ENSG00000169908	TM4SF1	2.38433	3.52098	0.000710849	0.0403619	1	3	149369022	149377692	-	8671	3492	0.376009	0.401775	0.358633	protein_coding	UP
ENSG00000169826	CSGALNACT2	3.91304	1.49206	0.000722716	0.0408483	1	10	43138445	43185302	+	46858	3757	0.389227	0.386212	0.38949	protein_coding	UP
ENSG00000164438	TLX3	1.49122	2.82519	0.000732015	0.0411858	1	5	171309248	171312139	+	2892	1531	0.66586	0.677335	0.652941	protein_coding	UP
ENSG00000040608	RTN4R	2.91243	2.83962	0.000751964	0.0415653	1	22	20241415	20283246	-	41832	3118	0.604504	0.657473	0.600238	protein_coding	UP
ENSG00000113594	LIFR	10.0142	1.20559	0.000746486	0.0415653	1	5	38474668	38608354	-	133687	12132	0.394357	0.383119	0.395479	protein_coding	UP
ENSG00000136720	HS6ST1	6.78547	1.2458	0.000765624	0.0415653	1	2	128236716	128318868	-	82153	4968	0.531953	0.598833	0.527648	protein_coding	UP
ENSG00000159363	ATP13A2	7.44013	1.29492	0.00075353	0.0415653	1	1	16985958	17011928	-	25971	5226	0.572314	0.632989	0.557029	protein_coding	UP
ENSG00000162542	TMCO4	5.39742	1.28825	0.000759973	0.0415653	1	1	19682240	19799945	-	117706	4008	0.489223	0.553144	0.48697	protein_coding	UP
ENSG00000182580	EPHB3	5.87518	1.09522	0.000742314	0.0415653	1	3	184561785	184582408	+	20624	4514	0.584348	0.625388	0.572847	protein_coding	UP
ENSG00000183668	PSG9	7.90818	1.83529	0.000765096	0.0415653	1	19	43211791	43269530	-	57740	5041	0.420738	0.456259	0.41734	protein_coding	UP
ENSG00000185215	TNFAIP2	7.37398	1.21966	0.000757981	0.0415653	1	14	103121476	103137439	+	15964	5045	0.616551	0.622795	0.613666	protein_coding	UP
ENSG00000138756	BMP2K	5.55945	1.16623	0.000786106	0.0420631	1	4	78776342	78916365	+	140024	9914	0.356827	0.381582	0.354941	protein_coding	UP
ENSG00000183010	PYCR1	7.48366	2.12286	0.000791615	0.0420631	1	17	81932384	81942412	-	10029	2876	0.623055	0.638039	0.61703	protein_coding	UP
ENSG00000115414	FN1	10.6966	2.2468	0.000801591	0.0424021	1	2	215360440	215436073	-	75634	17175	0.393902	0.443377	0.379366	protein_coding	UP
ENSG00000100485	SOS2	5.45973	1.02531	0.000820699	0.0431627	1	14	50117130	50231578	-	114449	6923	0.382811	0.390004	0.382348	protein_coding	UP
ENSG00000187605	TET3	7.98375	1.23861	0.000830206	0.0431777	1	2	73984910	74108176	+	123267	12929	0.470341	0.528192	0.463562	protein_coding	UP
ENSG00000102996	MMP15	9.90226	1.35725	0.000848145	0.0439261	1	16	58025754	58046901	+	21148	4221	0.593749	0.649609	0.579818	protein_coding	UP
ENSG00000077942	FBLN1	9.3812	1.39097	0.000858514	0.0442779	1	22	45502238	45601135	+	98898	7260	0.53126	0.576997	0.527636	protein_coding	UP
ENSG00000148600	CDHR1	0.191575	5.22397	0.000867979	0.0445803	1	10	84194537	84219621	+	25085	7711	0.513036	0.530541	0.505267	protein_coding	UP
ENSG00000061337	LZTS1	4.63305	1.3021	0.000873271	0.0446667	1	8	20246165	20303963	-	57799	5702	0.504343	0.60242	0.493608	protein_coding	UP
ENSG00000079739	PGM1	7.00047	1.45722	0.000903522	0.0456482	1	1	63593411	63660245	+	66835	4062	0.423542	0.504185	0.418323	protein_coding	UP
ENSG00000136026	CKAP4	7.09921	2.10318	0.000909199	0.0457482	1	12	106237881	106304279	-	66399	3661	0.44301	0.556405	0.436393	protein_coding	UP
ENSG00000113319	RASGRF2	4.10475	1.36952	0.000914906	0.045849	1	5	80960363	81230162	+	269800	11001	0.409772	0.454595	0.407866	protein_coding	UP
ENSG00000157514	TSC22D3	2.9442	2.23428	0.000918675	0.0458523	1	X	107713221	107777342	-	64122	4947	0.487531	0.559531	0.481512	protein_coding	UP
ENSG00000178695	KCTD12	7.36373	1.27891	0.000924831	0.0459741	1	13	76880175	76886405	-	6231	6230	0.436597	0.436597	0	protein_coding	UP
ENSG00000054983	GALC	3.2946	1.50645	0.000961478	0.0463081	1	14	87837820	87993665	-	155846	6710	0.391216	0.427273	0.389593	protein_coding	UP
ENSG00000102032	RENBP	1.87882	2.2889	0.00093707	0.0463081	1	X	153935269	153944687	-	9419	2034	0.557656	0.609145	0.543472	protein_coding	UP
ENSG00000108556	CHRNE	4.15409	2.12052	0.000959163	0.0463081	1	17	4897771	4934438	-	36668	3509	0.505468	0.609575	0.494451	protein_coding	UP
ENSG00000158985	CDC42SE2	6.36836	1.01796	0.000952723	0.0463081	1	5	131245493	131398447	+	152955	6012	0.397061	0.400532	0.396919	protein_coding	UP
ENSG00000186951	PPARA	4.00703	1.50826	0.000943422	0.0463081	1	22	46150521	46243755	+	93235	13202	0.463994	0.478564	0.46159	protein_coding	UP
ENSG00000160801	PTH1R	2.36287	3.2136	0.000974435	0.0467502	1	3	46877721	46903799	+	26079	2763	0.579531	0.631922	0.573322	protein_coding	UP
ENSG00000102755	FLT1	6.7252	2.53492	0.000980531	0.0468611	1	13	28300346	28495145	-	194800	12528	0.416101	0.422893	0.415634	protein_coding	UP
ENSG00000197712	FAM114A1	5.81847	1.66329	0.000992601	0.0472554	1	4	38867677	38945739	+	78063	4855	0.425687	0.460762	0.423361	protein_coding	UP
ENSG00000011028	MRC2	3.18213	3.33748	0.00104275	0.0474402	1	17	62627670	62693597	+	65928	6560	0.521607	0.635061	0.509071	protein_coding	UP
ENSG00000096433	ITPR3	6.61947	1.24097	0.00100211	0.0474402	1	6	33620365	33696574	+	76210	9811	0.5513	0.58944	0.545664	protein_coding	UP
ENSG00000100196	KDELR3	4.77225	1.42456	0.00103728	0.0474402	1	22	38468078	38483447	+	15370	1907	0.495478	0.447299	0.502303	protein_coding	UP
ENSG00000100300	TSPO	5.80644	1.38327	0.00104563	0.0474402	1	22	43151547	43163242	+	11696	1417	0.577426	0.64079	0.56869	protein_coding	UP
ENSG00000124467	PSG8	5.12956	1.53191	0.00104241	0.0474402	1	19	42752686	42855691	-	103006	4082	0.426183	0.490446	0.423531	protein_coding	UP
ENSG00000142611	PRDM16	1.69362	4.56101	0.00100964	0.0474402	1	1	3069168	3438621	+	369454	9747	0.575786	0.569816	0.575948	protein_coding	UP
ENSG00000162458	FBLIM1	6.49187	1.166	0.00101396	0.0474402	1	1	15756607	15786594	+	29988	4339	0.535299	0.580549	0.527643	protein_coding	UP
ENSG00000171105	INSR	7.60068	1.02184	0.0010137	0.0474402	1	19	7112255	7294414	-	182160	10808	0.475079	0.503701	0.473274	protein_coding	UP
ENSG00000173706	HEG1	9.37809	1.17746	0.00104	0.0474402	1	3	124965710	125055997	-	90288	9944	0.449943	0.491553	0.444793	protein_coding	UP
ENSG00000107798	LIPA	6.07106	1.29997	0.00107163	0.0478435	1	10	89213569	89414557	-	200989	4872	0.414293	0.42303	0.414076	protein_coding	UP
ENSG00000166866	MYO1A	2.17894	2.80151	0.00106506	0.0478435	1	12	57028517	57051198	-	22682	4420	0.486354	0.523756	0.477301	protein_coding	UP
ENSG00000198873	GRK5	5.66604	1.57091	0.00107628	0.0478435	1	10	119207571	119459745	+	252175	7005	0.504719	0.5399	0.503714	protein_coding	UP
ENSG00000133142	TCEAL4	6.15187	1.57923	0.00111403	0.0482149	1	X	103576231	103587729	+	11499	2507	0.393199	0.495812	0.364587	protein_coding	UP
ENSG00000140931	CMTM3	6.05218	1.25584	0.00109747	0.0482149	1	16	66603874	66613892	+	10019	3113	0.588441	0.590427	0.587545	protein_coding	UP
ENSG00000167037	SGSM1	0.471731	3.32085	0.00109548	0.0482149	1	22	24806169	24927578	+	121410	8579	0.47648	0.534794	0.472046	protein_coding	UP
ENSG00000182885	ADGRG3	3.34398	7.37422	0.00111339	0.0482149	1	16	57668277	57689378	+	21102	3227	0.523482	0.576077	0.513987	protein_coding	UP
ENSG00000269706	ENSG00000269706	2.52346	2.04124	0.00109928	0.0482149	1	19	49050217	49050846	-	630	629	0.63911	0.63911	0	unprocessed_pseudogene	UP
ENSG00000204414	CSHL1	1.01221	4.7031	0.00111871	0.0482488	1	17	63909597	63911341	-	1745	1744	0.566514	0.566514	0	protein_coding	UP
ENSG00000234261	ENSG00000234261	0.992749	2.97896	0.00112704	0.0484393	1	6	14660285	15090170	-	429886	5415	0.441834	0.438412	0.441878	lncRNA	UP
ENSG00000196743	GM2A	9.38458	1.31586	0.00113435	0.0485831	1	5	151212150	151270440	+	58291	4180	0.474095	0.475598	0.473979	protein_coding	UP
ENSG00000075643	MOCOS	4.12297	1.21994	0.00114885	0.0487004	1	18	36187497	36272157	+	84661	6288	0.427746	0.474078	0.424029	protein_coding	UP
ENSG00000243156	MICAL3	5.47496	1.27414	0.00114771	0.0487004	1	22	17787649	18024561	-	236913	22397	0.497826	0.547127	0.492679	protein_coding	UP
ENSG00000184060	ADAP2	5.25305	1.00113	0.00115815	0.048927	1	17	30906344	30959322	+	52979	3738	0.480256	0.535581	0.476056	protein_coding	UP
ENSG00000101000	PROCR	6.27043	1.48281	0.00117562	0.049496	1	20	35172072	35216240	+	44169	1692	0.428546	0.51773	0.424993	protein_coding	UP
ENSG00000107819	SFXN3	4.3478	1.81777	0.00119375	0.0498134	1	10	101031234	101041244	+	10011	4621	0.54036	0.545769	0.535721	protein_coding	UP
ENSG00000166634	SERPINB12	2.07417	2.1327	0.00119523	0.0498134	1	18	63542369	63569329	+	26961	4028	0.396439	0.461023	0.385095	protein_coding	UP
ENSG00000187266	EPOR	4.98017	3.28644	0.00118887	0.0498134	1	19	11377207	11384342	-	7136	3070	0.570568	0.599349	0.548831	protein_coding	UP
