# Supplementary material for: Identification of transcription factors that regulate placental sFLT1 expression
Source: Mol Hum Reprod. 2025 Jul 9;31(3):gaaf031. doi: 10.1093/molehr/gaaf031 (PMC12286775; doi:10.1093/molehr/gaaf031)
Supplement: gaaf031_Supplementary_Data [file gaaf031_supplementary_data.zip › Supplementary Table S4.xlsx]

## Sheet: Worksheet
Supplementary Table S4: Differentially expressed transcription factors in group EVT d6 vs CTB.
	...1	X	geneName	avgLog2CPM	avgLog2FC	P.Value	FDR	DE	chromosome	startPos	endPos	geneStrand	geneLength	exonLength	geneGC	exonGC	intronGC	geneType	diffexpressed
1	47	ENSG00000149948	HMGA2	3.30138	-6.70743	9.84e-06	0.00262307	-1	12	65824460	65966291	+	141832	15060	0.391854	0.393758	0.391627	protein_coding	DOWN
2	65	ENSG00000101057	MYBL2	7.46848	-2.21987	2.39e-05	0.00295466	-1	20	43667019	43716495	+	49477	2762	0.498828	0.605358	0.492529	protein_coding	DOWN
3	122	ENSG00000197905	TEAD4	5.70107	-3.379	3.12e-05	0.00328087	-1	12	2959330	3040676	+	81347	2261	0.515957	0.632464	0.512626	protein_coding	DOWN
4	202	ENSG00000164048	ZNF589	4.73357	-2.12593	7.4e-05	0.00468518	-1	3	48241100	48299253	+	58154	5513	0.454026	0.485217	0.45076	protein_coding	DOWN
5	213	ENSG00000113196	HAND1	5.16023	-5.86793	8.13e-05	0.0048733	-1	5	154474972	154478227	-	3256	1699	0.560061	0.573278	0.54563	protein_coding	DOWN
6	268	ENSG00000160094	ZNF362	5.09294	-1.9174	0.000121251	0.00574492	-1	1	33256492	33300719	+	44228	3374	0.5058	0.588322	0.498984	protein_coding	DOWN
7	283	ENSG00000101115	SALL4	4.52137	-2.86804	0.000130034	0.00584813	-1	20	51782331	51802521	-	20191	5766	0.480386	0.509539	0.468733	protein_coding	DOWN
8	300	ENSG00000124496	TRERF1	5.24878	-2.74493	0.000148382	0.00628592	-1	6	42224931	42452051	-	227121	7714	0.457542	0.500519	0.456031	protein_coding	DOWN
9	332	ENSG00000105419	MEIS3	1.9788	-4.18802	0.000171284	0.00658948	-1	19	47403124	47419527	-	16404	5113	0.565141	0.613339	0.543313	protein_coding	DOWN
10	440	ENSG00000152217	SETBP1	3.2369	-3.09465	0.000262704	0.00771624	-1	18	44680173	45068510	+	388338	14333	0.422159	0.469336	0.420351	protein_coding	DOWN
11	460	ENSG00000060566	CREB3L3	1.82502	-5.76751	0.000277627	0.00774701	-1	19	4153631	4173054	+	19424	2638	0.527107	0.595148	0.516413	protein_coding	DOWN
12	467	ENSG00000185551	NR2F2	7.0033	-1.54848	0.000281753	0.00778197	-1	15	96325938	96340263	+	14326	6471	0.487469	0.512904	0.466514	protein_coding	DOWN
13	507	ENSG00000119403	PHF19	2.78902	-3.27972	0.000334581	0.00833919	-1	9	120855651	120894896	-	39246	6575	0.516066	0.572319	0.504744	protein_coding	DOWN
14	525	ENSG00000157613	CREB3L1	5.41854	-2.3217	0.000341751	0.00836266	-1	11	46277662	46321409	+	43748	4009	0.528265	0.596159	0.521415	protein_coding	DOWN
15	527	ENSG00000081059	TCF7	2.73308	-2.77132	0.000345722	0.00839929	-1	5	134114681	134151865	+	37185	10081	0.545557	0.563436	0.538907	protein_coding	DOWN
16	747	ENSG00000160007	ARHGAP35	5.6204	-4.47786	0.000658103	0.0112444	-1	19	46860997	47005077	+	144081	11639	0.464305	0.537589	0.457864	protein_coding	DOWN
17	806	ENSG00000137309	HMGA1	9.35326	-1.62503	0.000723988	0.0115551	-1	6	34236873	34246231	+	9359	2321	0.578222	0.615252	0.566008	protein_coding	DOWN
18	823	ENSG00000123364	HOXC13	2.26225	-2.93799	0.000751087	0.0117002	-1	12	53938831	53946544	+	7714	2355	0.489433	0.574947	0.451848	protein_coding	DOWN
19	868	ENSG00000125850	OVOL2	2.97183	-2.26246	0.000841899	0.0123438	-1	20	17956979	18059188	-	102210	2194	0.467943	0.574749	0.4656	protein_coding	DOWN
20	874	ENSG00000187098	MITF	3.37344	-2.95222	0.000841799	0.0123438	-1	3	69739456	69968336	+	228881	7395	0.385661	0.405815	0.384988	protein_coding	DOWN
21	885	ENSG00000273274	ZBTB8B	0.855047	-4.43536	0.000850123	0.0123685	-1	1	32465072	32496686	+	31615	12827	0.451224	0.433695	0.463193	protein_coding	DOWN
22	914	ENSG00000126705	AHDC1	5.93292	-1.36768	0.000893028	0.0125201	-1	1	27534035	27604431	-	70397	8288	0.563881	0.628378	0.555275	protein_coding	DOWN
23	926	ENSG00000133740	E2F5	2.9609	-2.87329	0.000909623	0.0125818	-1	8	85177154	85217158	+	40005	5990	0.39541	0.410684	0.392721	protein_coding	DOWN
24	938	ENSG00000118922	KLF12	1.0231	-4.44477	0.00092925	0.0126848	-1	13	73686089	74133929	-	447841	11106	0.374743	0.39132	0.374322	protein_coding	DOWN
25	971	ENSG00000133794	ARNTL	4.6825	-2.43175	0.000988414	0.0130662	-1	11	13276652	13387266	+	110615	6911	0.454328	0.450441	0.454587	protein_coding	DOWN
26	999	ENSG00000165156	ZHX1	4.56812	-1.42246	0.00103746	0.0133215	-1	8	123248451	123275541	-	27091	6726	0.388261	0.39771	0.38514	protein_coding	DOWN
27	1047	ENSG00000185630	PBX1	3.95314	-1.81025	0.00111899	0.0137186	-1	1	164555584	164899296	+	343713	21343	0.41668	0.418123	0.416585	protein_coding	DOWN
28	1092	ENSG00000218891	ZNF579	3.11583	-2.21497	0.00120914	0.0142234	-1	19	55576774	55580848	-	4075	3318	0.646294	0.644967	0.652116	protein_coding	DOWN
29	1133	ENSG00000205683	DPF3	3.28684	-2.48465	0.00128528	0.0145721	-1	14	72609034	72894101	-	285068	17923	0.460064	0.508397	0.456821	protein_coding	DOWN
30	1148	ENSG00000121068	TBX2	4.79887	-3.51449	0.0013234	0.0147943	-1	17	61399843	61409466	+	9624	6077	0.612803	0.622511	0.596165	protein_coding	DOWN
31	1151	ENSG00000131914	LIN28A	7.60945	-2.97125	0.00132776	0.0148072	-1	1	26410817	26429728	+	18912	3971	0.465549	0.483757	0.46071	protein_coding	DOWN
32	1219	ENSG00000134874	DZIP1	4.88017	-1.40953	0.00149652	0.0157582	-1	13	95578202	95644706	-	66505	8449	0.414216	0.440289	0.410421	protein_coding	DOWN
33	1241	ENSG00000106624	AEBP1	2.40752	-2.48864	0.00153786	0.0159404	-1	7	44104345	44114562	+	10218	4952	0.626994	0.627827	0.626211	protein_coding	DOWN
34	1248	ENSG00000167081	PBX3	1.96705	-2.47533	0.0015523	0.0159404	-1	9	125747345	125967377	+	220033	4886	0.372937	0.45088	0.371167	protein_coding	DOWN
35	1265	ENSG00000106554	CHCHD3	5.82998	-1.15303	0.00158639	0.0160717	-1	7	132784870	133082090	-	297221	3413	0.390219	0.439496	0.389647	protein_coding	DOWN
36	1290	ENSG00000179195	ZNF664	6.48394	-1.06265	0.00166277	0.0165055	-1	12	123971845	124015439	+	43595	6330	0.441093	0.478357	0.434763	protein_coding	DOWN
37	1298	ENSG00000180035	ZNF48	3.25616	-1.69832	0.00168085	0.016622	-1	16	30378106	30400108	+	22003	3722	0.530724	0.624933	0.511543	protein_coding	DOWN
38	1356	ENSG00000175727	MLXIP	3.27789	-1.71526	0.00179373	0.0169796	-1	12	122078756	122147344	+	68589	13854	0.503543	0.557962	0.489769	protein_coding	DOWN
39	1357	ENSG00000011332	DPF1	1.6626	-3.24938	0.00180091	0.0169977	-1	19	38211006	38229714	-	18709	4784	0.57152	0.60786	0.559035	protein_coding	DOWN
40	1369	ENSG00000105722	ERF	4.79347	-1.16083	0.00181409	0.017006	-1	19	42247569	42255128	-	7560	3263	0.640561	0.63837	0.642225	protein_coding	DOWN
41	1404	ENSG00000157557	ETS2	4.8531	-1.14053	0.00193048	0.0176381	-1	21	38805183	38824955	+	19773	4962	0.461612	0.511487	0.444902	protein_coding	DOWN
42	1429	ENSG00000169594	BNC1	3.66688	-3.35875	0.00198612	0.0178758	-1	15	83255884	83284664	-	28781	4896	0.417755	0.47835	0.405334	protein_coding	DOWN
43	1440	ENSG00000177732	SOX12	4.4457	-1.96191	0.00200378	0.0178835	-1	20	325552	330224	+	4673	4672	0.622003	0.622003	0	protein_coding	DOWN
44	1487	ENSG00000025434	NR1H3	4.8459	-1.13583	0.00215009	0.0185101	-1	11	47248300	47269033	+	20734	4523	0.508609	0.559805	0.494324	protein_coding	DOWN
45	1505	ENSG00000129173	E2F8	4.2126	-1.46064	0.0021856	0.0186284	-1	11	19224063	19241620	-	17558	4120	0.419206	0.464078	0.405448	protein_coding	DOWN
46	1509	ENSG00000151702	FLI1	1.42036	-2.65213	0.00219198	0.0186456	-1	11	128686535	128813267	+	126733	8014	0.464839	0.456576	0.465397	protein_coding	DOWN
47	1511	ENSG00000134954	ETS1	4.46579	-1.33792	0.00220239	0.018697	-1	11	128458761	128587558	-	128798	7135	0.425025	0.43658	0.424348	protein_coding	DOWN
48	1535	ENSG00000129194	SOX15	3.9665	-3.31425	0.00226643	0.0189604	-1	17	7588178	7590094	-	1917	1463	0.634656	0.630212	0.649007	protein_coding	DOWN
49	1567	ENSG00000184828	ZBTB7C	4.29152	-1.99261	0.00232247	0.019071	-1	18	48026672	48410752	-	384081	7587	0.469428	0.543825	0.467929	protein_coding	DOWN
50	1579	ENSG00000165821	SALL2	1.2495	-3.10348	0.00235024	0.0191552	-1	14	21521080	21537216	-	16137	5380	0.485808	0.556691	0.450353	protein_coding	DOWN
51	1622	ENSG00000163623	NKX6-1	0.704379	-3.01265	0.00251493	0.0199024	-1	4	84491985	84499292	-	7308	3926	0.531271	0.593479	0.459036	protein_coding	DOWN
52	1638	ENSG00000263001	GTF2I	5.56558	-1.92327	0.00255814	0.0200676	-1	7	74650231	74760692	+	110462	11265	0.430813	0.440923	0.429665	protein_coding	DOWN
53	1644	ENSG00000177842	ZNF620	2.24414	-1.9177	0.00258661	0.0201834	-1	3	40477131	40518736	+	41606	3775	0.442735	0.473642	0.439651	protein_coding	DOWN
54	1647	ENSG00000100968	NFATC4	1.8849	-3.0379	0.0025915	0.020197	-1	14	24365673	24379604	+	13932	8424	0.568373	0.574668	0.558743	protein_coding	DOWN
55	1671	ENSG00000106689	LHX2	3.5478	-1.33886	0.00267746	0.0205433	-1	9	124001670	124033301	+	31632	2490	0.518321	0.595582	0.511719	protein_coding	DOWN
56	1678	ENSG00000158055	GRHL3	4.96465	-3.56249	0.00269766	0.0206237	-1	1	24199558	24364482	+	164925	4244	0.47799	0.519557	0.476892	protein_coding	DOWN
57	1768	ENSG00000129028	THAP10	0.879105	-3.43109	0.00297637	0.021609	-1	15	70881342	70892433	-	11092	2044	0.365972	0.430039	0.351498	protein_coding	DOWN
58	1807	ENSG00000111206	FOXM1	5.95392	-1.75394	0.00314457	0.0223161	-1	12	2857680	2877174	-	19495	4909	0.480917	0.532491	0.463558	protein_coding	DOWN
59	1834	ENSG00000111087	GLI1	0.892103	-7.36575	0.00325723	0.0227971	-1	12	57459785	57472268	+	12484	4547	0.552672	0.5872	0.532888	protein_coding	DOWN
60	1840	ENSG00000050344	NFE2L3	6.58187	-2.00572	0.00328837	0.02294	-1	7	26152198	26187137	+	34940	4299	0.44675	0.45685	0.445333	protein_coding	DOWN
61	1857	ENSG00000165462	PHOX2A	0.640692	-7.44691	0.00337527	0.0233306	-1	11	72239077	72245664	-	6588	1780	0.612874	0.660674	0.595174	protein_coding	DOWN
62	1871	ENSG00000180626	ZNF594	2.15072	-1.99468	0.00345468	0.0236882	-1	17	5179535	5191868	-	12334	5298	0.439066	0.433182	0.443497	protein_coding	DOWN
63	1947	ENSG00000152192	POU4F1	1.3141	-2.23924	0.00381234	0.0251337	-1	13	78598362	78603552	-	5191	4537	0.518882	0.507825	0.595712	protein_coding	DOWN
64	1953	ENSG00000134138	MEIS2	3.06366	-1.42419	0.00384008	0.0252258	-1	15	36889204	37101299	-	212096	10794	0.382564	0.44358	0.379293	protein_coding	DOWN
65	1955	ENSG00000135374	ELF5	1.67092	-3.41838	0.00384735	0.0252509	-1	11	34478791	34525193	-	46403	4904	0.454097	0.459421	0.453468	protein_coding	DOWN
66	1984	ENSG00000189308	LIN54	4.48842	-1.25024	0.00394292	0.0255151	-1	4	82909973	83012926	-	102954	6746	0.390295	0.391491	0.390211	protein_coding	DOWN
67	1985	ENSG00000187607	ZNF286A	3.30671	-1.28355	0.00395837	0.0255968	-1	17	15699577	15720787	+	21211	6746	0.399717	0.431811	0.384748	protein_coding	DOWN
68	1998	ENSG00000118620	ZNF430	3.54013	-1.3878	0.00401138	0.0257708	-1	19	21020634	21060050	+	39417	6824	0.390349	0.368699	0.394882	protein_coding	DOWN
69	2011	ENSG00000113430	IRX4	3.50921	-1.82475	0.00412748	0.02628	-1	5	1877413	1887236	-	9824	2966	0.640741	0.679366	0.624034	protein_coding	DOWN
70	2073	ENSG00000111145	ELK3	4.32315	-1.04007	0.00445637	0.0275841	-1	12	96194375	96269824	+	75450	4635	0.451152	0.434304	0.452255	protein_coding	DOWN
71	2086	ENSG00000185219	ZNF445	4.69503	-1.02125	0.0045471	0.0279667	-1	3	44431705	44477670	-	45966	18876	0.444469	0.471392	0.425708	protein_coding	DOWN
72	2140	ENSG00000136944	LMX1B	4.34594	-1.92916	0.00484524	0.0290713	-1	9	126613928	126701032	+	87105	6337	0.562833	0.613066	0.558892	protein_coding	DOWN
73	2155	ENSG00000196705	ZNF431	5.21901	-1.03541	0.00494939	0.0294668	-1	19	21142024	21196053	+	54030	14124	0.39116	0.374469	0.397068	protein_coding	DOWN
74	2196	ENSG00000165804	ZNF219	2.85677	-2.62479	0.00519857	0.0303865	-1	14	21090077	21104722	-	14646	6654	0.554729	0.617373	0.502565	protein_coding	DOWN
75	2227	ENSG00000198300	PEG3	7.75001	-1.62018	0.00532871	0.030719	-1	19	56810077	56840728	-	30652	9755	0.457408	0.441927	0.464634	protein_coding	DOWN
76	2246	ENSG00000196793	ZNF239	1.04059	-2.23059	0.00545444	0.0311724	-1	10	43556344	43574618	-	18275	2505	0.428149	0.457086	0.423553	protein_coding	DOWN
77	2287	ENSG00000136574	GATA4	2.31499	-2.08726	0.00574675	0.0321725	-1	8	11676959	11760002	+	83044	4432	0.483183	0.593412	0.476969	protein_coding	DOWN
78	2298	ENSG00000118707	TGIF2	3.61405	-1.18937	0.00578419	0.0323089	-1	20	36573488	36593950	+	20463	3967	0.5195	0.539198	0.514762	protein_coding	DOWN
79	2340	ENSG00000178662	CSRNP3	1.46678	-2.07028	0.00604988	0.0331652	-1	2	165469647	165689407	+	219761	12555	0.364812	0.376663	0.364094	protein_coding	DOWN
80	2345	ENSG00000125878	TCF15	0.774648	-4.42209	0.00606814	0.0331705	-1	20	604257	610309	-	6053	1004	0.567581	0.694223	0.542393	protein_coding	DOWN
81	2352	ENSG00000185811	IKZF1	0.913228	-3.83887	0.00607193	0.0331705	-1	7	50304068	50405101	+	101034	10908	0.434511	0.466905	0.430591	protein_coding	DOWN
82	2353	ENSG00000188070	ZFTA	4.67566	-1.81219	0.00607594	0.0331705	-1	11	63759892	63768775	-	8884	5942	0.615445	0.620498	0.605236	protein_coding	DOWN
83	2375	ENSG00000173894	CBX2	3.41319	-1.80428	0.00625517	0.0338069	-1	17	79778148	79787983	+	9836	5666	0.58058	0.599541	0.554809	protein_coding	DOWN
84	2385	ENSG00000167685	ZNF444	3.81298	-1.08663	0.00630114	0.0339171	-1	19	56132599	56160893	+	28295	7133	0.540221	0.585868	0.524833	protein_coding	DOWN
85	2389	ENSG00000125398	SOX9	2.75929	-3.01802	0.00632565	0.0339875	-1	17	72121020	72126416	+	5397	3928	0.533543	0.510438	0.595368	protein_coding	DOWN
86	2393	ENSG00000005801	ZNF195	4.20367	-1.0848	0.00635552	0.0340909	-1	11	3339261	3379222	-	39962	11700	0.414329	0.386496	0.425852	protein_coding	DOWN
87	2429	ENSG00000182568	SATB1	0.998148	-3.23386	0.00657108	0.0347247	-1	3	18345377	18445588	-	100212	13401	0.364241	0.412059	0.35686	protein_coding	DOWN
88	2440	ENSG00000085276	MECOM	1.82677	-1.91153	0.00661653	0.0348182	-1	3	169083499	169663775	-	580277	9234	0.374494	0.431666	0.37357	protein_coding	DOWN
89	2485	ENSG00000115163	CENPA	3.34253	-1.53127	0.00687943	0.0354954	-1	2	26764289	26801067	+	36779	1942	0.489695	0.486097	0.489896	protein_coding	DOWN
90	2515	ENSG00000127124	HIVEP3	1.64393	-2.58013	0.00704815	0.0359008	-1	1	41506365	42035925	-	529561	14609	0.464472	0.552947	0.461962	protein_coding	DOWN
91	2521	ENSG00000170903	MSANTD4	2.57479	-1.884	0.00704077	0.0359008	-1	11	105995623	106022403	-	26781	5103	0.387677	0.422105	0.379573	protein_coding	DOWN
92	2563	ENSG00000073282	TP63	4.16975	-2.37706	0.0073831	0.0369626	-1	3	189631389	189897276	+	265888	7462	0.371331	0.421067	0.369895	protein_coding	DOWN
93	2686	ENSG00000160229	ZNF66	2.43088	-1.51756	0.00830235	0.0396757	-1	19	20776304	20809995	+	33692	5677	0.389896	0.415713	0.384665	protein_coding	DOWN
94	2712	ENSG00000269067	ZNF728	1.80096	-2.15452	0.00849468	0.0402057	-1	19	22974883	23003176	-	28294	2772	0.379529	0.405483	0.376709	protein_coding	DOWN
95	2756	ENSG00000169951	ZNF764	2.80473	-1.46113	0.00879311	0.0409764	-1	16	30553764	30558374	-	4611	2987	0.580694	0.593572	0.556993	protein_coding	DOWN
96	2824	ENSG00000120093	HOXB3	1.65955	-2.13919	0.0092532	0.0420132	-1	17	48548870	48604912	-	56043	7412	0.52516	0.508365	0.52772	protein_coding	DOWN
97	2828	ENSG00000213967	ZNF726	2.80256	-1.23179	0.00925189	0.0420132	-1	19	23914876	23945159	+	30284	6027	0.373708	0.378961	0.372403	protein_coding	DOWN
98	2863	ENSG00000186918	ZNF395	4.74106	-1.14678	0.00955782	0.0428858	-1	8	28345590	28402701	-	57112	5792	0.480783	0.547134	0.473294	protein_coding	DOWN
99	2864	ENSG00000143842	SOX13	6.94114	-1.75886	0.00957546	0.0429157	-1	1	204073115	204127743	+	54629	7404	0.517573	0.569152	0.509487	protein_coding	DOWN
100	2894	ENSG00000179965	ZNF771	1.40475	-1.74672	0.00978469	0.0433988	-1	16	30407414	30431108	+	23695	5522	0.517515	0.568635	0.501981	protein_coding	DOWN
101	2987	ENSG00000198816	ZNF358	2.4913	-1.43426	0.0104342	0.0448411	-1	19	7515292	7521025	+	5734	2080	0.609803	0.6875	0.565563	protein_coding	DOWN
102	3001	ENSG00000130816	DNMT1	8.05999	-1.00205	0.0105691	0.0452188	-1	19	10133342	10231286	-	97945	15336	0.504349	0.539841	0.497761	protein_coding	DOWN
103	3004	ENSG00000118263	KLF7	0.999725	-2.24755	0.0106173	0.0453584	-1	2	207074137	207167267	-	93131	9254	0.415054	0.44651	0.411584	protein_coding	DOWN
104	3019	ENSG00000181638	ZFP41	1.98874	-1.42995	0.0107321	0.045615	-1	8	143246821	143262705	+	15885	6904	0.572022	0.618337	0.536414	protein_coding	DOWN
105	3054	ENSG00000057657	PRDM1	1.23636	-2.39933	0.0111687	0.0469423	-1	6	105993463	106109939	+	116477	6738	0.403663	0.452657	0.400654	protein_coding	DOWN
106	3090	ENSG00000251493	FOXD1	0.488444	-2.77966	0.0114638	0.0476212	-1	5	73444827	73448777	-	3951	2861	0.54962	0.64418	0.301194	protein_coding	DOWN
107	3129	ENSG00000120738	EGR1	7.64289	-1.13563	0.0118053	0.0484284	-1	5	138465479	138469303	+	3825	3135	0.565115	0.55311	0.619739	protein_coding	DOWN
108	188	ENSG00000135111	TBX3	7.23975	1.83132	6.59e-05	0.00438401	1	12	114670255	114684175	-	13921	5954	0.472917	0.504031	0.449661	protein_coding	UP
109	199	ENSG00000126561	STAT5A	2.64972	4.00868	7.2e-05	0.00464154	1	17	42287547	42311943	+	24397	6366	0.546319	0.572887	0.536938	protein_coding	UP
110	200	ENSG00000185022	MAFF	6.711	2.51038	7.29e-05	0.00465668	1	22	38200767	38216507	+	15741	5607	0.56061	0.601391	0.538044	protein_coding	UP
111	206	ENSG00000106571	GLI3	5.12472	2.59291	7.63e-05	0.00473331	1	7	41960949	42264100	-	303152	13773	0.416954	0.48508	0.413711	protein_coding	UP
112	224	ENSG00000120837	NFYB	6.31053	2.45142	8.55e-05	0.00487804	1	12	104117086	104138241	-	21156	4889	0.391113	0.415627	0.383745	protein_coding	UP
113	246	ENSG00000198517	MAFK	7.76505	1.80855	9.92e-05	0.00517675	1	7	1530702	1543043	+	12342	4465	0.634065	0.643673	0.628619	protein_coding	UP
114	252	ENSG00000116016	EPAS1	10.1653	2.40918	0.000108874	0.00551591	1	2	46293667	46386697	+	93031	7271	0.467129	0.531976	0.461631	protein_coding	UP
115	254	ENSG00000134046	MBD2	6.27455	1.5806	0.00011152	0.00551591	1	18	54151606	54224669	-	73064	5676	0.391785	0.44926	0.386944	protein_coding	UP
116	274	ENSG00000180346	TIGD2	4.7325	2.09209	0.00012355	0.0057879	1	4	89111533	89114901	+	3369	3184	0.428741	0.431219	0.38587	protein_coding	UP
117	329	ENSG00000185507	IRF7	4.77567	2.89437	0.000165181	0.00644456	1	11	612553	615983	-	3431	2607	0.670554	0.670886	0.669502	protein_coding	UP
118	362	ENSG00000065029	ZNF76	4.97144	1.77824	0.00019959	0.00703833	1	6	35258909	35295985	+	37077	6769	0.482307	0.561531	0.464612	protein_coding	UP
119	365	ENSG00000105856	HBP1	5.56041	1.64402	0.0002055	0.00706731	1	7	107168961	107202522	+	33562	6330	0.379548	0.41564	0.371158	protein_coding	UP
120	381	ENSG00000160224	AIRE	1.29508	7.06756	0.000215744	0.00725584	1	21	44285838	44298648	+	12811	4666	0.63872	0.623875	0.647225	protein_coding	UP
121	457	ENSG00000188994	ZNF292	6.8143	1.62424	0.000276024	0.00774158	1	6	87152833	87265943	+	113111	14846	0.376766	0.376734	0.376771	protein_coding	UP
122	461	ENSG00000134323	MYCN	8.52332	2.86411	0.000279108	0.00775462	1	2	15940550	15947007	+	6458	2613	0.537711	0.56946	0.516129	protein_coding	UP
123	466	ENSG00000164438	TLX3	1.36329	5.40031	0.000283124	0.00778197	1	5	171309248	171312139	+	2892	1531	0.66586	0.677335	0.652941	protein_coding	UP
124	480	ENSG00000175832	ETV4	6.61356	1.5566	0.000293393	0.00784583	1	17	43527844	43579620	-	51777	3500	0.502318	0.599143	0.495298	protein_coding	UP
125	552	ENSG00000007866	TEAD3	7.90292	1.76063	0.000373079	0.00867545	1	6	35473597	35497079	-	23483	3035	0.567541	0.595387	0.563408	protein_coding	UP
126	589	ENSG00000182158	CREB3L2	7.56128	1.41011	0.000409372	0.00894002	1	7	137874979	138002086	-	127108	8792	0.436609	0.479982	0.433385	protein_coding	UP
127	590	ENSG00000116990	MYCL	4.76559	2.29416	0.000412499	0.00894397	1	1	39895426	39902256	-	6831	5060	0.53675	0.550988	0.496045	protein_coding	UP
128	592	ENSG00000204231	RXRB	4.63232	1.64267	0.000412119	0.00894397	1	6	33193588	33200665	-	7078	3888	0.53907	0.566615	0.505488	protein_coding	UP
129	602	ENSG00000166949	SMAD3	6.44794	2.25829	0.000427128	0.00910733	1	15	67063763	67195173	+	131411	9961	0.483342	0.525951	0.479848	protein_coding	UP
130	623	ENSG00000124216	SNAI1	5.33595	2.4315	0.000462249	0.00950926	1	20	49982980	49988886	+	5907	1702	0.552489	0.584606	0.539486	protein_coding	UP
131	745	ENSG00000108924	HLF	0.685983	6.06001	0.000658736	0.0112444	1	17	55264960	55325187	+	60228	6765	0.432962	0.441242	0.431914	protein_coding	UP
132	755	ENSG00000155090	KLF10	5.48973	1.2765	0.00066238	0.0112519	1	8	102648784	102655725	-	6942	3816	0.478605	0.481656	0.47488	protein_coding	UP
133	796	ENSG00000136603	SKIL	4.60594	1.51376	0.000712879	0.0115003	1	3	170357678	170396835	+	39158	7774	0.396302	0.347054	0.408501	protein_coding	UP
134	810	ENSG00000075426	FOSL2	7.75205	2.28282	0.000730849	0.0115607	1	2	28392448	28417317	+	24870	7155	0.518075	0.533333	0.511911	protein_coding	UP
135	813	ENSG00000105880	DLX5	3.81997	3.8472	0.000733251	0.0115607	1	7	97020396	97024950	-	4555	1741	0.556873	0.541643	0.566299	protein_coding	UP
136	814	ENSG00000142611	PRDM16	1.70345	9.24168	0.000730059	0.0115607	1	1	3069168	3438621	+	369454	9747	0.575786	0.569816	0.575948	protein_coding	UP
137	819	ENSG00000197063	MAFG	6.05972	1.20416	0.00074024	0.011604	1	17	81918270	81927735	-	9466	5237	0.603064	0.573611	0.639546	protein_coding	UP
138	838	ENSG00000138380	CARF	2.51385	2.51479	0.000779083	0.0119417	1	2	202912214	202988263	+	76050	10092	0.38391	0.369798	0.38607	protein_coding	UP
139	876	ENSG00000198715	GLMP	5.5024	1.27979	0.000841697	0.0123438	1	1	156290089	156295689	-	5601	3464	0.539286	0.538972	0.539794	protein_coding	UP
140	907	ENSG00000170581	STAT2	7.16951	1.65678	0.00088413	0.0124976	1	12	56341597	56360167	-	18571	6177	0.477652	0.510928	0.461067	protein_coding	UP
141	909	ENSG00000205189	ZBTB10	6.95776	1.49939	0.000884153	0.0124976	1	8	80485619	80526265	+	40647	10209	0.388894	0.400039	0.385156	protein_coding	UP
142	956	ENSG00000006377	DLX6	3.24714	4.36976	0.000962738	0.0129265	1	7	97005553	97011040	+	5488	3442	0.49517	0.54387	0.413203	protein_coding	UP
143	1049	ENSG00000105698	USF2	6.19464	1.16752	0.00112528	0.0137658	1	19	35268962	35279821	+	10860	4960	0.573626	0.616129	0.537888	protein_coding	UP
144	1070	ENSG00000137270	GCM1	7.18271	3.0113	0.00116211	0.0139355	1	6	53126961	53148841	-	21881	2774	0.424223	0.461067	0.418874	protein_coding	UP
145	1077	ENSG00000104885	DOT1L	7.29173	1.15349	0.00117196	0.0139677	1	19	2163933	2232578	+	68646	11455	0.595207	0.62811	0.588617	protein_coding	UP
146	1083	ENSG00000159592	GPBP1L1	6.41262	1.0672	0.00119454	0.014158	1	1	45627304	45688113	-	60810	7417	0.411946	0.423621	0.410324	protein_coding	UP
147	1145	ENSG00000100219	XBP1	8.1734	1.47739	0.0013237	0.0147943	1	22	28794555	28800597	-	6043	3022	0.449189	0.459298	0.439073	protein_coding	UP
148	1150	ENSG00000256087	ZNF432	3.58003	1.67122	0.00132483	0.0147943	1	19	52031378	52095738	-	64361	5977	0.411498	0.423289	0.410291	protein_coding	UP
149	1154	ENSG00000012223	LTF	2.59444	3.68145	0.00134144	0.0149093	1	3	46435645	46485234	-	49590	3965	0.469459	0.522825	0.464821	protein_coding	UP
150	1172	ENSG00000172216	CEBPB	7.09862	2.52361	0.00138468	0.015159	1	20	50190830	50192668	+	1839	1838	0.662677	0.662677	0	protein_coding	UP
151	1174	ENSG00000177426	TGIF1	6.62631	1.06885	0.00138749	0.0151702	1	18	3411608	3459978	+	48371	8109	0.438495	0.479714	0.430193	protein_coding	UP
152	1190	ENSG00000138738	PRDM5	1.42412	2.96175	0.00142753	0.0154085	1	4	120684919	120922870	-	237952	9496	0.37435	0.387532	0.373802	protein_coding	UP
153	1246	ENSG00000150347	ARID5B	5.91145	1.11231	0.00154084	0.0159404	1	10	61901684	62096944	+	195261	8747	0.403155	0.440494	0.401404	protein_coding	UP
154	1272	ENSG00000139793	MBNL2	7.07334	1.19981	0.00160472	0.0161808	1	13	97221434	97394120	+	172687	4872	0.402372	0.37069	0.403292	protein_coding	UP
155	1343	ENSG00000069812	HES2	7.40632	1.94986	0.0017715	0.0169043	1	1	6412418	6424670	-	12253	5402	0.575171	0.569049	0.58	protein_coding	UP
156	1394	ENSG00000188313	PLSCR1	5.85823	1.38852	0.0018948	0.0174349	1	3	146515180	146544856	-	29677	4320	0.363054	0.360417	0.363504	protein_coding	UP
157	1415	ENSG00000171291	ZNF439	3.16366	2.91653	0.00194357	0.0176991	1	19	11848726	11883750	+	35025	5202	0.439641	0.455786	0.436825	protein_coding	UP
158	1416	ENSG00000180357	ZNF609	6.84189	1.11848	0.00194641	0.0176991	1	15	64460578	64686068	+	225491	12263	0.427039	0.503955	0.422615	protein_coding	UP
159	1442	ENSG00000177045	SIX5	4.51688	1.46196	0.00201275	0.0179165	1	19	45764785	45769252	-	4468	3580	0.676964	0.679888	0.665163	protein_coding	UP
160	1443	ENSG00000070444	MNT	5.4192	1.23618	0.00201477	0.0179221	1	17	2384073	2401104	-	17032	8690	0.616464	0.596893	0.636854	protein_coding	UP
161	1469	ENSG00000187605	TET3	7.86448	2.32259	0.00207486	0.01813	1	2	73984910	74108176	+	123267	12929	0.470341	0.528192	0.463562	protein_coding	UP
162	1536	ENSG00000178935	ZNF552	3.07994	1.64139	0.00226521	0.0189604	1	19	57803841	57814913	-	11073	2985	0.475885	0.480402	0.474218	protein_coding	UP
163	1578	ENSG00000143437	ARNT	6.41722	1.14872	0.00235572	0.0191552	1	1	150809713	150876708	-	66996	6424	0.411881	0.452366	0.407588	protein_coding	UP
164	1611	ENSG00000171604	CXXC5	3.78433	1.27294	0.00248772	0.0198214	1	5	139647299	139683882	+	36584	3784	0.581992	0.590116	0.581054	protein_coding	UP
165	1642	ENSG00000169926	KLF13	6.52781	1.652	0.00257669	0.0201427	1	15	31326835	31435665	+	108831	9421	0.493798	0.570215	0.486556	protein_coding	UP
166	1654	ENSG00000123636	BAZ2B	4.84813	1.52765	0.00262147	0.0203354	1	2	159318979	159616569	-	297591	20203	0.361622	0.375687	0.360597	protein_coding	UP
167	1739	ENSG00000134317	GRHL1	7.55625	1.19559	0.00289747	0.0213869	1	2	9951693	10002277	+	50585	7936	0.426202	0.420993	0.427171	protein_coding	UP
168	1776	ENSG00000164684	ZNF704	5.44667	1.81102	0.00300354	0.0217116	1	8	80628451	80874781	-	246331	14994	0.402651	0.421102	0.401455	protein_coding	UP
169	1809	ENSG00000183734	ASCL2	6.73462	2.59215	0.00314504	0.0223161	1	11	2268498	2270588	-	2091	1483	0.699522	0.696561	0.706755	protein_coding	UP
170	1835	ENSG00000167766	ZNF83	5.39601	1.02553	0.00326221	0.0228195	1	19	52594060	52690504	-	96445	7680	0.446674	0.445964	0.446735	protein_coding	UP
171	1895	ENSG00000168310	IRF2	3.04162	1.71212	0.0035194	0.0238251	1	4	184387729	184474550	-	86822	3056	0.454187	0.470877	0.453578	protein_coding	UP
172	1912	ENSG00000137203	TFAP2A	7.70224	1.33914	0.0035975	0.0241514	1	6	10393186	10419659	-	26474	8204	0.475768	0.478669	0.474465	protein_coding	UP
173	1914	ENSG00000173757	STAT5B	5.67883	1.35184	0.00361601	0.0242503	1	17	42199177	42276707	-	77531	6420	0.436309	0.507944	0.429841	protein_coding	UP
174	2001	ENSG00000166888	STAT6	6.65162	1.0656	0.00404931	0.0259755	1	12	57095408	57132139	-	36732	7274	0.505649	0.553616	0.493805	protein_coding	UP
175	2034	ENSG00000139651	ZNF740	4.20264	1.09363	0.00420685	0.0265352	1	12	53180704	53195142	+	14439	9053	0.506234	0.517177	0.487837	protein_coding	UP
176	2063	ENSG00000132170	PPARG	6.94023	1.00118	0.00438704	0.0272829	1	3	12287368	12434356	+	146989	11961	0.387147	0.398044	0.386182	protein_coding	UP
177	2203	ENSG00000067066	SP100	4.68294	1.55231	0.00525206	0.0305988	1	2	230415942	230545606	+	129665	14102	0.39209	0.42221	0.388415	protein_coding	UP
178	2238	ENSG00000148737	TCF7L2	6.84332	1.63156	0.00539331	0.0309332	1	10	112950247	113167678	+	217432	6713	0.446004	0.467749	0.445311	protein_coding	UP
179	2305	ENSG00000171295	ZNF440	5.18634	1.22249	0.00584182	0.0325317	1	19	11814273	11835216	+	20944	6447	0.440863	0.437723	0.44226	protein_coding	UP
180	2312	ENSG00000140968	IRF8	1.76777	1.78401	0.00588366	0.0326157	1	16	85899162	85922606	+	23445	4789	0.496758	0.498643	0.496274	protein_coding	UP
181	2327	ENSG00000123268	ATF1	4.00268	1.34311	0.0059584	0.0328672	1	12	50763710	50821162	+	57453	2819	0.419202	0.39553	0.420424	protein_coding	UP
182	2366	ENSG00000163516	ANKZF1	5.78598	1.00338	0.00618794	0.0335707	1	2	219229783	219236679	+	6897	6097	0.490574	0.495162	0.455569	protein_coding	UP
183	2372	ENSG00000140396	NCOA2	5.58125	1.28806	0.00621854	0.0336514	1	8	70109782	70403808	-	294027	9983	0.382398	0.446759	0.380136	protein_coding	UP
184	2379	ENSG00000172818	OVOL1	6.45541	1.01136	0.00628338	0.0339086	1	11	65787063	65797214	+	10152	3797	0.601419	0.583882	0.611898	protein_coding	UP
185	2445	ENSG00000164532	TBX20	1.61226	1.71317	0.00665106	0.0348974	1	7	35202430	35254100	-	51671	1820	0.368976	0.565385	0.361805	protein_coding	UP
186	2555	ENSG00000213676	ATF6B	6.25515	1.08448	0.00730831	0.0367176	1	6	32115264	32128253	-	12990	3612	0.514512	0.560631	0.496747	protein_coding	UP
187	2559	ENSG00000154957	ZNF18	2.4846	1.55658	0.00732555	0.0367451	1	17	11977439	11997475	-	20037	2966	0.416101	0.512812	0.399297	protein_coding	UP
188	2635	ENSG00000064195	DLX3	7.35997	1.17273	0.00790163	0.038477	1	17	49990005	49995224	-	5220	2712	0.574248	0.582227	0.565616	protein_coding	UP
189	2674	ENSG00000174306	ZHX3	5.14178	1.0655	0.00822646	0.0394895	1	20	41178448	41317731	-	139284	11666	0.411472	0.5	0.403379	protein_coding	UP
190	2788	ENSG00000108813	DLX4	5.98437	1.24549	0.00898144	0.0413541	1	17	49968970	49974959	+	5990	3625	0.590082	0.594483	0.583333	protein_coding	UP
191	2804	ENSG00000164683	HEY1	3.93853	1.22946	0.00912101	0.041752	1	8	79762371	79767857	-	5487	5486	0.452424	0.452424	0	protein_coding	UP
192	2820	ENSG00000126804	ZBTB1	4.77608	1.1233	0.00922417	0.0419863	1	14	64503712	64533690	+	29979	6330	0.39549	0.372512	0.401641	protein_coding	UP
193	2940	ENSG00000177932	ZNF354C	1.14248	2.02726	0.0100675	0.0439547	1	5	179060373	179083977	+	23605	5888	0.424886	0.392154	0.435764	protein_coding	UP
194	2942	ENSG00000257923	CUX1	6.61476	1.16245	0.0100931	0.0440364	1	7	101815904	102283958	+	468055	17726	0.48607	0.52093	0.484698	protein_coding	UP
195	2968	ENSG00000153814	JAZF1	3.79745	1.87831	0.0102523	0.0443393	1	7	27830573	28180795	-	350223	4245	0.414449	0.42874	0.414273	protein_coding	UP
196	2976	ENSG00000175197	DDIT3	2.93401	1.31309	0.010321	0.0445161	1	12	57516588	57521737	-	5150	1303	0.515634	0.486569	0.525481	protein_coding	UP
197	3123	ENSG00000168152	THAP9	1.91035	1.46761	0.0117398	0.048259	1	4	82900684	82919969	+	19286	4323	0.370236	0.384687	0.366061	protein_coding	UP
